# Supplementary material for: Identifications of conserved 7-mers in 3'-UTRs and microRNAs in Drosophila
Source: BMC Bioinformatics. 2007 Nov 8;8:432. doi: 10.1186/1471-2105-8-432 (PMC2241842; doi:10.1186/1471-2105-8-432)
Supplement: Additional file 4 — The list of the 59 reference miRNAs identified by cloning. Table S1. The list of the 59 reference miRNAs. All the entries are clustered according to miRNA family information. The number of homologies in six flies, the results of different motif finding methods and the results of mature miRNA identification are presented in the file. [file 1471-2105-8-432-S4.xls]

## Sheet: Reference_59
Family	miRNA	droSim1	droYak1	droAna1	dp3	droMoj1	droVir1	Cons-SVM	MCS	FastCompare	PCS(DmDp)	MCS(DmDp)	RNAmicro
F1	miR-1	1	1	1	1	1	1	2[1-8]	2[1-8]	2[1-8]	2[1-8]	2[1-8]	1T
F2	miR-2a	2	2	2	2	2	2	2[1-8]	2[1-8]	2[1-8]	2[1-8]	2[1-8]	1T
F2	miR-2b	2	2	1	2	1	1	2[1-8]	2[1-8]	2[1-8]	2[1-8]	2[1-8]	1T
F2	miR-2c	1	1	1	1	1	1	2[1-8]	2[1-8]	2[1-8]	2[1-8]	2[1-8]	No:PRE
F2	miR-6	3	3	3	3	3	3	2[1-8]	2[1-8]	2[1-8]	2[1-8]	2[1-8]	1T
F2	miR-11	1	1	1	1	1	1	2[1-8]	2[1-8]	2[1-8]	2[1-8]	2[1-8]	3T(1C)
F2	miR-308	1	1	1	1	1	1	2[1-8]	2[1-8]	2[1-8]	2[1-8]	2[1-8]	3T(-1A)
F2	miR-13a	1	1	1	1	1	1	2[1-8]	2[1-8]	2[1-8]	2[1-8]	2[1-8]	1T
F2	miR-13b	2	2	2	2	2	2	2[1-8]	2[1-8]	2[1-8]	2[1-8]	2[1-8]	1T
F3	miR-3	1	1	1	1	1	1	2[1-8]	1[1-7]	1[1-7]	2[1-8]		1T
F3	miR-309	1	1	1	0	0	0	1[2-8]			1[2-8]		No:PRE
F3	miR-318	1	1	1	1	1	1	2[1-8]	1[1-7]	1[1-7]	2[1-8]		1T
F4	miR-4	1	1	1	1	1	1	2[1-8]	2[1-8]	2[1-8]	2[1-8]	2[1-8]	No:PRE
F4	miR-79	0	1	1	1	1	1	2[1-8]	2[1-8]	2[1-8]	2[1-8]	2[1-8]	1T
F5	miR-5	1	1	1	1	1	1	1[1-7]	1[2-8]	1[2-8]	1[1-7]		No:Minus
F6	miR-7	1	1	1	1	1	1	2[1-8]	2[1-8]	2[1-8]	2[1-8]	2[1-8]	1T
F7	miR-8	1	1	1	1	1	1	2[1-8]	2[1-8]	2[1-8]	2[1-8]	2[1-8]	1T
F8	miR-9a	1	2	1	1	1	1	2[1-8]	2[1-8]	2[1-8]	2[1-8]	2[1-8]	-2T
F8	miR-9b	0	1	1	1	1	1	2[1-8]	2[1-8]	2[1-8]	2[1-8]	2[1-8]	1T
F8	miR-9c	0	1	1	1	1	1	2[1-8]	2[1-8]	2[1-8]	2[1-8]	2[1-8]	No:Minus
F9	miR-10	1	1	1	1	2	1						P3ARM
F10	miR-12	1	1	1	1	1	1	2[1-8]	2[1-8]	2[1-8]	2[1-8]	2[1-8]	1T
F11	miR-14	1	1	1	1	1	1	2[1-8]	2[1-8]	2[1-8]	2[1-8]	2[1-8]	1T
F12	miR-184*	1	1	0	0	0	0			1[2-8]			No:PCS
F13	miR-184	1	1	1	1	1	1	2[1-8]	2[1-8]	2[1-8]	1[1-7]	1[1-7]	1T
F14	miR-275	1	1	1	1	1	1	2[1-8]	2[1-8]		2[1-8]		1T
F14	miR-306	0	1	1	1	1	1	2[1-8]	2[1-8]		2[1-8]		No:PRE
F15	miR-92a	1	1	1	1	1	1	1[2-8]	1[2-8]	1[2-8]	1[2-8]	1[2-8]	3T(2A)
F15	miR-92b	1	1	1	1	1	1	2[1-8]	2[1-8]	2[1-8]	2[1-8]	2[1-8]	3T(-1A)
F15	miR-311	1	1	0	0	0	0	2[1-8]	2[1-8]	2[1-8]	2[1-8]	2[1-8]	No:PRE
F15	miR-312	0	0	0	0	0	0	2[1-8]	2[1-8]	2[1-8]	2[1-8]	2[1-8]	No:PRE
F16	miR-276a	1	1	1	1	1	1	2[1-8]	2[1-8]	2[1-8]	2[1-8]	2[1-8]	1T
F16	miR-276b	1	1	1	1	1	1	2[1-8]	2[1-8]	2[1-8]	2[1-8]	2[1-8]	1T
F17	miR-277	0	1	1	1	1	1	2[1-8]	2[1-8]	2[1-8]	2[1-8]	2[1-8]	1T
F18	miR-278	1	1	1	0	1	1	1[1-7]					1T
F19	miR-279	1	1	1	1	1	1	2[1-8]	2[1-8]	2[1-8]	2[1-8]	2[1-8]	-3T
F19	miR-286	1	1	1	1	1	1	2[1-8]	2[1-8]	2[1-8]	2[1-8]	2[1-8]	No:PRE
F20	miR-281-1*	1	1	1	1	1	1	1[2-8]			1[2-8]		2A
F21	miR-281	1	2	2	2	2	2	1[1-7]		1[1-7]	1[1-7]		1T
F22	miR-34	1	1	1	1	1	1	2[1-8]	2[1-8]	2[1-8]	2[1-8]	1[1-7]	1T
F23	miR-124	1	1	1	1	1	1	2[1-8]	2[1-8]	2[1-8]	2[1-8]	2[1-8]	1T
F24	miR-210	1	1	1	1	1	1	2[1-8]	1[1-7]	2[1-8]			1T
F25	miR-285	1	1	1	1	1	1	2[1-8]			1[2-8]	1[1-7]	P3ARM
F26	miR-263b	1	1	1	1	0	1	2[1-8]		1[2-8]	1[2-8]	1[2-8]	2T(1C)
F27	bantam	1	0	1	1	1	1	2[1-8]	2[1-8]	1[1-7]	2[1-8]	2[1-8]	1T
F28	miR-303	0	0	0	0	0	0						No:PRE
F29	miR-31a	1	1	1	1	1	1	2[1-8]	2[1-8]	1[1-7]	2[1-8]	1[1-7]	No:PRE
F29	miR-31b	1	1	1	1	1	1	2[1-8]	2[1-8]	1[1-7]	2[1-8]	1[1-7]	No:PRE
F30	miR-304	1	1	1	1	1	1	2[1-8]	2[1-8]	1[2-8]	1[2-8]	1[2-8]	2A
F31	miR-305	0	1	1	1	1	1	1[2-8]	1[2-8]	1[2-8]	2[1-8]	1[2-8]	2T
F32	miR-306*	0	1	0	0	0	0						No:PRE
F33	let-7	1	1	1	1	1	1	2[1-8]	2[1-8]	1[1-7]	2[1-8]	1[1-7]	1T
F34	miR-307	1	1	1	1	1	1	2[1-8]	2[1-8]		2[1-8]		1T
F35	miR-314	1	1	1	1	1	1		1[1-7]	1[1-7]	2[1-8]	1[1-7]	No:PRE
F36	miR-315	1	1	1	1	1	1		2[1-8]			2[1-8]	4T
F37	miR-316	1	2	1	1	0	1	1[2-8]	2[1-8]	2[1-8]	2[1-8]	2[1-8]	1T
F38	miR-317	1	1	1	1	1	1	2[1-8]	2[1-8]	2[1-8]	2[1-8]	2[1-8]	1T
F39	miR-iab-4-5p	1	1	1	1	1	1	1[2-8]			1[2-8]		No:Minus
F40	miR-iab-4-3p	1	1	1	1	1	1						No:Minus
The column "RNAmicro": This column describes whether a miRNA is identified by our strategy.
If any miRNA is identified, the predicted 5'-end is shown in this column as the format:
	[the predicted end relative to the annotated 5'-start site:the nucleotide of the predicted 5'-end]
	e.g. For miR317, 1T means that the predicted 5'-end is due to the 1st nt of the annotated 5'-end and the first nt of predicted 5'-end is T.
"P3ARM" means that only the 3'-arm is predicted by our method, but the annotated 5'-miRNA is missed.
"NO:XXX" means that the pre-miRNA containing the miRNA is missed in one of previous steps.
	"NO:PCS" means that both the two seed matches of the miRNA are missed by Cons-SVM.
	"NO:PCS" means that the precursor of the miRNA is missed by the RNAmicro pipeline.
	"NO:Minus" means that the precursor of the miRNA is identified at the other strand with the annotated precursor.
