# Supplementary material for: Identifications of conserved 7-mers in 3'-UTRs and microRNAs in Drosophila
Source: BMC Bioinformatics. 2007 Nov 8;8:432. doi: 10.1186/1471-2105-8-432 (PMC2241842; doi:10.1186/1471-2105-8-432)
Supplement: Additional file 5 — The list of PCSs, counts and conservation ratios of all 7-mers. Table S2. The list of the all 16,384 7-mers. The "Type" column describes whether a 7-mer is derived the 5'-end of cloned/northern blotting/homology miRNAs or predicted miRNA candidates. The "Class" column describes whether a 7-mer is classified as positive by Cons-SVM. The "PCS:XX" columns present the pairwise conservation scores in "XX" condition. The "BC:X" columns present the counts in single "X" 3'-UTRs. The "AC:XX" columns present the counts in "XX" conserved 3'-UTRs. The "CR:XX" columns present the conservation ratios in "XX" pair. [file 1471-2105-8-432-S5.xls]

## Sheet: Sheet1
Kmer	Type	Class	miRNA	PCS:ave	BC:dm	PCS:dmds	AC:dmds	CR:dmds	PCS:dmdy	AC:dmdy	CR:dmdy	PCS:dmda	AC:dmda	CR:dmda	PCS:dmdp	AC:dmdp	CR:dmdp	PCS:dmdm	AC:dmdm	CR:dmdm	PCS:dmdv	AC:dmdv	CR:dmdv
AAAAGAC	Clone	Positive	miR-316[2-8]	0.872379	430	0.132521	327	0.760465	0.323707	278	0.646512	1.03125	152	0.353488	1.0894	119	0.276744	1.33794	69	0.160465	1.31944	75	0.174419
AAAGACA	Clone	Positive	miR-316[1-7]	0.56659	492	0.225742	392	0.796748	0.342442	320	0.650407	0.518932	132	0.268293	0.831733	118	0.239837	0.678719	53	0.107724	0.801974	63	0.128049
AAGACTG	Clone	Positive	miR-14[2-8]	1.45692	178	0.164941	141	0.792135	0.362568	122	0.685393	1.55369	91	0.511236	1.91027	86	0.483146	2.40778	57	0.320225	2.34228	60	0.337079
AATACTC	Clone	Positive	miR-12[2-8]	1.0368	284	0.222866	229	0.806338	0.425504	198	0.697183	1.15365	111	0.390845	1.24282	88	0.309859	1.41101	47	0.165493	1.76493	65	0.228873
ACATTCC	Clone	Positive	miR-1[2-8]	1.24353	280	0.254918	230	0.821429	0.426398	195	0.696429	1.50124	134	0.478571	1.57563	104	0.371429	1.90065	63	0.225	1.80238	65	0.232143
ACCAAAG	Clone	Positive	miR-9a[2-8] miR-9c[2-8] miR-9b[2-8]	1.11639	342	0.330373	296	0.865497	0.447303	243	0.710526	1.03355	125	0.365497	1.3954	115	0.336257	1.86784	77	0.225146	1.62389	73	0.21345
ACGCACA	Clone	Positive	miR-210[2-8]	0.569666	294	0.200833	234	0.795918	0.209467	179	0.608844	0.612406	80	0.272109	0.604331	58	0.197279	0.906958	33	0.112245	0.884002	36	0.122449
ACTGCCA	Clone	Positive	miR-34[1-7]	1.18406	240	0.290456	203	0.845833	0.469705	173	0.720833	1.29609	102	0.425	1.30942	76	0.316667	1.82446	51	0.2125	1.91424	60	0.25
AGACTGA	Clone	Positive	miR-14[1-7]	1.64456	182	0.268242	155	0.851648	0.469576	134	0.736264	1.76378	107	0.587912	2.11382	99	0.543956	2.688	70	0.384615	2.56395	71	0.39011
AGCTTTA	Clone	Positive	miR-4[2-8] miR-79[1-7]	1.17127	498	0.18717	389	0.781124	0.549004	356	0.714859	1.34587	215	0.431727	1.59953	189	0.379518	1.6427	101	0.202811	1.70333	117	0.23494
AGTACAA	Clone	Positive	miR-305[2-8]	1.19467	320	0.202219	255	0.796875	0.443722	227	0.709375	1.20647	130	0.40625	1.55298	118	0.36875	1.92142	74	0.23125	1.8412	78	0.24375
AGTATTA	Clone	Positive	miR-8[1-7]	1.43267	507	0.221125	402	0.792899	0.640899	378	0.745562	1.56349	252	0.497041	1.8088	221	0.435897	2.08018	135	0.266272	2.2815	161	0.317554
AGTTCCT	Clone	Positive	miR-276a[2-8] miR-276b[2-8]	0.933897	189	0.0552387	138	0.730159	0.319339	125	0.661376	1.05459	69	0.365079	1.29638	59	0.312169	1.41671	30	0.15873	1.46113	34	0.179894
ATACTCA	Clone	Positive	miR-12[1-7]	0.77041	292	0.0525265	212	0.726027	0.277424	185	0.633562	0.859807	94	0.321918	0.888915	71	0.243151	1.18177	41	0.140411	1.36202	51	0.174658
CACTGCC	Clone	Positive	miR-34[2-8]	0.905352	169	0.263403	144	0.852071	0.370078	117	0.692308	0.927254	57	0.337278	0.926598	41	0.242604	1.40199	26	0.153846	1.54278	32	0.189349
CAGTATT	Clone	Positive	miR-8[2-8]	1.3048	255	0.380048	228	0.894118	0.544058	192	0.752941	1.45532	120	0.470588	1.56885	96	0.376471	1.89548	58	0.227451	1.98505	67	0.262745
CATGACA	Clone	Positive	miR-281[1-7]	0.67156	151	0.0293364	109	0.721854	0.022614	81	0.536424	0.690328	44	0.291391	0.909818	37	0.245033	1.31894	23	0.152318	1.05833	21	0.139073
CATTCCA	Clone	Positive	miR-1[1-7]	1.06824	350	0.126889	266	0.76	0.369469	237	0.677143	1.2215	141	0.402857	1.3061	112	0.32	1.67463	70	0.2	1.71084	79	0.225714
CCAAAGA	Clone	Positive	miR-9a[1-7] miR-9c[1-7] miR-9b[1-7]	1.03864	419	0.218342	335	0.799523	0.430223	287	0.684964	1.10907	156	0.372315	1.34452	136	0.324582	1.6778	84	0.200477	1.45187	80	0.190931
CCACCGA	Clone	Positive	miR-278[1-7]	0.519001	140	0.0499701	103	0.735714	0.093781	80	0.571429	0.59879	38	0.271429	0.528273	25	0.178571	1.09422	18	0.128571	0.748975	15	0.107143
CCAGTGA	Clone	Positive	miR-3[1-7] miR-318[1-7]	0.66443	150	0.139622	119	0.793333	0.139493	89	0.593333	0.692587	44	0.293333	0.769198	33	0.22	1.1888	21	0.14	1.05688	21	0.14
CCCAGTG	Clone	Positive	miR-3[2-8] miR-309[2-8] miR-318[2-8]	0.579857	140	0.10952	109	0.778571	0.15685	85	0.607143	0.535157	36	0.257143	0.429387	23	0.164286	1.1543	19	0.135714	1.09393	20	0.142857
CCGTCCA	Clone	Positive	miR-184[1-7]	0.956539	88	0.0793428	70	0.795455	0.162859	58	0.659091	0.986226	39	0.443182	1.17519	32	0.363636	1.76929	23	0.261364	1.56632	22	0.25
CGCACAA	Clone	Positive	miR-210[1-7]	0.573368	225	0.12596	172	0.764444	0.232196	140	0.622222	0.727261	66	0.293333	0.637661	45	0.2	1.01508	27	0.12	0.702053	24	0.106667
CTACCTC	Clone	Positive	let-7[2-8]	0.818368	75	0.0259701	55	0.733333	0.121919	49	0.653333	0.823987	32	0.426667	0.852118	23	0.306667	1.50953	18	0.24	1.57669	21	0.28
CTAGTCA	Clone	Positive	miR-279[1-7] miR-286[1-7]	1.63197	176	0.169248	140	0.795455	0.555537	138	0.784091	1.80203	106	0.602273	2.08121	94	0.534091	2.55735	62	0.352273	2.62647	72	0.409091
CTGTGAT	Clone	Positive	miR-2a[2-8] miR-2b[2-8] miR-6[2-8] miR-11[2-8] miR-13a[2-8] miR-13b[2-8] miR-308[2-8] miR-2c[2-8]	1.81399	198	0.250993	166	0.838384	0.685786	167	0.843434	1.81483	119	0.60101	2.10186	105	0.530303	3.05291	97	0.489899	2.97759	102	0.515152
CTTGCCA	Clone	Positive	miR-31b[1-7] miR-31a[1-7]	0.938938	180	0.143675	140	0.777778	0.366209	123	0.683333	1.05308	66	0.366667	1.19687	52	0.288889	1.45051	29	0.161111	1.42328	31	0.172222
GAGATTA	Clone	Positive	miR-304[1-7]	0.588104	252	0.0946636	189	0.75	0.156193	149	0.59127	0.463602	62	0.246032	0.538304	47	0.186508	1.15199	33	0.130952	1.12388	36	0.142857
GATCTCA	Clone	Positive	bantam[1-7]	1.12293	145	0.183406	120	0.827586	0.364478	103	0.710345	1.01068	54	0.372414	1.43039	52	0.358621	1.85877	33	0.227586	1.88985	37	0.255172
GCATTTA	Clone	Positive	miR-277[1-7]	1.44307	822	0.376309	696	0.846715	0.723179	650	0.790754	1.67463	441	0.536496	1.93805	376	0.457421	1.9944	211	0.256691	1.95184	228	0.277372
GCTCTCT	Clone	Positive	miR-281-1*[2-8]	0.472126	154	0.0890201	117	0.75974	0.0959923	88	0.571429	0.639926	43	0.279221	0.668604	31	0.201299	0.644098	14	0.0909091	0.695114	16	0.103896
GCTTTAT	Clone	Positive	miR-4[1-7]	0.6498	338	0.139245	259	0.766272	0.217344	208	0.615385	0.813056	107	0.316568	0.93983	87	0.257396	0.909116	40	0.118343	0.880207	43	0.127219
GGTGCTA	Clone	Positive	miR-285[1-7]	0.483794	58	0.0309276	45	0.775862	0.106926	41	0.706897	0.443612	20	0.344828	0.5195	15	0.258621	0.898378	10	0.172414	0.903418	11	0.189655
GGTTGTG	Clone	Positive	miR-307[2-8]	0.687715	103	0.0435118	76	0.737864	0.144601	64	0.621359	0.769521	35	0.339806	0.747437	24	0.23301	1.12247	15	0.145631	1.29875	19	0.184466
GTACCTG	Clone	Positive	miR-275[2-8] miR-306[2-8]	0.85345	69	0.053378	55	0.797101	0.175313	51	0.73913	0.673001	27	0.391304	1.02004	26	0.376812	1.53594	18	0.26087	1.66303	22	0.318841
GTATACG	Clone	Positive	miR-iab-4-5p[2-8]	0.576044	151	0.110463	117	0.774834	0.240957	97	0.642384	0.808536	48	0.317881	0.721524	32	0.211921	0.73015	15	0.0993377	0.844631	18	0.119205
GTCTTCC	Clone	Positive	miR-7[2-8]	1.12072	106	0.0502644	79	0.745283	0.229733	72	0.679245	1.12397	47	0.443396	1.51419	45	0.424528	1.89649	27	0.254717	1.90967	30	0.283019
GTGCAAT	Clone	Positive	miR-92a[2-8] miR-92b[2-8] miR-311[2-8] miR-312[2-8]	1.44952	410	0.261758	337	0.821951	0.559995	302	0.736585	1.61959	208	0.507317	1.8288	178	0.434146	2.23427	119	0.290244	2.19269	125	0.304878
GTGCCAA	Clone	Positive	miR-263b[2-8]	1.34657	224	0.153288	174	0.776786	0.496985	165	0.736607	1.46073	106	0.473214	1.79522	97	0.433036	2.05182	56	0.25	2.12135	64	0.285714
GTGCCTT	Clone	Positive	miR-124[2-8]	1.52377	182	0.261909	154	0.846154	0.522262	139	0.763736	1.79818	109	0.598901	1.83045	83	0.456044	2.37097	57	0.313187	2.35887	62	0.340659
GTGTTCA	Clone	Positive	miR-317[1-7]	0.907872	197	0.128621	152	0.771574	0.342872	133	0.675127	0.961202	68	0.345178	1.15177	56	0.284264	1.3945	31	0.15736	1.46826	36	0.182741
GTTCCTA	Clone	Positive	miR-276a[1-7] miR-276b[1-7]	0.974738	115	0.116787	92	0.8	0.223035	76	0.66087	1.09619	49	0.426087	1.55834	49	0.426087	1.30638	19	0.165217	1.54769	25	0.217391
GTTCCTT	Clone	Positive	miR-5[2-8]	0.931986	181	-0.0329898	124	0.685083	0.180857	109	0.60221	1.06426	67	0.370166	0.991407	46	0.254144	1.70799	35	0.19337	1.68039	38	0.209945
GTTGTGA	Clone	Positive	miR-307[1-7]	0.883657	185	0.143179	144	0.778378	0.311132	122	0.659459	1.05821	68	0.367568	1.08191	50	0.27027	1.39168	29	0.156757	1.31582	30	0.162162
TACCTCA	Clone	Positive	let-7[1-7]	1.14619	111	0.0776236	85	0.765766	0.304495	80	0.720721	1.2042	52	0.468468	1.3958	43	0.387387	1.88003	28	0.252252	2.01499	34	0.306306
TACCTGA	Clone	Positive	miR-275[1-7] miR-306[1-7]	0.887632	107	0.0621539	81	0.757009	0.304982	78	0.728972	0.809758	37	0.345794	1.02691	31	0.28972	1.662	23	0.214953	1.45999	22	0.205607
TAGCTTT	Clone	Positive	miR-79[2-8]	0.534096	442	0.151289	340	0.769231	0.316951	285	0.644796	0.617567	125	0.282805	0.760095	101	0.228507	0.580023	43	0.0972851	0.778649	54	0.122172
TCCGTCC	Clone	Positive	miR-184[2-8]	0.636365	73	0.0367495	55	0.753425	0.0580844	42	0.575342	0.721489	29	0.39726	0.55987	17	0.232877	1.43608	17	0.232877	1.00592	13	0.178082
TCGAATA	Clone	Positive	miR-314[1-7]	0.500572	378	0.114196	286	0.756614	0.24257	236	0.624339	0.635989	107	0.283069	0.742557	86	0.227513	0.561165	35	0.0925926	0.706953	43	0.113757
TCTAGTC	Clone	Positive	miR-279[2-8] miR-286[2-8]	1.46748	172	0.199733	140	0.813953	0.618907	141	0.819767	1.66269	95	0.552326	1.8513	80	0.465116	2.25341	50	0.290698	2.21883	53	0.30814
TCTTCCA	Clone	Positive	miR-7[1-7]	1.08106	224	0.125265	171	0.763393	0.249923	141	0.629464	1.16806	88	0.392857	1.21912	66	0.294643	1.90197	50	0.223214	1.82203	52	0.232143
TCTTGCC	Clone	Positive	miR-31b[2-8] miR-31a[2-8]	0.778442	112	0.0689989	85	0.758929	0.161088	70	0.625	0.919604	42	0.375	1.12561	35	0.3125	1.11572	16	0.142857	1.27963	20	0.178571
TGAGATT	Clone	Positive	miR-304[2-8]	0.743251	283	0.115338	214	0.756184	0.262089	178	0.628975	0.890025	93	0.328622	0.816253	65	0.229682	1.13455	38	0.134276	1.24125	45	0.159011
TGATCTC	Clone	Positive	bantam[2-8]	1.03754	127	0.0757991	96	0.755906	0.242213	84	0.661417	1.16668	54	0.425197	1.30086	43	0.338583	1.83668	29	0.228346	1.60302	27	0.212598
TGCAATA	Clone	Positive	miR-311[1-7] miR-312[1-7]	0.973433	654	0.220731	512	0.782875	0.484602	450	0.688073	1.22595	272	0.415902	1.28529	219	0.334862	1.38148	120	0.183486	1.24255	120	0.183486
TGCAATT	Clone	Positive	miR-92b[1-7]	0.843467	678	0.214694	531	0.783186	0.44882	458	0.675516	0.98519	251	0.370206	0.98519	188	0.277286	1.32306	122	0.179941	1.10385	117	0.172566
TGCATTT	Clone	Positive	miR-277[2-8]	1.39261	1023	0.342533	857	0.837732	0.660455	767	0.749756	1.64324	494	0.482893	2.06445	424	0.414467	1.83183	227	0.221896	1.81313	245	0.239492
TGCCAAG	Clone	Positive	miR-263b[1-7]	0.620282	249	0.0910256	186	0.746988	0.311388	163	0.654618	0.944946	84	0.337349	0.535226	46	0.184739	0.936839	28	0.11245	0.902265	30	0.120482
TGCCTTA	Clone	Positive	miR-124[1-7]	1.11033	228	0.188528	181	0.79386	0.441067	162	0.710526	1.33689	100	0.438596	1.34141	74	0.324561	1.60649	42	0.184211	1.74762	51	0.223684
TGGTGCT	Clone	Positive	miR-285[2-8]	0.842574	136	0.143687	109	0.801471	0.137838	81	0.595588	0.732319	41	0.301471	0.78594	30	0.220588	1.64724	26	0.191176	1.60842	28	0.205882
TGTGATA	Clone	Positive	miR-2a[1-7] miR-2b[1-7] miR-6[1-7] miR-13a[1-7] miR-13b[1-7] miR-2c[1-7]	2.01638	364	0.386175	323	0.887363	0.813212	312	0.857143	2.12914	251	0.68956	2.49031	234	0.642857	3.1158	175	0.480769	3.16365	193	0.53022
TGTGATG	Clone	Positive	miR-11[1-7]	1.07748	208	0.181871	166	0.798077	0.237684	130	0.625	1.10453	78	0.375	1.27406	64	0.307692	1.87999	46	0.221154	1.78674	47	0.225962
TGTGATT	Clone	Positive	miR-308[1-7]	1.53889	394	0.305856	334	0.847716	0.590539	297	0.753807	1.67051	207	0.525381	1.8463	174	0.441624	2.40742	126	0.319797	2.4127	139	0.352792
TGTGTTC	Clone	Positive	miR-317[2-8]	0.832625	272	0.234893	222	0.816176	0.462699	194	0.713235	0.861422	88	0.323529	0.986178	70	0.257353	1.13837	36	0.132353	1.31219	45	0.165441
ACAATCA	Homology	Positive	miR-219[1-7]	0.481092	413	0.0573993	301	0.728814	0.196755	250	0.605327	0.570033	112	0.271186	0.503517	80	0.193705	0.832397	47	0.113801	0.726449	48	0.116223
GACAATC	Homology	Positive	miR-219[2-8]	0.709273	145	0.0889349	111	0.765517	0.158859	88	0.606897	0.698473	43	0.296552	0.942373	37	0.255172	1.28035	22	0.151724	1.08665	21	0.144828
AACTGCC	New	Positive	pmir-5-5[1-7]	0.822861	224	0.140679	173	0.772321	0.291829	145	0.647321	0.812077	69	0.308036	0.908679	53	0.236607	1.40617	35	0.15625	1.37774	38	0.169643
AACTGTG	New	Positive	pmir-23-3[2-8]	0.828497	256	0.112209	194	0.757812	0.200514	156	0.609375	0.893949	84	0.328125	0.86391	60	0.234375	1.52789	45	0.175781	1.3725	44	0.171875
AATGTTA	New	Positive	pmir-39-5[1-7]	0.541734	910	0.120504	681	0.748352	0.369874	598	0.657143	0.66928	291	0.31978	0.872574	247	0.271429	0.553595	112	0.123077	0.664574	127	0.13956
ACAACGA	New	Positive	pmir-37-3[2-8]	0.743006	294	0.241322	240	0.816327	0.369647	198	0.673469	0.766039	89	0.302721	0.7673	65	0.221088	1.28551	44	0.14966	1.02821	40	0.136054
ACATATC	New	Positive	pmir-16-5[1-7]	1.25181	285	0.23429	231	0.810526	0.436764	200	0.701754	1.28709	121	0.424561	1.44073	99	0.347368	2.03419	71	0.249123	2.07777	80	0.280702
ACGCTTA	New	Positive	pmir-1-3[1-7]	0.812003	164	0.0670995	122	0.743902	0.293512	108	0.658537	0.741638	49	0.29878	1.27378	51	0.310976	1.2315	23	0.140244	1.26448	26	0.158537
ACTGATT	New	Positive	pmir-34-3[1-7]	0.560836	322	0.0592766	236	0.732919	0.15535	190	0.590062	0.464742	81	0.251553	0.87732	79	0.245342	0.920238	38	0.118012	0.888087	41	0.127329
ACTGTGA	New	Positive	pmir-23-3[1-7]	1.27613	174	0.197443	141	0.810345	0.420463	124	0.712644	1.22664	72	0.413793	1.33624	56	0.321839	2.30299	52	0.298851	2.173	52	0.298851
AGCAATA	New	Positive	pmir-11-3[2-8]	0.931599	573	0.245276	454	0.792321	0.558004	404	0.705061	1.04391	210	0.366492	1.13426	168	0.293194	1.29898	96	0.167539	1.30916	107	0.186736
AGCCAAA	New	Positive	pmir-2-3[1-7]	0.529811	558	0.132786	417	0.747312	0.426112	369	0.66129	0.56594	153	0.274194	0.525424	113	0.202509	0.689675	62	0.111111	0.838927	75	0.134409
AGTCAAT	New	Positive	pmir-20-5[2-8]	0.685089	292	0.0584997	213	0.729452	0.26534	184	0.630137	0.790305	90	0.308219	0.975555	75	0.256849	1.1498	40	0.136986	0.871037	36	0.123288
AGTGCCA	New	Positive	pmir-28-3[2-8]	0.916481	191	0.13181	147	0.769634	0.424264	136	0.712042	1.09526	72	0.376963	1.10075	52	0.272251	1.34899	29	0.151832	1.39781	33	0.172775
ATGTTGC	New	Positive	pmir-22-3[2-8]	0.566259	281	0.0373953	202	0.718861	0.162935	167	0.594306	0.718479	82	0.291815	0.701886	59	0.209964	0.823034	30	0.106762	0.953827	36	0.128114
ATTATGC	New	Positive	pmir-25-5[2-8]	0.483197	339	0.0225743	242	0.713864	0.0923013	193	0.569322	0.58868	93	0.274336	0.741937	76	0.224189	0.719534	35	0.103245	0.734155	39	0.115044
ATTCCTA	New	Positive	pmir-40-3[1-7]	0.672774	282	-0.0030026	198	0.702128	0.126294	164	0.58156	0.800393	88	0.312057	0.964739	72	0.255319	1.14248	38	0.134752	1.00574	38	0.134752
CAACGAA	New	Positive	pmir-37-3[1-7]	0.75933	374	0.173753	293	0.783422	0.22521	231	0.617647	0.881484	124	0.331551	1.11306	105	0.280749	1.06907	50	0.13369	1.09341	56	0.149733
CAGCGCA	New	Positive	pmir-7-5[1-7]	0.715275	200	0.109671	152	0.76	0.235964	125	0.625	0.609681	54	0.27	0.902987	48	0.24	1.23432	28	0.14	1.19903	30	0.15
CATGCGC	New	Positive	pmir-27-5[1-7]	0.720366	94	0.00983877	66	0.702128	0.215846	65	0.691489	0.525171	27	0.287234	0.953283	28	0.297872	1.44281	19	0.202128	1.17525	17	0.180851
CGCATTT	New	Positive	pmir-38-3[1-7]	0.697356	375	0.189568	297	0.792	0.419041	259	0.690667	0.74172	113	0.301333	0.760154	86	0.229333	0.979815	47	0.125333	1.09384	56	0.149333
GACAATA	New	Positive	pmir-33-5[1-7]	1.34625	222	0.263423	185	0.833333	0.436349	157	0.707207	1.33799	97	0.436937	1.72103	92	0.414414	2.143	59	0.265766	2.17573	66	0.297297
GCAATAA	New	Positive	pmir-11-3[1-7]	0.831061	689	0.205775	535	0.776488	0.534003	482	0.699565	0.996221	257	0.373004	1.02585	201	0.291727	1.12455	111	0.161103	1.09996	119	0.172714
GCAATTT	New	Positive	pmir-35-3[1-7]	0.6792	604	0.0748111	439	0.726821	0.31478	377	0.624172	0.770149	189	0.312914	0.66216	135	0.22351	1.16579	95	0.157285	1.08751	97	0.160596
GCAGCGC	New	Positive	pmir-7-5[2-8]	0.76162	196	0.138044	152	0.77551	0.341643	132	0.673469	0.692511	56	0.285714	0.846661	45	0.229592	1.1838	26	0.132653	1.36706	33	0.168367
GCCAATT	New	Positive	pmir-36-5[1-7]	0.50991	347	0.0152198	247	0.711816	0.175221	208	0.599424	0.42502	86	0.247839	0.6207	72	0.207493	0.830781	39	0.112392	0.992516	48	0.138329
GCCATTT	New	Positive	pmir-5-3[1-7]	0.816668	394	0.0829286	293	0.743655	0.257356	249	0.63198	0.854747	129	0.327411	0.965318	102	0.258883	1.29534	62	0.15736	1.44432	75	0.190355
GCGCTGC	New	Positive	pmir-19-5[1-7]	0.682877	174	0.206306	142	0.816092	0.307103	115	0.66092	0.612432	47	0.270115	0.518476	31	0.178161	1.32969	26	0.149425	1.12326	25	0.143678
GCTGCCA	New	Positive	pmir-6-3[1-7]	0.553086	228	0.142226	176	0.77193	0.250782	144	0.631579	0.749833	68	0.298246	0.772079	50	0.219298	0.619992	21	0.0921053	0.783605	26	0.114035
GCTGCGC	New	Positive	pmir-27-3[1-7]	0.65193	148	0.0609302	110	0.743243	0.0455787	81	0.547297	0.500509	37	0.25	0.630068	29	0.195946	1.40786	24	0.162162	1.26664	24	0.162162
GCTTGCA	New	Positive	pmir-4-3[1-7]	0.484095	171	0.0303861	123	0.719298	0.166279	102	0.596491	0.534245	44	0.25731	0.649232	34	0.19883	0.821255	18	0.105263	0.703174	18	0.105263
GGACAAT	New	Positive	pmir-33-5[2-8]	0.51759	182	0.0647671	134	0.736264	0.0282525	98	0.538462	0.415515	42	0.230769	0.692862	37	0.203297	1.04982	22	0.120879	0.854322	21	0.115385
GGCTTTA	New	Positive	pmir-24-3[1-7]	0.499563	202	0.058936	148	0.732673	0.145644	119	0.589109	0.675064	57	0.282178	0.709201	42	0.207921	0.766796	20	0.0990099	0.641738	20	0.0990099
GTACTTA	New	Positive	pmir-26-5[1-7]	1.16696	404	0.24318	329	0.814356	0.520234	292	0.722772	1.36919	176	0.435644	1.57029	151	0.373762	1.62634	78	0.193069	1.6725	88	0.217822
GTCAAGT	New	Positive	pmir-41-3[1-7]	0.558167	210	0.0548082	154	0.733333	0.234613	131	0.62381	0.543216	54	0.257143	0.70835	44	0.209524	0.887328	23	0.109524	0.920686	26	0.12381
GTCAATT	New	Positive	pmir-20-5[1-7]	0.879751	293	-0.0144261	204	0.696246	0.207572	178	0.607509	1.10036	110	0.375427	1.31156	93	0.317406	1.32897	45	0.153584	1.34446	50	0.170648
GTTAACA	New	Positive	pmir-31-3[1-7]	0.790331	311	0.165708	242	0.778135	0.356583	208	0.66881	0.730565	93	0.299035	1.00518	83	0.266881	1.23472	46	0.14791	1.24923	51	0.163987
GTTGACG	New	Positive	pmir-12-5[1-7]	0.428321	91	-0.0304495	59	0.648352	0.00282822	46	0.505495	0.480448	25	0.274725	0.565691	19	0.208791	0.729551	10	0.10989	0.821859	12	0.131868
GTTGCAA	New	Positive	pmir-25-3[1-7]	0.652165	297	0.0518124	216	0.727273	0.23615	184	0.619529	0.635956	83	0.279461	0.839263	70	0.23569	1.15927	41	0.138047	0.990537	40	0.13468
GTTGCAT	New	Positive	pmir-29-3[1-7]	0.564452	310	0.195277	246	0.793548	0.238633	193	0.622581	0.689631	90	0.290323	0.965681	80	0.258065	0.558816	28	0.0903226	0.738677	35	0.112903
TACGCTT	New	Positive	pmir-1-3[2-8]	0.814482	176	0.0846379	132	0.75	0.364703	121	0.6875	0.844292	56	0.318182	1.02719	46	0.261364	1.27686	25	0.142045	1.28921	28	0.159091
TACTTAA	New	Positive	pmir-8-5[1-7]	0.598322	773	0.170784	586	0.758085	0.374383	500	0.646831	0.73853	254	0.32859	0.835986	208	0.269082	0.717328	98	0.126779	0.752919	112	0.14489
TCAATGC	New	Positive	pmir-14-5[1-7]	0.540674	236	0.0360056	170	0.720339	0.213723	145	0.614407	0.443846	57	0.241525	0.636336	47	0.199153	0.95165	27	0.114407	0.962484	30	0.127119
TCAGTCA	New	Positive	pmir-18-3[1-7]	0.505618	209	-0.00242719	147	0.703349	0.0706557	117	0.559809	0.460777	51	0.244019	0.548439	39	0.186603	0.822497	22	0.105263	1.13377	30	0.143541
TCGGCCA	New	Positive	pmir-17-3[1-7]	0.537725	154	0.0787695	116	0.753247	0.245573	99	0.642857	0.443533	36	0.233766	0.566269	28	0.181818	1.07832	19	0.123377	0.813888	17	0.11039
TGACAAT	New	Positive	pmir-6-5[2-8]	0.730291	271	0.147554	209	0.771218	0.201588	165	0.608856	0.758133	81	0.298893	0.995549	70	0.258303	1.18981	37	0.136531	1.08912	38	0.140221
TGCCATT	New	Positive	pmir-13-3[1-7]	0.823144	388	0.169283	302	0.778351	0.306967	251	0.646907	0.876208	128	0.329897	1.07713	106	0.273196	1.28947	60	0.154639	1.21981	63	0.162371
TGCTGCG	New	Positive	pmir-27-3[2-8]	0.522025	168	0.0658526	124	0.738095	0.0664028	93	0.553571	0.401225	38	0.22619	0.66284	33	0.196429	0.90407	18	0.107143	1.03176	22	0.130952
TGTTGAT	New	Positive	pmir-10-3[1-7]	0.511266	413	0.108257	311	0.753027	0.21691	253	0.612591	0.786723	129	0.312349	0.735374	92	0.22276	0.572589	39	0.094431	0.647742	45	0.108959
TGTTGCA	New	Positive	pmir-25-3[2-8]	0.77642	332	0.0983658	248	0.746988	0.272719	211	0.635542	0.968227	116	0.349398	0.833987	79	0.237952	1.17427	47	0.141566	1.31096	57	0.171687
TGTTGCC	New	Positive	pmir-22-3[1-7]	0.59708	258	0.12545	197	0.763566	0.166599	154	0.596899	0.814277	80	0.310078	0.757208	56	0.217054	0.767439	26	0.100775	0.95151	33	0.127907
TTAGTGC	New	Positive	pmir-21-5[1-7]	0.709633	223	0.0676491	164	0.735426	0.180612	134	0.600897	0.809363	69	0.309417	0.612973	44	0.197309	1.30227	33	0.147982	1.28493	36	0.161435
TTATGCA	New	Positive	pmir-25-5[1-7]	0.52008	438	0.0170072	312	0.712329	0.16328	259	0.591324	0.69935	130	0.296804	0.596254	90	0.205479	0.967614	56	0.127854	0.676977	50	0.114155
TTCCTTA	New	Positive	pmir-23-5[1-7]	0.527613	269	-0.0942877	178	0.66171	0.0756027	151	0.561338	0.474613	67	0.249071	0.526014	50	0.185874	1.16489	36	0.133829	1.01884	36	0.133829
TTGACTG	New	Positive	pmir-9-5[1-7]	0.793937	134	0.0623629	100	0.746269	0.274096	90	0.671642	0.736296	41	0.30597	0.938447	34	0.253731	1.31964	21	0.156716	1.43278	25	0.186567
TTGCCAT	New	Positive	pmir-13-3[2-8]	0.763231	381	0.176046	300	0.787402	0.316881	249	0.653543	0.812393	121	0.317585	0.921475	96	0.251969	1.08966	52	0.136483	1.26293	64	0.167979
TTGTTAA	New	Positive	pmir-15-5[1-7]	0.754665	1112	0.185938	866	0.778777	0.296141	707	0.635791	0.89663	399	0.358813	0.811833	293	0.263489	1.26731	200	0.179856	1.07014	201	0.180755
TTGTTGT	New	Positive	pmir-32-5[1-7]	0.895867	807	0.264462	646	0.800496	0.485746	560	0.693928	1.03229	315	0.390335	1.1758	257	0.318463	1.15745	137	0.169765	1.25945	157	0.194548
TTTGTTA	New	Positive	pmir-15-5[2-8]	0.740264	1045	0.237441	818	0.782775	0.39761	696	0.666029	0.914715	378	0.361722	0.906872	289	0.276555	0.988217	166	0.158852	0.996728	179	0.171292
TGCTCAA	Northern	Positive	miR-87[1-7]	1.08959	280	0.214103	225	0.803571	0.449239	198	0.707143	1.25561	117	0.417857	1.52103	102	0.364286	1.61188	53	0.189286	1.48568	53	0.189286
TTGCTCA	Northern	Positive	miR-87[2-8]	0.804785	243	0.146968	188	0.773663	0.32499	160	0.658436	0.993014	85	0.349794	1.24683	74	0.304527	0.987774	29	0.119342	1.12913	35	0.144033
AAAGACT		Positive		1.15182	317	0.196681	252	0.794953	0.335673	210	0.662461	1.14532	124	0.391167	1.44177	110	0.347003	1.91346	73	0.230284	1.87798	79	0.249211
AAAGCTT		Positive		0.614121	475	0.10769	355	0.747368	0.113538	274	0.576842	0.718331	141	0.296842	0.803757	112	0.235789	0.994889	62	0.130526	0.946521	66	0.138947
AAAGTGC		Positive		0.481696	383	0.10521	289	0.754569	0.244495	240	0.626632	0.564031	104	0.27154	0.597139	79	0.206266	0.704508	40	0.104439	0.67479	43	0.112272
AAATCTC		Positive		0.548333	332	0.0126196	236	0.710843	0.167738	198	0.596386	0.542124	88	0.26506	0.685651	71	0.213855	0.918443	39	0.11747	0.963425	44	0.13253
AACATTC		Positive		0.548379	348	0.00584228	246	0.706897	0.13759	204	0.586207	0.559907	94	0.270115	0.572908	70	0.201149	0.980441	44	0.126437	1.03359	50	0.143678
AAGACTT		Positive		0.943433	332	0.112538	250	0.753012	0.304971	215	0.64759	1.06467	123	0.370482	1.20194	99	0.298193	1.50894	59	0.177711	1.46754	63	0.189759
AAGCAAT		Positive		0.859952	682	0.160113	520	0.762463	0.404805	451	0.66129	0.918936	241	0.353372	0.952609	186	0.272727	1.37709	126	0.184751	1.34616	134	0.196481
AAGCGCA		Positive		0.65485	269	0.103123	202	0.750929	0.208012	165	0.613383	0.643131	75	0.27881	0.45235	48	0.178439	1.30851	41	0.152416	1.21397	42	0.156134
AAGCGCC		Positive		0.582806	106	0.0119978	75	0.707547	0.148273	66	0.622642	0.454088	27	0.254717	0.793962	26	0.245283	0.981864	14	0.132075	1.10665	17	0.160377
AAGCGCT		Positive		0.664506	155	0.201851	128	0.825806	0.387146	110	0.709677	0.532204	39	0.251613	0.723103	32	0.206452	1.26444	22	0.141935	0.878296	18	0.116129
AAGCTTT		Positive		0.835846	456	0.0760656	336	0.736842	0.234252	280	0.614035	1.0519	164	0.359649	1.1617	133	0.291667	1.16364	66	0.144737	1.32752	81	0.177632
AAGGCTG		Positive		0.548333	125	0.0463205	92	0.736	0.0969414	72	0.576	0.366019	28	0.224	0.758077	28	0.224	1.10872	17	0.136	0.913919	16	0.128
AAGGTTG		Positive		0.511499	111	0.0491924	82	0.738739	0.000169334	56	0.504505	0.54867	30	0.27027	0.602713	22	0.198198	0.82489	12	0.108108	1.04336	16	0.144144
AAGTACC		Positive		0.679918	163	0.0992409	124	0.760736	0.224852	102	0.625767	0.487714	40	0.245399	0.64008	32	0.196319	1.41846	26	0.159509	1.20916	25	0.153374
AAGTACT		Positive		0.476165	260	0.0642491	191	0.734615	0.226708	161	0.619231	0.507855	66	0.253846	0.645115	52	0.2	0.698953	25	0.0961538	0.714108	28	0.107692
AAGTATT		Positive		1.25361	790	0.317336	645	0.816456	0.557828	561	0.710127	1.33572	351	0.444304	1.55546	302	0.382278	1.8718	194	0.24557	1.8835	210	0.265823
AAGTCAT		Positive		0.475496	254	0.0667798	187	0.73622	0.121873	147	0.57874	0.462569	63	0.248031	0.509583	47	0.185039	0.908277	29	0.114173	0.783897	29	0.114173
AAGTCTG		Positive		0.789875	137	0.122846	108	0.788321	0.182383	85	0.620438	0.809095	44	0.321168	0.930005	34	0.248175	1.26472	20	0.145985	1.4302	25	0.182482
AAGTGAT		Positive		0.640654	327	0.0721196	241	0.737003	0.120234	189	0.577982	0.583321	89	0.272171	0.840561	78	0.238532	1.10106	44	0.134557	1.12662	49	0.149847
AAGTGCA		Positive		0.721111	528	0.133193	400	0.757576	0.474909	360	0.681818	0.802286	166	0.314394	0.884826	132	0.25	1.15045	78	0.147727	0.881009	73	0.138258
AAGTGCC		Positive		1.06334	192	0.158519	151	0.786458	0.394679	134	0.697917	1.13527	74	0.385417	1.24015	58	0.302083	1.72181	38	0.197917	1.72959	42	0.21875
AAGTGCT		Positive		0.627575	298	0.0649579	219	0.734899	0.202469	181	0.607383	0.751416	90	0.302013	0.73068	65	0.218121	0.933357	35	0.11745	1.08257	43	0.144295
AAGTGTT		Positive		0.630868	468	0.128992	354	0.75641	0.324443	301	0.643162	0.691874	138	0.294872	0.749482	106	0.226496	0.839684	56	0.119658	1.05073	70	0.149573
AAGTTCC		Positive		0.513105	186	0.0474737	135	0.725806	0.0566218	102	0.548387	0.752577	55	0.295699	0.694915	38	0.204301	0.826805	19	0.102151	0.700237	19	0.102151
AAGTTGT		Positive		0.506054	510	0.095013	378	0.741176	0.199103	305	0.598039	0.674015	148	0.290196	0.70661	114	0.223529	0.700604	56	0.109804	0.660981	60	0.117647
AATAGTC		Positive		0.549087	207	0.0579847	152	0.7343	0.161915	123	0.594203	0.570202	54	0.26087	0.864163	48	0.231884	0.921441	23	0.111111	0.718816	22	0.10628
AATCTCA		Positive		0.765625	343	0.167227	268	0.781341	0.295571	222	0.64723	0.955055	119	0.346939	1.07012	95	0.276968	0.914391	41	0.119534	1.19138	55	0.16035
AATCTCG		Positive		0.478782	136	0.128849	108	0.794118	0.108251	79	0.580882	0.425734	32	0.235294	0.59127	26	0.191176	0.783979	14	0.102941	0.834609	16	0.117647
AATGCCA		Positive		0.533657	469	0.222345	372	0.793177	0.264731	293	0.624733	0.573449	130	0.277186	0.598709	98	0.208955	0.739576	52	0.110874	0.803133	60	0.127932
AATGCTC		Positive		0.602031	203	0.0511173	148	0.729064	0.26193	129	0.635468	0.598445	54	0.26601	0.827156	46	0.226601	0.890701	22	0.108374	0.982838	26	0.128079
AATGTGA		Positive		0.619783	464	0.167396	359	0.773707	0.154882	274	0.590517	0.675755	135	0.290948	0.749863	105	0.226293	1.0349	62	0.133621	0.935905	64	0.137931
AATGTGC		Positive		0.543108	378	0.0985469	284	0.751323	0.207333	231	0.611111	0.605472	105	0.277778	0.606283	78	0.206349	0.928091	46	0.121693	0.812924	46	0.121693
AATGTTG		Positive		0.761242	481	0.21367	381	0.7921	0.340488	313	0.650728	0.837328	153	0.318087	0.981497	125	0.259875	1.04023	65	0.135135	1.15424	77	0.160083
AATTAGC		Positive		0.668118	447	0.111949	337	0.753915	0.35109	293	0.655481	0.832968	142	0.317673	0.668298	97	0.217002	1.00431	59	0.131991	1.04009	66	0.147651
AATTAGT		Positive		0.644392	624	0.141439	470	0.753205	0.371455	400	0.641026	0.843342	207	0.331731	0.716112	146	0.233974	1.01865	88	0.141026	0.775354	83	0.133013
AATTATT		Positive		0.69993	1660	0.216223	1245	0.75	0.391672	1029	0.61988	0.554997	496	0.298795	0.920931	419	0.25241	1.07121	250	0.150602	1.04455	271	0.163253
AATTGGC		Positive		0.551364	285	0.11834	216	0.757895	0.238004	177	0.621053	0.515382	73	0.25614	0.644529	58	0.203509	0.834302	31	0.108772	0.957629	37	0.129825
AATTGTG		Positive		0.481938	555	0.073247	404	0.727928	0.1746	328	0.590991	0.600267	155	0.279279	0.685425	123	0.221622	0.57393	57	0.102703	0.78416	72	0.12973
AATTGTT		Positive		0.711073	1289	0.205708	995	0.771916	0.38803	838	0.650116	0.874464	471	0.3654	0.804668	351	0.272304	0.827397	194	0.150504	1.16617	235	0.182312
AATTTAT		Positive		1.21118	1756	0.338774	1369	0.779613	0.594707	1153	0.656606	1.37487	667	0.379841	1.63269	546	0.310934	1.69332	341	0.194191	1.63269	356	0.202733
ACAATAA		Positive		0.686283	1147	0.277319	926	0.807323	0.457581	778	0.678291	0.724896	384	0.334786	0.940007	331	0.288579	0.891217	177	0.154316	0.826679	183	0.159547
ACAGTAT		Positive		0.624393	195	-0.0123584	136	0.697436	0.134589	114	0.584615	0.690789	56	0.287179	0.672737	40	0.205128	1.1498	26	0.133333	1.11081	28	0.14359
ACCACCG		Positive		0.603005	132	0.0387482	96	0.727273	0.0614188	73	0.55303	0.517345	34	0.257576	0.742597	29	0.219697	1.19119	19	0.143939	1.06673	19	0.143939
ACCTCAG		Positive		0.569667	115	0.15114	95	0.826087	0.12923	69	0.6	0.831623	40	0.347826	0.590347	23	0.2	0.825847	13	0.113043	0.889816	15	0.130435
ACGAATT		Positive		0.628602	468	0.0467922	340	0.726496	0.162332	277	0.59188	0.785541	144	0.307692	0.808077	111	0.237179	0.983584	61	0.130342	0.985284	67	0.143162
ACGACTG		Positive		0.69046	129	0.161486	106	0.821705	0.311211	90	0.697674	0.67895	38	0.294574	0.862446	31	0.24031	1.1621	18	0.139535	0.966569	17	0.131783
ACGCTTC		Positive		0.528852	118	-0.0114176	81	0.686441	0.16471	73	0.618644	0.564054	32	0.271186	0.68782	25	0.211864	1.02047	15	0.127119	0.747472	13	0.110169
ACGCTTT		Positive		0.535525	236	0.108149	178	0.754237	0.256892	149	0.631356	0.466737	58	0.245763	0.790738	52	0.220339	0.843234	25	0.105932	0.747398	26	0.110169
ACGTCCA		Positive		0.665514	113	-0.0116731	77	0.681416	0.0932639	65	0.575221	0.680204	34	0.300885	0.737661	25	0.221239	1.37912	19	0.168142	1.11451	17	0.150442
ACGTGAT		Positive		0.633454	100	0.0497302	75	0.75	0.197086	67	0.67	0.56119	29	0.29	0.786886	25	0.25	0.923828	13	0.13	1.282	19	0.19
ACTAATT		Positive		0.563659	613	0.138501	459	0.748777	0.336893	389	0.634584	0.630977	177	0.288744	0.754955	146	0.238173	0.636924	67	0.109299	0.883704	86	0.140294
ACTACCT		Positive		0.555912	149	0.0110957	106	0.711409	0.185492	92	0.61745	0.592501	40	0.268456	0.891468	36	0.241611	0.770759	15	0.100671	0.884155	18	0.120805
ACTAGTC		Positive		1.16559	107	0.102033	85	0.794393	0.280074	76	0.71028	1.19664	50	0.46729	1.21341	36	0.336449	2.08589	31	0.28972	2.11552	35	0.327103
ACTCAGG		Positive		0.534176	75	0.0391251	57	0.76	0.0750485	45	0.6	0.514268	24	0.32	0.733622	21	0.28	0.881701	11	0.146667	0.96129	13	0.173333
ACTTGCC		Positive		0.515291	138	0.11532	108	0.782609	0.160852	84	0.608696	0.558024	36	0.26087	0.678459	28	0.202899	0.883889	15	0.108696	0.695204	14	0.101449
AGACAAT		Positive		0.566377	281	0.275512	234	0.83274	0.25599	176	0.626335	0.532835	73	0.259786	0.566305	54	0.192171	0.798961	30	0.106762	0.968659	37	0.131673
AGACCAA		Positive		0.555465	237	0.176299	187	0.78903	0.148853	140	0.590717	0.691274	68	0.28692	0.71526	50	0.21097	0.821189	25	0.105485	0.779912	27	0.113924
AGACTGC		Positive		0.695196	98	0.0519774	74	0.755102	0.171627	64	0.653061	0.747258	34	0.346939	1.05888	31	0.316327	0.847739	12	0.122449	1.2937	19	0.193878
AGACTGT		Positive		0.895901	134	0.0434363	98	0.731343	0.234004	87	0.649254	0.971098	49	0.365672	1.01693	36	0.268657	1.83478	30	0.223881	1.27516	22	0.164179
AGACTTG		Positive		0.785589	190	0.0869154	142	0.747368	0.256455	121	0.636842	0.855019	61	0.321053	0.948628	47	0.247368	1.20362	26	0.136842	1.36289	32	0.168421
AGAGCTT		Positive		0.546515	198	0.111823	151	0.762626	0.22738	123	0.621212	0.645969	55	0.277778	0.583448	38	0.191919	0.954868	23	0.116162	0.755605	22	0.111111
AGAGGCT		Positive		0.585816	84	0.0898801	69	0.821429	0.158471	56	0.666667	0.50631	25	0.297619	0.923102	26	0.309524	0.837816	11	0.130952	0.999315	14	0.166667
AGCACAA		Positive		0.700722	392	0.120495	298	0.760204	0.262411	248	0.632653	0.868241	129	0.329082	0.831873	93	0.237245	0.970986	49	0.125	1.15033	61	0.155612
AGCATTT		Positive		0.81641	715	0.222779	561	0.784615	0.437308	479	0.66993	0.993543	266	0.372028	0.962533	204	0.285315	1.19816	120	0.167832	1.08414	123	0.172028
AGCCATA		Positive		0.614988	278	0.0483767	201	0.723022	0.145649	163	0.586331	0.610727	76	0.273381	0.778898	62	0.223022	1.04511	35	0.125899	1.06117	39	0.140288
AGCGCAA		Positive		0.81346	262	0.18861	208	0.793893	0.272454	167	0.637405	0.93895	89	0.339695	0.964316	66	0.251908	1.32366	40	0.152672	1.19277	40	0.152672
AGCGCAT		Positive		0.693638	188	0.0149703	134	0.712766	0.162082	112	0.595745	0.637096	52	0.276596	0.925996	46	0.244681	1.09564	24	0.12766	1.32604	31	0.164894
AGCGCCA		Positive		0.597576	175	0.100981	133	0.76	0.157629	104	0.594286	0.639935	48	0.274286	0.70485	36	0.205714	0.962244	20	0.114286	1.01982	23	0.131429
AGCGCCT		Positive		0.59882	105	-0.0344073	69	0.657143	0.122783	63	0.6	0.519705	28	0.266667	0.786924	25	0.238095	0.963705	13	0.12381	1.23421	18	0.171429
AGCTGCG		Positive		0.611097	171	0.121061	132	0.77193	0.0511624	94	0.549708	0.392524	39	0.22807	0.758463	37	0.216374	1.03669	21	0.122807	1.30668	28	0.163743
AGCTGTG		Positive		0.58688	204	0.091411	153	0.75	0.141902	120	0.588235	0.538997	52	0.254902	0.765812	44	0.215686	0.890062	22	0.107843	1.09309	28	0.137255
AGGCCAT		Positive		0.776258	160	0.15506	127	0.79375	0.232582	101	0.63125	0.594207	43	0.26875	0.909345	39	0.24375	1.37544	25	0.15625	1.39091	28	0.175
AGGCTAG		Positive		0.509017	114	0.107006	90	0.789474	0.0885935	65	0.570175	0.696874	35	0.307018	0.76459	26	0.22807	0.615203	10	0.0877193	0.781835	13	0.114035
AGGCTGT		Positive		0.740487	101	0.102345	81	0.80198	0.19799	67	0.663366	0.645804	31	0.306931	0.80736	25	0.247525	1.37444	18	0.178218	1.31498	19	0.188119
AGGTTGT		Positive		0.72127	101	0.000874439	70	0.693069	0.0849548	58	0.574257	0.778967	35	0.346535	0.659013	22	0.217822	1.43289	19	0.188119	1.37092	20	0.19802
AGTACCT		Positive		0.872611	139	0.0966779	107	0.769784	0.207783	88	0.633094	0.956755	50	0.359712	1.07477	39	0.280576	1.55337	25	0.179856	1.34631	24	0.172662
AGTATTC		Positive		0.664082	264	0.106705	199	0.753788	0.305699	172	0.651515	0.692407	76	0.287879	0.992166	68	0.257576	0.944074	31	0.117424	0.943439	34	0.128788
AGTATTT		Positive		0.962312	764	0.32555	625	0.818063	0.447952	514	0.672775	1.09033	302	0.395288	1.25693	250	0.327225	1.32342	139	0.181937	1.32969	153	0.200262
AGTCAGT		Positive		0.462899	234	0.0129591	166	0.709402	0.128726	136	0.581197	0.770672	70	0.299145	0.751858	50	0.213675	0.560689	20	0.0854701	0.552488	22	0.0940171
AGTCATA		Positive		0.666563	218	0.00110314	153	0.701835	0.164401	129	0.591743	0.755703	65	0.298165	1.01257	56	0.256881	1.15124	29	0.133028	0.914363	27	0.123853
AGTCATT		Positive		0.608986	255	0.0201691	182	0.713725	0.147012	150	0.588235	0.604845	69	0.270588	0.867467	60	0.235294	0.960598	30	0.117647	1.05382	35	0.137255
AGTCTGA		Positive		0.689015	108	0.0666027	82	0.759259	0.164291	68	0.62963	0.784336	37	0.342593	0.907539	29	0.268519	1.04832	15	0.138889	1.163	18	0.166667
AGTCTTC		Positive		0.449892	115	-0.0729455	72	0.626087	0.0674595	64	0.556522	0.433201	28	0.243478	0.86724	29	0.252174	0.835653	13	0.113043	0.568747	11	0.0956522
AGTGATA		Positive		1.27701	216	0.246889	178	0.824074	0.486848	158	0.731481	1.46955	103	0.476852	1.61453	85	0.393519	1.9767	51	0.236111	1.86754	52	0.240741
AGTGCAA		Positive		1.17777	440	0.272323	360	0.818182	0.610581	331	0.752273	1.36945	191	0.434091	1.34091	145	0.329545	1.81699	98	0.222727	1.65639	96	0.218182
AGTGCAT		Positive		0.632004	320	0.107777	241	0.753125	0.377351	217	0.678125	0.814245	101	0.315625	0.679661	68	0.2125	0.907336	37	0.115625	0.905655	41	0.128125
AGTGCCT		Positive		1.28464	187	0.230474	155	0.828877	0.586216	148	0.791444	1.47802	91	0.486631	1.44477	65	0.347594	1.92973	43	0.229947	2.03861	51	0.272727
AGTGCTT		Positive		0.520536	235	0.00473788	166	0.706383	0.129254	137	0.582979	0.770898	71	0.302128	0.665982	48	0.204255	0.641484	22	0.093617	0.91086	29	0.123404
AGTGTCT		Positive		0.467022	155	-0.0206956	107	0.690323	0.145755	92	0.593548	0.479205	38	0.245161	0.699476	32	0.206452	0.807112	16	0.103226	0.69128	16	0.103226
AGTTCAA		Positive		0.639639	410	0.0851802	303	0.739024	0.158022	243	0.592683	0.712486	122	0.297561	0.927187	103	0.25122	0.980829	52	0.126829	0.974131	57	0.139024
AGTTGTG		Positive		0.486976	254	0.124868	194	0.76378	0.298554	165	0.649606	0.667573	72	0.283465	0.544848	48	0.188976	0.66032	24	0.0944882	0.625696	26	0.102362
AGTTGTT		Positive		0.593238	505	0.131656	383	0.758416	0.24156	311	0.615842	0.661535	146	0.289109	0.681536	112	0.221782	0.959168	66	0.130693	0.883972	69	0.136634
ATACAGG		Positive		0.547213	99	0.0215335	71	0.717172	0.0481497	54	0.545455	0.519457	27	0.272727	0.821381	25	0.252525	0.902899	12	0.121212	0.969858	14	0.141414
ATACGTA		Positive		0.598204	406	0.193979	321	0.79064	0.381969	273	0.672414	0.784898	127	0.312808	0.804635	95	0.23399	0.770881	45	0.110837	0.65286	45	0.110837
ATACTCG		Positive		0.588385	187	0.136406	145	0.775401	0.354903	127	0.679144	0.716769	54	0.28877	0.718283	39	0.208556	0.739414	18	0.0962567	0.864536	22	0.117647
ATAGACT		Positive		0.597681	191	0.0405492	138	0.722513	0.180375	115	0.602094	0.665518	53	0.277487	0.599056	36	0.188482	1.06596	23	0.120419	1.03463	25	0.13089
ATAGTCA		Positive		0.635242	216	0.102732	163	0.75463	0.198103	131	0.606481	0.41976	51	0.236111	0.830327	49	0.226852	1.16804	29	0.134259	1.09248	30	0.138889
ATCTCAA		Positive		0.62831	327	0.18541	257	0.785933	0.187943	197	0.602446	0.7383	98	0.299694	0.808918	76	0.232416	1.00758	41	0.125382	0.841707	40	0.122324
ATCTCAT		Positive		0.612686	225	-0.0242216	156	0.693333	0.0476422	123	0.546667	0.613402	61	0.271111	0.920159	54	0.24	0.915808	25	0.111111	1.20333	34	0.151111
ATCTTCC		Positive		0.525753	150	-0.0652275	99	0.66	0.0870625	85	0.566667	0.54501	39	0.26	0.694611	31	0.206667	0.835997	16	0.106667	1.05707	21	0.14
ATGACAA		Positive		0.681425	340	0.226426	276	0.811765	0.166714	203	0.597059	0.601589	94	0.276471	0.767774	78	0.229412	1.15643	48	0.141176	1.16961	53	0.155882
ATGCATT		Positive		0.546154	707	0.236295	555	0.785007	0.291456	443	0.626591	0.609201	210	0.29703	0.778619	176	0.248939	0.624908	81	0.114569	0.736444	96	0.135785
ATGCCAA		Positive		0.683013	445	0.232941	356	0.8	0.325243	287	0.644944	0.85177	142	0.319101	0.935686	113	0.253933	0.818233	51	0.114607	0.934203	61	0.137079
ATGCCAT		Positive		0.637071	266	0.0285007	191	0.718045	0.151979	157	0.590226	0.70577	77	0.289474	0.751516	58	0.218045	1.0456	33	0.12406	1.13906	39	0.146617
ATGCCTT		Positive		0.588082	221	0.0402662	160	0.723982	0.261406	140	0.633484	0.697102	63	0.285068	0.64993	44	0.199095	0.905264	24	0.108597	0.974522	28	0.126697
ATGCGCA		Positive		0.606794	194	0.0859002	145	0.747423	0.131339	113	0.582474	0.445288	46	0.237113	0.567486	36	0.185567	1.14679	25	0.128866	1.26396	30	0.154639
ATGCGCT		Positive		0.557692	129	0.00727276	91	0.705426	0.188136	81	0.627907	0.561356	34	0.263566	0.704809	27	0.209302	0.9615	15	0.116279	0.923077	16	0.124031
ATGCTCA		Positive		0.804681	177	0.160313	140	0.79096	0.231814	111	0.627119	0.83009	56	0.316384	0.976727	45	0.254237	1.4844	30	0.169492	1.14474	26	0.146893
ATGCTGC		Positive		0.574403	230	0.222445	187	0.813043	0.154018	136	0.591304	0.521328	59	0.256522	0.665775	47	0.204348	0.803422	24	0.104348	1.07943	32	0.13913
ATGCTTT		Positive		0.485332	428	0.0147021	303	0.707944	-0.00646554	230	0.537383	0.471951	110	0.257009	0.601283	89	0.207944	0.814857	49	0.114486	1.01566	62	0.14486
ATGTACC		Positive		0.570095	209	0.076968	156	0.746411	0.268519	134	0.641148	0.873971	68	0.325359	0.7056	44	0.210526	0.687412	20	0.0956938	0.808102	24	0.114833
ATGTGAC		Positive		0.595021	160	0.00559	113	0.70625	0.150079	95	0.59375	0.536023	41	0.25625	0.582662	30	0.1875	1.18263	22	0.1375	1.11314	23	0.14375
ATGTGAT		Positive		1.34154	331	0.247189	271	0.818731	0.497458	242	0.731118	1.39455	147	0.444109	1.70851	135	0.407855	2.09347	86	0.259819	2.10807	95	0.287009
ATGTGCA		Positive		0.499	452	0.0273158	325	0.719027	0.265183	284	0.628319	0.497935	119	0.263274	0.577896	93	0.205752	0.735967	50	0.110619	0.889701	61	0.134956
ATGTGCC		Positive		0.926092	190	0.0967805	143	0.752632	0.2894	123	0.647368	0.852055	61	0.321053	0.946194	47	0.247368	1.73551	38	0.2	1.63661	39	0.205263
ATGTGCT		Positive		0.5351	261	0.0650902	192	0.735632	0.199401	159	0.609195	0.620431	71	0.272031	0.430222	45	0.172414	0.861839	28	0.10728	1.03362	35	0.1341
ATGTGTT		Positive		0.516036	378	0.11386	286	0.756614	0.218945	233	0.616402	0.790763	118	0.312169	0.515116	73	0.193122	0.64305	37	0.0978836	0.814479	46	0.121693
ATGTTCC		Positive		0.667887	206	-0.0123177	144	0.699029	0.262755	131	0.635922	0.69723	59	0.286408	1.02799	53	0.257282	0.862179	22	0.106796	1.16949	30	0.145631
ATGTTGA		Positive		0.50797	363	0.0464807	261	0.719008	0.124723	210	0.578512	0.665458	104	0.286501	0.680837	78	0.214876	0.781135	39	0.107438	0.749189	42	0.115702
ATGTTGT		Positive		0.504463	494	0.137943	373	0.755061	0.289551	312	0.631579	0.546225	134	0.271255	0.65738	106	0.214575	0.600897	50	0.101215	0.79478	63	0.12753
ATTATTA		Positive		0.696891	1629	0.0616936	1160	0.712093	0.273538	977	0.599754	0.736822	504	0.309392	0.933533	411	0.252302	1.0245	240	0.14733	1.15126	271	0.16636
ATTATTT		Positive		0.57352	1898	0.253449	1420	0.748156	0.376051	1159	0.610643	0.593775	568	0.299262	0.708185	460	0.24236	0.738957	256	0.134879	0.770705	289	0.152266
ATTCCAA		Positive		0.573005	591	0.131865	443	0.749577	0.258287	359	0.607445	0.603869	167	0.282572	0.630922	128	0.216582	0.801972	71	0.120135	1.01111	89	0.150592
ATTGTGA		Positive		0.994958	413	0.300028	345	0.835351	0.45257	287	0.694915	1.18674	162	0.392252	1.06246	113	0.273608	1.48961	73	0.176755	1.47834	80	0.193705
ATTGTGC		Positive		0.569182	314	0.0928272	235	0.748408	0.195161	190	0.605096	0.607609	87	0.27707	0.785974	72	0.229299	0.76537	33	0.105096	0.968152	42	0.133758
ATTGTTA		Positive		0.783953	951	0.255824	758	0.797056	0.40941	642	0.675079	1.0676	376	0.395373	0.952367	269	0.28286	0.966066	146	0.153523	1.05245	164	0.17245
ATTGTTG		Positive		0.821396	620	0.153615	471	0.759677	0.390587	402	0.648387	1.1029	236	0.380645	1.10938	182	0.293548	1.01939	87	0.140323	1.1525	107	0.172581
ATTTAGT		Positive		0.568253	833	0.190843	644	0.773109	0.296475	527	0.632653	0.613571	261	0.313325	0.749237	218	0.261705	0.766478	114	0.136855	0.792912	125	0.15006
ATTTATG		Positive		0.62417	1009	0.230524	795	0.787909	0.348307	657	0.65114	0.77909	347	0.343905	0.908965	277	0.274529	0.77909	142	0.140733	0.699047	150	0.148662
ATTTATT		Positive		0.999964	2481	0.459532	1988	0.80129	0.747214	1757	0.708182	1.15268	1131	0.455865	1.335	935	0.376864	1.15268	600	0.241838	1.15268	633	0.255139
ATTTGTT		Positive		0.642939	1280	0.22801	978	0.764062	0.437527	843	0.658594	0.742909	435	0.339844	0.582944	307	0.239844	0.712756	179	0.139844	1.15349	234	0.182812
CAAAGAC		Positive		0.60794	289	0.112694	218	0.754325	0.210259	176	0.608997	0.747309	87	0.301038	0.947381	73	0.252595	0.901659	33	0.114187	0.72834	32	0.110727
CAAGACT		Positive		0.68295	144	0.0378695	105	0.729167	0.158004	87	0.604167	0.846215	47	0.326389	0.902572	35	0.243056	1.2065	20	0.138889	0.946538	18	0.125
CAAGTAT		Positive		0.57924	339	0.134861	259	0.764012	0.283844	217	0.640118	0.68684	99	0.292035	0.723756	75	0.221239	0.805271	37	0.109145	0.840868	42	0.123894
CAAGTGC		Positive		0.709505	312	0.114841	236	0.75641	0.286284	200	0.641026	0.621811	87	0.278846	0.897736	77	0.246795	1.11161	42	0.134615	1.22474	50	0.160256
CAATAAT		Positive		0.509525	778	0.0960013	570	0.732648	0.148696	453	0.582262	0.494834	218	0.280206	0.56221	174	0.22365	0.958625	115	0.147815	0.796782	115	0.147815
CAATTAG		Positive		0.618429	366	0.127417	278	0.759563	0.274568	233	0.636612	0.749301	111	0.303279	0.943331	93	0.254098	0.823409	41	0.112022	0.792551	44	0.120219
CACCAAA		Positive		0.50675	439	0.090918	326	0.742597	0.171991	261	0.594533	0.465949	112	0.255125	0.466848	84	0.191344	0.916009	54	0.123007	0.928784	60	0.136674
CAGACTG		Positive		0.711554	107	0.017076	76	0.71028	0.154137	67	0.626168	0.732457	35	0.327103	0.882115	28	0.261682	1.3751	19	0.17757	1.10844	17	0.158879
CAGCATG		Positive		0.481369	165	-0.018965	114	0.690909	0.101185	94	0.569697	0.418524	38	0.230303	0.607375	31	0.187879	0.91995	18	0.109091	0.860144	19	0.115152
CAGCTGT		Positive		0.543362	220	0.189041	175	0.795455	0.138433	128	0.581818	0.436926	52	0.236364	0.532322	40	0.181818	1.08036	27	0.122727	0.883087	26	0.118182
CAGGCCA		Positive		0.596	161	0.0717972	120	0.745342	0.194252	99	0.614907	0.518935	40	0.248447	0.818692	36	0.223602	1.01749	19	0.118012	0.95483	20	0.124224
CAGTGAT		Positive		0.532612	150	0.0995635	115	0.766667	0.126594	88	0.586667	0.676666	43	0.286667	0.537682	27	0.18	1.01301	18	0.12	0.742162	16	0.106667
CAGTGCA		Positive		0.562442	202	0.135919	157	0.777228	0.297926	132	0.653465	0.477135	50	0.247525	0.730011	43	0.212871	1.06258	25	0.123762	0.671082	21	0.10396
CAGTGCC		Positive		0.656173	159	0.074605	119	0.748428	0.414537	115	0.72327	0.772014	49	0.308176	0.737164	34	0.213836	0.832299	17	0.106918	1.10642	23	0.144654
CATATCA		Positive		1.2696	274	0.19833	218	0.79562	0.454555	194	0.708029	1.40019	125	0.456204	1.52966	100	0.364964	2.04289	68	0.248175	1.992	73	0.266423
CATATCG		Positive		0.743886	174	0.0987399	132	0.758621	0.124308	101	0.58046	0.745166	52	0.298851	1.00241	45	0.258621	1.26704	25	0.143678	1.22565	27	0.155172
CATGTGC		Positive		0.678822	193	0.141046	150	0.777202	0.223688	120	0.621762	0.450875	46	0.238342	0.641481	38	0.196891	1.25791	27	0.139896	1.35793	32	0.165803
CATTCCG		Positive		0.568782	197	-0.0278543	136	0.690355	0.0839958	111	0.563452	0.667324	55	0.279188	0.543339	36	0.182741	1.00448	23	0.116751	1.1414	28	0.142132
CATTCCT		Positive		0.898916	186	0.0768731	138	0.741935	0.27598	120	0.645161	0.944901	63	0.33871	1.11814	51	0.274194	1.36155	28	0.150538	1.61605	37	0.198925
CCAAAGT		Positive		0.830425	323	0.0444361	235	0.727554	0.22323	200	0.619195	0.833254	104	0.321981	0.903098	81	0.250774	1.53437	59	0.182663	1.44416	61	0.188854
CCTAGTC		Positive		0.482784	100	0.0632474	76	0.76	0.0802594	57	0.57	0.63218	31	0.31	0.829135	26	0.26	0.546837	9	0.09	0.745046	12	0.12
CCTGTGA		Positive		0.640775	103	0.0538132	77	0.747573	0.182001	67	0.650485	0.777653	35	0.339806	0.978906	29	0.281553	0.978479	13	0.126214	0.873801	13	0.126214
CCTTGGC		Positive		0.502558	117	0.0830756	90	0.769231	0.101117	68	0.581197	0.499742	30	0.25641	0.736576	26	0.222222	0.934493	14	0.119658	0.660343	12	0.102564
CGAATTT		Positive		0.887406	514	0.0865319	380	0.7393	0.302104	328	0.638132	1.07699	190	0.36965	1.02316	140	0.272374	1.43493	92	0.178988	1.40072	98	0.190661
CGACTGA		Positive		0.808723	124	0.208906	107	0.862903	0.350571	90	0.725806	0.989262	47	0.379032	0.818887	29	0.233871	1.27262	19	0.153226	1.21209	20	0.16129
CGATCTC		Positive		0.570185	130	0.0922172	100	0.769231	0.165999	80	0.615385	0.476569	32	0.246154	0.647358	26	0.2	0.930918	15	0.115385	1.10805	19	0.146154
CGCAATA		Positive		0.517729	210	0.115274	161	0.766667	0.232273	131	0.62381	0.567511	55	0.261905	0.437338	36	0.171429	0.947713	24	0.114286	0.806266	24	0.114286
CGCACAT		Positive		0.534534	165	0.177918	133	0.806061	0.164231	99	0.6	0.545177	42	0.254545	0.4355	27	0.163636	0.841838	17	0.10303	1.04254	22	0.133333
CGCAGCG		Positive		0.568124	131	0.0926059	101	0.770992	0.318478	92	0.70229	0.521205	34	0.259542	0.663397	27	0.206107	0.886635	15	0.114504	0.926424	17	0.129771
CGCATGC		Positive		0.679353	133	0.0615343	99	0.744361	0.268987	89	0.669173	0.630615	37	0.278195	0.849213	31	0.233083	1.16299	18	0.135338	1.10278	19	0.142857
CGCGCAA		Positive		0.639514	87	0.0944738	71	0.816092	0.231289	63	0.724138	0.597731	27	0.310345	0.714176	21	0.241379	1.07261	13	0.149425	1.1268	15	0.172414
CGCTCAA		Positive		0.45913	130	0.092806	100	0.769231	0.0918468	74	0.569231	0.642923	37	0.284615	0.505495	23	0.176923	0.677526	12	0.0923077	0.744185	14	0.107692
CGCTGCT		Positive		0.543125	197	0.0719973	146	0.741117	0.0559943	109	0.553299	0.521314	50	0.253807	0.469429	34	0.172589	1.17388	26	0.13198	0.966139	25	0.126904
CGCTGGC		Positive		0.551926	183	0.0551844	134	0.73224	0.386271	127	0.693989	0.565302	47	0.256831	0.396248	29	0.15847	0.927624	20	0.10929	0.980925	23	0.125683
CGCTTCA		Positive		0.663968	109	0.079654	84	0.770642	0.225688	73	0.669725	0.705976	34	0.311927	0.807126	26	0.238532	1.10187	15	0.137615	1.0635	16	0.146789
CGCTTCT		Positive		0.587995	143	0.148955	115	0.804196	0.230988	92	0.643357	0.62419	40	0.27972	0.740152	31	0.216783	1.10129	19	0.132867	0.682395	15	0.104895
CGGCCTT		Positive		0.446276	79	0.0670562	63	0.797468	0.066461	46	0.582278	0.606925	27	0.341772	0.711548	21	0.265823	0.54648	8	0.101266	0.679188	10	0.126582
CGTACAA		Positive		0.609949	159	0.235176	134	0.842767	0.294049	105	0.660377	0.873879	52	0.327044	0.899323	38	0.238994	0.658563	14	0.0880503	0.698706	16	0.100629
CGTCCAA		Positive		0.562715	114	0.0070812	80	0.701754	0.107169	67	0.587719	0.439112	28	0.245614	0.600743	23	0.201754	1.17105	17	0.149123	1.05114	17	0.149123
CGTCCTT		Positive		0.864578	78	0.142571	71	0.910256	0.0991836	48	0.615385	0.873552	34	0.435897	0.233593	11	0.141026	1.94085	25	0.320513	1.89772	27	0.346154
CGTGATA		Positive		0.85511	87	0.102301	72	0.827586	0.276616	67	0.770115	0.743601	32	0.367816	1.1236	31	0.356322	1.40268	18	0.206897	1.48187	21	0.241379
CGTTGAC		Positive		0.523565	99	0.0961431	79	0.79798	0.0736549	56	0.565657	0.394723	24	0.242424	0.569959	20	0.20202	1.14015	15	0.151515	0.866757	13	0.131313
CGTTGTT		Positive		0.500111	236	0.208563	190	0.805085	0.224748	146	0.618644	0.897641	77	0.326271	0.472406	42	0.177966	0.452369	19	0.0805085	0.744941	26	0.110169
CTAATTA		Positive		0.508313	544	0.100867	401	0.737132	0.264517	334	0.613971	0.674302	159	0.292279	0.669444	119	0.21875	0.611388	57	0.104779	0.729362	67	0.123162
CTAATTT		Positive		0.54092	710	0.177761	544	0.766197	0.328504	451	0.635211	0.569666	207	0.291549	0.795338	178	0.250704	0.640284	82	0.115493	0.733969	96	0.135211
CTAGTCC		Positive		0.477327	75	0.0793248	62	0.826667	0.145197	51	0.68	0.61547	26	0.346667	0.616863	18	0.24	0.64436	8	0.106667	0.762746	10	0.133333
CTAGTCG		Positive		0.655983	92	0.0647485	71	0.771739	0.176101	61	0.663043	0.677668	31	0.336957	0.87418	26	0.282609	0.963629	13	0.141304	1.17957	17	0.184783
CTAGTCT		Positive		0.720113	128	0.140124	103	0.804688	0.234733	84	0.65625	0.864652	44	0.34375	0.943415	33	0.257812	1.09273	17	0.132812	1.04503	18	0.140625
CTCAGGT		Positive		0.671182	54	0.0288688	42	0.777778	0.0899928	38	0.703704	0.62693	24	0.444444	0.707958	18	0.333333	1.22366	13	0.240741	1.34968	16	0.296296
CTCATAG		Positive		0.583643	112	0.0299687	81	0.723214	0.176788	71	0.633929	0.828389	39	0.348214	0.672076	24	0.214286	0.865793	13	0.116071	0.928841	15	0.133929
CTCATGC		Positive		0.53745	105	0.125959	86	0.819048	0.132615	64	0.609524	0.482213	27	0.257143	0.687397	23	0.219048	0.951086	13	0.12381	0.845431	13	0.12381
CTGATTA		Positive		0.5003	247	0.0551991	180	0.728745	0.0762274	139	0.562753	0.497636	62	0.251012	0.634697	49	0.198381	0.986139	29	0.117409	0.7519	27	0.109312
CTGCATG		Positive		0.513752	137	0.0232159	98	0.715328	0.185297	85	0.620438	0.660592	39	0.284672	0.321403	20	0.145985	0.820478	14	0.10219	1.07153	19	0.138686
CTGCATT		Positive		0.489638	331	0.0644909	242	0.731118	0.231926	205	0.619335	0.506197	86	0.259819	0.499117	62	0.187311	0.819262	36	0.108761	0.816836	40	0.120846
CTGCCAA		Positive		0.59809	247	0.118589	188	0.761134	0.234997	154	0.623482	0.671594	70	0.283401	0.646243	50	0.202429	0.996815	30	0.121457	0.920301	31	0.125506
CTGCCAT		Positive		0.914039	182	0.207968	148	0.813187	0.222823	113	0.620879	1.20931	74	0.406593	1.09904	50	0.274725	1.3225	27	0.148352	1.42259	32	0.175824
CTGCGCA		Positive		0.615354	128	0.00314421	90	0.703125	0.045542	70	0.546875	0.441643	31	0.242188	0.769218	29	0.226562	1.21565	19	0.148438	1.21693	21	0.164062
CTGCTCA		Positive		0.631757	162	0.14005	127	0.783951	0.271267	105	0.648148	0.680599	46	0.283951	0.698433	33	0.203704	1.0006	19	0.117284	0.999598	21	0.12963
CTGGAGC		Positive		0.521456	204	0.172123	162	0.794118	-0.0401832	105	0.514706	0.396265	47	0.230392	0.521129	37	0.181373	0.942423	23	0.112745	1.13698	29	0.142157
CTGGTGG		Positive		0.577845	160	0.175137	129	0.80625	0.120994	93	0.58125	0.45927	38	0.2375	0.722113	33	0.20625	1.15472	21	0.13125	0.834835	18	0.1125
CTGTAAA		Positive		0.575443	531	0.123467	399	0.751412	0.331869	338	0.636535	0.796124	166	0.312618	0.852349	129	0.242938	0.693943	58	0.109228	0.654906	62	0.116761
CTGTGAA		Positive		0.572822	187	0.151706	146	0.780749	0.282258	121	0.647059	0.783102	57	0.304813	0.813752	42	0.224599	0.800124	19	0.101604	0.605987	18	0.0962567
CTGTGTT		Positive		0.602578	235	0.0265401	168	0.714894	0.254886	148	0.629787	0.619805	64	0.27234	0.851707	54	0.229787	1.0016	28	0.119149	0.860933	28	0.119149
CTTCCAA		Positive		0.621346	269	0.0447525	195	0.724907	0.191832	163	0.605948	0.528366	69	0.256506	0.66951	55	0.204461	1.19805	37	0.137546	1.09556	38	0.141264
CTTCCAG		Positive		0.563445	152	0.126416	119	0.782895	0.273401	100	0.657895	0.810048	48	0.315789	0.609843	29	0.190789	0.7611	15	0.0986842	0.799862	17	0.111842
CTTCCAT		Positive		0.67303	201	-0.0708527	135	0.671642	0.0762583	113	0.562189	0.493403	50	0.248756	0.776343	44	0.218905	1.56102	35	0.174129	1.202	30	0.149254
CTTGTGA		Positive		0.624767	175	0.100268	133	0.76	0.235209	110	0.628571	0.767754	53	0.302857	0.898876	42	0.24	0.809377	18	0.102857	0.937114	22	0.125714
GAATCTC		Positive		0.868011	199	0.236669	165	0.829146	0.252587	126	0.633166	0.978135	69	0.346734	1.19185	58	0.291457	1.33487	30	0.150754	1.21395	30	0.150754
GAATTTA		Positive		0.879773	779	0.129331	580	0.744544	0.351489	499	0.640565	0.973347	286	0.367137	0.991866	228	0.292683	1.43059	151	0.193838	1.40202	160	0.205392
GACCAAA		Positive		0.955896	261	0.277069	219	0.83908	0.40595	180	0.689655	0.793563	80	0.306513	0.907599	63	0.241379	1.78355	55	0.210728	1.56765	52	0.199234
GACGCTT		Positive		0.536326	80	-0.0119879	53	0.6625	0.0871261	48	0.6	0.36234	20	0.25	0.748352	21	0.2625	1.19504	14	0.175	0.83709	11	0.1375
GACTGAA		Positive		1.15981	169	0.234098	141	0.83432	0.306611	112	0.662722	1.19151	68	0.402367	1.50143	61	0.360947	2.01691	41	0.242604	1.70831	36	0.213018
GACTGAC		Positive		0.604493	121	0.0849625	93	0.768595	0.0943774	70	0.578512	0.849233	42	0.347107	1.0537	35	0.289256	0.780678	13	0.107438	0.764006	14	0.115702
GACTGAG		Positive		0.847699	106	0.0873161	83	0.783019	0.214396	71	0.669811	0.636661	32	0.301887	1.0555	32	0.301887	1.70905	24	0.226415	1.38327	21	0.198113
GACTGAT		Positive		1.28202	142	0.105513	110	0.774648	0.417606	105	0.739437	1.38112	68	0.478873	1.7192	62	0.43662	2.13416	39	0.274648	1.93454	37	0.260563
GACTGCA		Positive		0.594642	164	0.163077	131	0.79878	0.295035	108	0.658537	0.590237	44	0.268293	0.743074	35	0.213415	0.816032	17	0.103659	0.960393	21	0.128049
GACTGTA		Positive		0.502401	128	0.0145272	91	0.710938	0.223263	83	0.648438	0.548125	34	0.265625	0.50274	23	0.179688	1.00018	16	0.125	0.725568	14	0.109375
GACTGTT		Positive		0.47264	134	0.0530536	99	0.738806	0.0316168	72	0.537313	0.649715	38	0.283582	0.708324	28	0.208955	0.914049	15	0.11194	0.479082	11	0.0820896
GACTTGA		Positive		0.697713	177	0.161968	140	0.79096	0.186575	107	0.60452	0.523214	45	0.254237	0.917118	43	0.242938	1.12656	23	0.129944	1.27084	28	0.158192
GAGACTG		Positive		0.884607	86	0.0488879	65	0.755814	0.152619	56	0.651163	0.823663	34	0.395349	1.09471	30	0.348837	1.56359	20	0.232558	1.62417	23	0.267442
GAGCTTA		Positive		0.543648	159	0.128176	124	0.779874	0.20729	99	0.622642	0.481223	39	0.245283	0.589536	30	0.188679	1.05734	20	0.125786	0.798322	18	0.113208
GAGCTTT		Positive		0.533156	183	0.118034	140	0.765027	0.0295187	99	0.540984	0.603965	49	0.26776	0.647083	36	0.196721	0.904397	20	0.10929	0.895938	22	0.120219
GAGGCCA		Positive		0.593715	156	0.0956851	119	0.762821	0.148078	93	0.596154	0.467687	38	0.24359	0.517525	28	0.179487	1.2005	22	0.141026	1.13281	23	0.147436
GAGGCTT		Positive		0.641327	94	0.119238	78	0.829787	0.203986	64	0.680851	0.577444	28	0.297872	0.970998	28	0.297872	0.997845	13	0.138298	0.978451	14	0.148936
GAGTACA		Positive		0.521854	160	0.0480569	117	0.73125	0.233411	101	0.63125	0.621571	44	0.275	0.808418	36	0.225	0.690725	15	0.09375	0.72894	17	0.10625
GAGTATT		Positive		0.661539	242	0.0983805	181	0.747934	0.243756	151	0.623967	0.735482	71	0.293388	0.862599	56	0.231405	1.00885	29	0.119835	1.02017	32	0.132231
GATATTA		Positive		0.68943	467	0.128381	353	0.755889	0.243644	288	0.616702	0.935174	159	0.340471	0.823694	112	0.239829	1.00025	62	0.132762	1.00544	68	0.14561
GATCTCC		Positive		0.510302	122	0.112253	96	0.786885	0.178965	76	0.622951	0.435535	29	0.237705	0.576171	23	0.188525	0.934084	14	0.114754	0.824804	14	0.114754
GATGTGA		Positive		0.521682	199	0.0585216	146	0.733668	0.0431865	109	0.547739	0.652682	55	0.276382	0.62871	39	0.19598	0.845572	21	0.105528	0.901422	24	0.120603
GATGTGC		Positive		0.53711	184	0.0735857	136	0.73913	0.304536	121	0.657609	0.436277	44	0.23913	0.620568	36	0.195652	0.92916	21	0.11413	0.858534	22	0.119565
GCAATAG		Positive		0.511233	269	0.062184	197	0.732342	0.0733451	151	0.561338	0.610896	73	0.271375	0.623154	53	0.197026	0.883386	30	0.111524	0.814434	31	0.115242
GCAATAT		Positive		0.897314	475	0.231971	380	0.8	0.419231	322	0.677895	1.11238	178	0.374737	1.01977	128	0.269474	1.29668	76	0.16	1.30385	84	0.176842
GCAATTA		Positive		0.708161	486	0.183002	378	0.777778	0.369085	321	0.660494	0.939328	164	0.337449	1.01705	130	0.26749	0.905136	60	0.123457	0.835359	63	0.12963
GCACAAA		Positive		0.595311	440	0.12835	334	0.759091	0.331824	285	0.647727	0.870481	142	0.322727	0.89243	108	0.245455	0.61977	44	0.1	0.72901	52	0.118182
GCACAAT		Positive		0.513457	245	0.0765651	181	0.738776	0.129986	143	0.583673	0.681553	69	0.281633	0.559671	46	0.187755	0.914642	27	0.110204	0.718324	26	0.106122
GCAGCTT		Positive		0.571907	226	0.119434	172	0.761062	0.237463	141	0.623894	0.433414	54	0.238938	0.822252	51	0.225664	0.958817	26	0.115044	0.86006	27	0.119469
GCAGTAT		Positive		0.579047	155	0.0536776	114	0.735484	0.132179	91	0.587097	0.451584	37	0.23871	0.701955	32	0.206452	1.16047	21	0.135484	0.974419	20	0.129032
GCATATC		Positive		0.807955	200	0.106138	152	0.76	0.194202	122	0.61	0.847081	64	0.32	0.894487	48	0.24	1.44855	33	0.165	1.35727	34	0.17
GCATGCG		Positive		0.597237	120	0.103977	94	0.783333	0.227033	79	0.658333	0.732548	38	0.316667	0.873701	30	0.25	0.708612	12	0.1	0.937548	16	0.133333
GCATGTC		Positive		0.429795	121	-0.0270782	82	0.677686	0.0940608	70	0.578512	0.692875	37	0.305785	0.642198	25	0.206612	0.499476	10	0.0826446	0.67724	13	0.107438
GCATGTG		Positive		0.474469	172	0.0432595	125	0.726744	0.194637	105	0.610465	0.594031	46	0.267442	0.716904	36	0.209302	0.592361	15	0.0872093	0.705622	18	0.104651
GCATTCC		Positive		0.81027	248	-0.0261598	172	0.693548	0.346268	166	0.669355	1.05833	91	0.366935	1.16261	72	0.290323	1.19325	34	0.137097	1.12732	36	0.145161
GCATTTC		Positive		0.634652	434	0.192892	341	0.785714	0.260926	272	0.626728	0.69814	129	0.297235	1.0537	118	0.271889	0.949773	55	0.126728	0.65248	49	0.112903
GCATTTG		Positive		0.707812	470	0.166413	364	0.774468	0.424242	321	0.682979	0.853518	151	0.321277	0.877909	116	0.246809	1.0203	63	0.134043	0.904494	64	0.13617
GCATTTT		Positive		0.60638	789	0.202852	608	0.770596	0.306273	497	0.629911	0.913621	282	0.357414	0.940649	224	0.283904	0.583518	93	0.117871	0.691366	111	0.140684
GCCAAAA		Positive		0.485875	562	-0.00529102	394	0.701068	0.179673	332	0.590747	0.476924	146	0.259786	0.637267	121	0.215302	0.8263	68	0.120996	0.800376	74	0.131673
GCCAAAG		Positive		0.906904	334	0.250434	274	0.820359	0.39824	230	0.688623	0.874744	110	0.329341	1.00952	89	0.266467	1.40459	56	0.167665	1.5039	65	0.194611
GCCAAAT		Positive		0.705277	477	0.115567	358	0.750524	0.359214	314	0.658281	0.540406	130	0.272537	0.763268	110	0.230608	1.14711	69	0.144654	1.3061	84	0.176101
GCCAGCT		Positive		0.513417	240	0.156613	187	0.779167	0.14394	141	0.5875	0.379819	55	0.229167	0.825305	54	0.225	0.834621	25	0.104167	0.740207	26	0.108333
GCCATAA		Positive		0.665899	235	0.0341287	169	0.719149	0.143164	138	0.587234	0.827326	73	0.310638	0.683315	48	0.204255	1.19809	32	0.13617	1.10937	33	0.140426
GCCATAG		Positive		0.5405	138	0.0435537	101	0.731884	0.231828	89	0.644928	0.602659	38	0.275362	0.567911	26	0.188406	0.8423	15	0.108696	0.95475	18	0.130435
GCCATAT		Positive		0.699623	266	0.133067	204	0.766917	0.232759	166	0.62406	0.701438	77	0.289474	1.01536	70	0.263158	1.02299	33	0.12406	1.09213	38	0.142857
GCCATGA		Positive		0.485555	117	0.126143	94	0.803419	0.126043	70	0.598291	0.568253	32	0.273504	0.502589	21	0.179487	0.845891	13	0.111111	0.744413	13	0.111111
GCCATGC		Positive		0.630287	153	0.0359362	111	0.72549	0.17586	93	0.607843	0.413689	35	0.228758	0.875492	36	0.235294	1.14416	20	0.130719	1.13658	22	0.143791
GCCTGGC		Positive		0.640151	136	0.172986	112	0.823529	0.221318	87	0.639706	0.752098	42	0.308824	0.730162	29	0.213235	1.11674	18	0.132353	0.847602	16	0.117647
GCCTTAA		Positive		0.578033	232	0.0259861	166	0.715517	0.239383	145	0.625	0.746452	69	0.297414	0.910953	56	0.241379	0.961427	27	0.116379	0.583997	23	0.0991379
GCCTTAG		Positive		0.63006	138	0.167325	113	0.818841	0.243311	90	0.652174	0.677059	40	0.289855	1.00894	37	0.268116	0.858896	15	0.108696	0.824833	16	0.115942
GCCTTAT		Positive		0.81807	144	0.0882378	110	0.763889	0.291753	97	0.673611	0.852669	47	0.326389	1.2142	44	0.305556	1.0814	18	0.125	1.38016	25	0.173611
GCGCAAA		Positive		0.606545	210	0.126411	162	0.771429	0.283842	136	0.647619	0.619989	57	0.271429	0.717936	44	0.209524	0.905939	23	0.109524	0.985152	27	0.128571
GCGCAAG		Positive		0.677349	134	0.0718977	101	0.753731	0.217264	86	0.641791	0.438091	32	0.238806	0.778179	30	0.223881	1.25018	20	0.149254	1.30848	23	0.171642
GCGCAAT		Positive		0.773126	175	0.138004	136	0.777143	0.322793	117	0.668571	0.852109	56	0.32	0.907433	42	0.24	1.22901	24	0.137143	1.18941	26	0.148571
GCGCACA		Positive		0.457372	179	-0.00805336	125	0.698324	0.183075	108	0.603352	0.563982	46	0.256983	0.507995	31	0.173184	0.671769	16	0.0893855	0.825464	20	0.111732
GCGCATG		Positive		0.795429	120	0.0410847	88	0.733333	0.174804	75	0.625	0.406727	28	0.233333	0.929434	31	0.258333	1.68275	25	0.208333	1.53778	25	0.208333
GCGCATT		Positive		0.680945	176	0.0549334	129	0.732955	0.278294	114	0.647727	0.59989	47	0.267045	1.14406	50	0.284091	0.730047	17	0.0965909	1.27845	28	0.159091
GCGCCAA		Positive		0.653734	182	0.128178	140	0.769231	0.188772	110	0.604396	0.417539	42	0.230769	0.594582	34	0.186813	1.39188	28	0.153846	1.20145	27	0.148352
GCGCCAT		Positive		0.482752	104	0.0181466	74	0.711538	0.141887	64	0.615385	0.590171	30	0.288462	0.445123	18	0.173077	0.772259	11	0.105769	0.928926	14	0.134615
GCGCTGG		Positive		0.55764	113	0.0922933	88	0.778761	0.00506287	58	0.513274	0.386096	26	0.230088	0.486139	20	0.176991	1.35653	19	0.168142	1.01972	16	0.141593
GCGCTTA		Positive		0.440239	145	-0.0528497	97	0.668966	0.173439	89	0.613793	0.45777	35	0.241379	0.65325	29	0.2	0.800645	15	0.103448	0.60918	14	0.0965517
GCGTGAT		Positive		0.579179	72	0.0410105	55	0.763889	0.0833346	44	0.611111	0.425519	21	0.291667	0.812654	22	0.305556	1.02182	12	0.166667	1.09074	14	0.194444
GCTAATT		Positive		0.703456	369	0.1493	285	0.772358	0.365472	248	0.672087	0.890207	122	0.330623	0.952893	94	0.254743	0.892269	43	0.116531	0.970593	50	0.135501
GCTAGTC		Positive		0.87838	91	0.118463	76	0.835165	0.296716	70	0.769231	0.857535	36	0.395604	1.01391	29	0.318681	1.46069	19	0.208791	1.52296	22	0.241758
GCTCAAA		Positive		0.505344	293	0.0902823	218	0.744027	0.234286	181	0.617747	0.782162	90	0.307167	0.846236	69	0.235495	0.424032	24	0.0819113	0.655064	31	0.105802
GCTCAAT		Positive		0.722775	195	0.0995938	147	0.753846	0.172215	117	0.6	0.79466	60	0.307692	1.17291	56	0.287179	1.12126	25	0.128205	0.976004	25	0.128205
GCTCAGG		Positive		0.492177	68	0.00992977	48	0.705882	0.0481571	39	0.573529	0.42134	20	0.294118	0.500053	15	0.220588	1.16708	13	0.191176	0.806497	10	0.147059
GCTGCTC		Positive		0.575949	255	0.179228	201	0.788235	0.374608	173	0.678431	0.603401	69	0.270588	0.664911	52	0.203922	0.959463	30	0.117647	0.674081	27	0.105882
GCTGTGA		Positive		0.982786	150	0.120343	117	0.78	0.369812	106	0.706667	0.997791	54	0.36	1.22621	46	0.306667	1.53779	26	0.173333	1.64478	31	0.206667
GCTGTGC		Positive		0.799824	171	0.131347	133	0.777778	0.187646	104	0.608187	0.849568	55	0.321637	0.88792	41	0.239766	1.33542	26	0.152047	1.40704	30	0.175439
GCTGTTA		Positive		0.659717	179	0.025637	128	0.715084	0.0779124	100	0.558659	0.493634	44	0.24581	0.817947	40	0.223464	1.20879	24	0.134078	1.33439	29	0.162011
GCTTAGC		Positive		0.519042	190	0.0269996	136	0.715789	0.127517	110	0.578947	0.619212	52	0.273684	0.677082	39	0.205263	0.672624	18	0.0947368	0.990818	25	0.131579
GCTTCCA		Positive		0.957121	165	0.16851	132	0.8	0.264685	106	0.642424	0.978397	58	0.351515	1.08584	45	0.272727	1.76197	33	0.2	1.48332	30	0.181818
GCTTCTC		Positive		0.483199	119	-0.0105934	82	0.689076	0.0117024	62	0.521008	0.460137	29	0.243697	0.553549	22	0.184874	1.11831	16	0.134454	0.766086	13	0.109244
GCTTTAA		Positive		0.940525	570	0.156276	433	0.759649	0.39146	370	0.649123	1.14995	220	0.385965	1.22141	176	0.308772	1.3638	99	0.173684	1.36025	110	0.192982
GCTTTAG		Positive		0.591203	249	0.0361416	179	0.718876	0.320236	164	0.658635	0.86463	80	0.321285	0.853421	58	0.232932	1.04792	31	0.124498	0.42487	22	0.0883534
GCTTTTA		Positive		0.508937	409	0.0792494	302	0.738386	0.155321	242	0.591687	0.62392	115	0.281174	0.677728	89	0.217604	0.674771	42	0.102689	0.84263	52	0.127139
GGACTGA		Positive		0.45489	98	-0.0102978	67	0.683673	0.0874572	57	0.581633	0.394782	24	0.244898	0.618417	21	0.214286	0.954283	13	0.132653	0.6847	11	0.112245
GGATCTC		Positive		0.490088	120	0.173116	101	0.841667	0.236935	80	0.666667	0.574845	33	0.275	0.520559	22	0.183333	0.810413	13	0.108333	0.624658	12	0.1
GGCACAA		Positive		0.538807	186	0.0777907	138	0.741935	0.231597	116	0.623656	0.599857	50	0.268817	0.85167	43	0.231183	0.731974	18	0.0967742	0.739954	20	0.107527
GGCATTT		Positive		0.564102	405	0.0860247	301	0.74321	0.233563	251	0.619753	0.69019	119	0.293827	0.836172	97	0.239506	0.743765	44	0.108642	0.794895	50	0.123457
GGCCAAG		Positive		0.497189	229	0.238426	188	0.820961	0.242208	144	0.628821	0.57088	60	0.262009	0.4975	41	0.179039	0.725792	22	0.0960699	0.708329	24	0.104803
GGCCTTA		Positive		0.811001	108	-0.0186063	73	0.675926	0.13572	66	0.611111	0.914183	41	0.37963	1.03841	32	0.296296	1.49444	21	0.194444	1.30185	20	0.185185
GGCTGTG		Positive		0.680345	114	0.0936847	89	0.780702	0.134097	69	0.605263	0.684235	35	0.307018	0.873989	29	0.254386	1.09827	16	0.140351	1.19779	19	0.166667
GGCTGTT		Positive		0.613026	126	0.051615	93	0.738095	0.0922308	72	0.571429	0.518376	32	0.253968	0.775119	28	0.222222	1.2177	18	0.142857	1.02311	17	0.134921
GGTATTA		Positive		0.826446	156	0.0853192	118	0.75641	0.215121	98	0.628205	0.963369	55	0.352564	0.936709	39	0.25	1.45253	26	0.166667	1.30563	26	0.166667
GGTGATA		Positive		0.466562	87	-0.0356392	55	0.632184	0.0940484	52	0.597701	0.564818	27	0.310345	0.669554	21	0.241379	0.610523	9	0.103448	0.89607	13	0.149425
GGTGCAA		Positive		0.459347	128	0.0362373	93	0.726562	0.020768	68	0.53125	0.478432	32	0.25	0.599907	25	0.195312	0.739599	13	0.101562	0.881137	16	0.125
GGTGCTG		Positive		0.51331	149	0.0858051	113	0.758389	0.078417	84	0.563758	0.410218	34	0.228188	0.510788	26	0.174497	0.955891	17	0.114094	1.03874	20	0.134228
GGTTGTA		Positive		0.641761	107	0.0192755	76	0.71028	0.199863	70	0.654206	0.90929	40	0.373832	0.679521	23	0.214953	1.19711	16	0.149533	0.845509	13	0.121495
GGTTTCA		Positive		0.478566	157	0.109962	121	0.770701	0.155115	94	0.598726	0.590245	42	0.267516	0.721649	33	0.210191	0.621843	14	0.089172	0.672581	16	0.101911
GTAAATA		Positive		1.36664	1150	0.35948	953	0.828696	0.658462	846	0.735652	1.64944	529	0.46	1.82769	426	0.370435	1.85238	244	0.212174	1.85238	268	0.233043
GTAAATT		Positive		0.56657	801	0.192428	621	0.775281	0.324993	512	0.639201	0.691287	261	0.325843	0.756569	210	0.262172	0.665597	101	0.126092	0.768545	119	0.148564
GTAAGTA		Positive		0.676791	155	-0.00139389	109	0.703226	0.06	86	0.554839	0.713224	46	0.296774	0.938683	39	0.251613	1.33852	24	0.154839	1.01172	21	0.135484
GTAAGTT		Positive		0.510903	254	0.137242	195	0.767717	0.226595	157	0.61811	0.4565	62	0.244094	0.594678	49	0.192913	0.697595	24	0.0944882	0.952805	32	0.125984
GTAATTA		Positive		0.684199	652	0.268634	522	0.800613	0.421213	436	0.668712	0.900787	224	0.343558	0.906721	173	0.265337	0.82943	83	0.127301	0.778412	88	0.134969
GTAATTT		Positive		0.548976	801	0.155084	607	0.757803	0.29267	504	0.629213	0.563822	240	0.299625	0.674662	198	0.247191	0.828813	113	0.141074	0.778803	119	0.148564
GTACAAA		Positive		1.41726	491	0.377582	421	0.857434	0.664593	370	0.753564	1.61636	251	0.511202	1.72636	205	0.417515	2.08636	131	0.266802	2.03229	137	0.279022
GTACAAG		Positive		0.558253	177	-0.0179353	123	0.694915	0.22061	110	0.621469	0.556023	46	0.259887	0.611819	34	0.19209	0.929609	20	0.112994	1.04939	24	0.135593
GTACAGT		Positive		0.880684	180	0.132169	139	0.772222	0.309823	119	0.661111	0.784814	55	0.305556	1.20923	53	0.294444	1.6107	33	0.183333	1.23737	28	0.155556
GTACATT		Positive		0.524522	475	0.132228	360	0.757895	0.303893	302	0.635789	0.615414	134	0.282105	0.753609	108	0.227368	0.613004	48	0.101053	0.728984	58	0.122105
GTACCTA		Positive		0.993641	161	0.118226	124	0.770186	0.441968	118	0.732919	1.33256	72	0.447205	1.24443	49	0.304348	1.40205	25	0.15528	1.42261	28	0.173913
GTACCTT		Positive		0.847379	143	0.0749286	108	0.755245	0.190932	89	0.622378	0.979054	52	0.363636	1.0366	39	0.272727	1.56135	26	0.181818	1.24142	23	0.160839
GTACTGA		Positive		0.936597	122	0.109157	96	0.786885	0.345946	89	0.729508	0.898754	44	0.360656	1.08242	36	0.295082	1.52183	23	0.188525	1.66147	28	0.229508
GTAGTGC		Positive		0.503768	138	-0.02653	94	0.681159	0.108938	80	0.57971	0.576968	37	0.268116	0.531257	25	0.181159	1.08877	18	0.130435	0.743205	15	0.108696
GTAGTTA		Positive		0.611987	353	0.185183	280	0.793201	0.267257	224	0.634561	0.701115	104	0.294618	0.624154	73	0.206799	1.03855	46	0.130312	0.855666	44	0.124646
GTATTAA		Positive		0.6502	571	0.10162	422	0.739054	0.29225	356	0.623468	0.710619	173	0.302977	0.90226	147	0.257443	0.964853	76	0.1331	0.929597	82	0.143608
GTATTAC		Positive		0.593345	257	0.141954	198	0.770428	0.33984	171	0.66537	0.723919	75	0.291829	0.861364	60	0.233463	0.658709	24	0.0933852	0.834283	30	0.116732
GTATTAG		Positive		0.770271	263	0.166875	206	0.78327	0.200917	160	0.608365	1.02618	94	0.357414	1.10405	73	0.277567	1.15745	35	0.13308	0.966159	34	0.129278
GTATTAT		Positive		1.12394	655	0.226795	515	0.78626	0.551749	463	0.70687	1.36585	295	0.450382	1.34232	227	0.346565	1.63155	139	0.212214	1.62536	151	0.230534
GTATTTA		Positive		0.755881	1073	0.231512	845	0.787512	0.494296	735	0.684995	1.04982	414	0.385834	0.976395	310	0.28891	0.883501	163	0.151911	0.899761	173	0.16123
GTATTTT		Positive		0.620979	1051	0.22712	818	0.778306	0.318851	673	0.640343	0.728692	349	0.332065	0.973449	298	0.283539	0.71562	142	0.135109	0.76214	159	0.151284
GTCACAA		Positive		0.742624	163	0.0439465	119	0.730061	0.247087	104	0.638037	0.832378	52	0.319018	0.787395	36	0.220859	1.22992	23	0.141104	1.31501	27	0.165644
GTCATAT		Positive		0.489053	155	0.0184288	111	0.716129	0.075218	87	0.56129	0.539296	40	0.258065	0.615523	30	0.193548	0.866161	17	0.109677	0.819691	18	0.116129
GTCGCAA		Positive		0.533223	154	0.121331	120	0.779221	0.110682	89	0.577922	0.492718	38	0.246753	0.749646	33	0.214286	0.742088	15	0.0974026	0.982874	20	0.12987
GTGACCT		Positive		0.455776	70	0.0354092	53	0.757143	0.0237631	37	0.528571	0.416227	21	0.3	0.550658	17	0.242857	0.900658	11	0.157143	0.807941	11	0.157143
GTGATAA		Positive		1.40226	241	0.290612	204	0.846473	0.57477	185	0.767635	1.50119	117	0.485477	1.71573	99	0.410788	2.13016	63	0.261411	2.20109	73	0.302905
GTGATAC		Positive		1.05564	124	0.0989533	96	0.774194	0.254029	83	0.669355	0.928879	45	0.362903	1.35805	44	0.354839	1.90885	30	0.241935	1.78509	30	0.241935
GTGATAG		Positive		1.12456	118	0.17927	100	0.847458	0.335921	86	0.728814	1.20968	54	0.457627	1.30854	42	0.355932	1.8274	28	0.237288	1.88657	32	0.271186
GTGATAT		Positive		1.75907	272	0.291044	229	0.841912	0.612568	213	0.783088	1.94102	169	0.621324	2.28037	157	0.577206	2.72445	107	0.393382	2.70496	117	0.430147
GTGATCT		Positive		0.596464	132	0.109513	103	0.780303	0.175827	82	0.621212	0.860237	45	0.340909	0.833911	31	0.234848	0.895892	15	0.113636	0.703406	14	0.106061
GTGATGT		Positive		0.953141	155	0.103293	119	0.767742	0.169597	94	0.606452	0.917456	53	0.341935	1.23992	48	0.309677	1.75317	32	0.206452	1.53541	30	0.193548
GTGATTA		Positive		0.771172	209	0.0964956	158	0.755981	0.268586	134	0.641148	0.59499	56	0.267943	0.864518	49	0.23445	1.34466	32	0.15311	1.45778	38	0.181818
GTGATTG		Positive		0.626345	204	0.132551	158	0.77451	0.253375	129	0.632353	0.661001	57	0.279412	0.755889	44	0.215686	0.936001	23	0.112745	1.01925	27	0.132353
GTGATTT		Positive		1.1265	369	0.236135	300	0.813008	0.411407	254	0.688347	1.18983	143	0.387534	1.3031	116	0.314363	1.80926	79	0.214092	1.80926	87	0.235772
GTGCAAA		Positive		0.819485	365	0.146363	281	0.769863	0.359228	245	0.671233	0.809686	115	0.315068	0.907611	91	0.249315	1.28718	57	0.156164	1.40684	67	0.183562
GTGCAAC		Positive		0.454033	224	0.0285873	161	0.71875	0.0764704	125	0.558036	0.453273	54	0.241071	0.553785	42	0.1875	0.731847	22	0.0982143	0.880235	27	0.120536
GTGCAGC		Positive		0.525935	229	0.153622	178	0.777293	0.283328	147	0.641921	0.523868	58	0.253275	0.756179	49	0.213974	0.727856	22	0.0960699	0.710755	24	0.104803
GTGCATA		Positive		0.489638	265	-0.0151349	185	0.698113	0.187837	160	0.603774	0.613874	72	0.271698	0.669431	54	0.203774	0.784167	27	0.101887	0.697657	28	0.10566
GTGCATT		Positive		0.871426	356	0.183124	281	0.789326	0.4684	254	0.713483	0.971775	125	0.351124	1.17445	104	0.292135	1.28705	55	0.154494	1.14376	55	0.154494
GTGCCAT		Positive		1.168	173	0.0871936	130	0.751445	0.329098	116	0.67052	1.12213	67	0.387283	1.41461	59	0.34104	1.93779	40	0.231214	2.11715	50	0.289017
GTGCCTA		Positive		0.691957	95	0.0819246	75	0.789474	0.155371	61	0.642105	0.488093	26	0.273684	0.870663	26	0.273684	1.22945	16	0.168421	1.32624	19	0.2
GTGCCTC		Positive		0.622327	102	0.0676507	78	0.764706	0.225617	70	0.686275	0.738041	34	0.333333	0.650335	22	0.215686	1.1215	15	0.147059	0.930817	14	0.137255
GTGCCTG		Positive		0.669912	115	0.118706	92	0.8	0.156266	71	0.617391	0.66186	34	0.295652	0.803576	27	0.234783	1.0532	15	0.130435	1.22586	19	0.165217
GTGCTAA		Positive		0.687031	201	0.0537746	147	0.731343	0.295505	131	0.651741	1.09401	76	0.378109	0.626902	40	0.199005	0.923976	23	0.114428	1.12802	29	0.144279
GTGCTCA		Positive		0.648604	143	0.159453	116	0.811189	0.219159	91	0.636364	0.694112	42	0.293706	0.71449	30	0.20979	1.31844	22	0.153846	0.785974	16	0.111888
GTGCTCT		Positive		0.464952	112	-0.00264111	77	0.6875	0.0151284	58	0.517857	0.504759	29	0.258929	0.555487	21	0.1875	0.825582	12	0.107143	0.891394	14	0.125
GTGCTGC		Positive		0.562977	179	0.09307	135	0.75419	0.229817	112	0.625698	0.54757	46	0.256983	0.564573	33	0.184358	0.79189	18	0.100559	1.15094	26	0.145251
GTGCTGG		Positive		0.767354	142	0.0637815	106	0.746479	0.281086	95	0.669014	0.634892	40	0.28169	0.710172	30	0.211268	1.55812	26	0.183099	1.35607	25	0.176056
GTGCTTA		Positive		0.487904	195	-0.00204354	137	0.702564	0.0884572	110	0.564103	0.636408	54	0.276923	0.60221	38	0.194872	0.707889	19	0.0974359	0.8945	24	0.123077
GTGCTTC		Positive		0.646241	135	0.1783	112	0.82963	0.194242	85	0.62963	0.460485	33	0.244444	0.637293	27	0.2	1.29945	21	0.155556	1.10768	20	0.148148
GTGCTTT		Positive		0.593995	238	0.129292	182	0.764706	0.113101	137	0.57563	0.736468	70	0.294118	0.464996	42	0.176471	0.994349	28	0.117647	1.12577	34	0.142857
GTGGCCA		Positive		0.702847	242	0.254802	200	0.826446	0.242634	151	0.623967	0.794514	74	0.305785	0.684344	50	0.206612	1.23322	34	0.140496	1.00757	32	0.132231
GTGGCCT		Positive		0.594931	110	0.0538351	82	0.745455	0.149675	68	0.618182	0.674022	34	0.309091	0.899341	29	0.263636	0.864611	13	0.118182	0.928105	15	0.136364
GTGTACT		Positive		0.574031	210	-0.0404997	144	0.685714	0.252691	133	0.633333	0.476399	52	0.247619	0.696656	44	0.209524	1.04957	26	0.12381	1.00937	28	0.133333
GTGTCAT		Positive		0.589756	136	0.0673356	102	0.75	0.158282	83	0.610294	0.793417	44	0.323529	0.868727	33	0.242647	0.920084	16	0.117647	0.730693	15	0.110294
GTGTCTT		Positive		0.802756	127	0.0214403	91	0.716535	0.111164	74	0.582677	0.881853	44	0.346457	1.07032	36	0.283465	1.46426	22	0.173228	1.2675	21	0.165354
GTGTGAT		Positive		1.0681	171	0.230859	142	0.830409	0.270703	110	0.643275	1.16165	68	0.397661	1.56398	65	0.380117	1.59587	31	0.181287	1.58555	34	0.19883
GTGTGCC		Positive		0.548971	155	0.125849	121	0.780645	0.322156	105	0.677419	0.890112	52	0.335484	0.776448	34	0.219355	0.643234	14	0.0903226	0.53603	14	0.0903226
GTGTTAA		Positive		0.514097	332	0.0953818	248	0.746988	0.191244	201	0.605422	0.437861	82	0.246988	0.494367	62	0.186747	0.84694	37	0.111446	1.01879	46	0.138554
GTGTTAT		Positive		0.562966	255	0.118281	194	0.760784	0.157829	151	0.592157	0.566317	67	0.262745	0.879367	60	0.235294	0.89473	28	0.109804	0.76127	28	0.109804
GTGTTGT		Positive		0.488561	260	0.0721937	192	0.738462	0.227081	161	0.619231	0.814079	81	0.311538	0.691456	54	0.207692	0.427347	21	0.0807692	0.699211	28	0.107692
GTTAATT		Positive		0.605425	640	0.184618	492	0.76875	0.31874	401	0.626563	0.633062	188	0.29375	0.723417	151	0.235937	0.910003	85	0.132812	0.862706	90	0.140625
GTTATTT		Positive		0.424843	676	-0.0332087	472	0.698225	0.00390371	364	0.538462	0.537143	191	0.282544	0.693147	159	0.235207	0.693147	80	0.118343	0.654926	86	0.127219
GTTCCTG		Positive		0.613485	120	0.103339	94	0.783333	0.226485	79	0.658333	0.659985	35	0.291667	0.771118	27	0.225	0.858449	13	0.108333	1.06153	17	0.141667
GTTGAAC		Positive		0.643444	226	0.138841	174	0.769912	0.22567	140	0.619469	0.676405	64	0.283186	0.851122	52	0.230088	0.900026	25	0.110619	1.0686	31	0.137168
GTTGACA		Positive		0.490518	161	0.115714	124	0.770186	-0.0069196	84	0.521739	0.58048	43	0.267081	0.521521	29	0.180124	0.891209	18	0.111801	0.841104	19	0.118012
GTTGCCT		Positive		0.958091	167	0.142345	131	0.784431	0.310108	111	0.664671	1.07901	63	0.377246	1.06336	45	0.269461	1.48768	28	0.167665	1.66605	35	0.209581
GTTGTAA		Positive		0.655074	518	0.20535	407	0.785714	0.406229	344	0.664093	0.757024	159	0.30695	0.907922	131	0.252896	0.594994	53	0.102317	1.05892	79	0.15251
GTTGTAC		Positive		0.726624	287	0.144274	221	0.770035	0.381206	194	0.675958	0.683317	82	0.285714	0.907999	70	0.243902	1.03625	35	0.121951	1.2067	44	0.15331
GTTGTAG		Positive		0.631586	264	0.0925576	197	0.746212	0.35098	176	0.666667	0.64444	73	0.276515	0.845478	61	0.231061	0.927403	30	0.113636	0.928659	33	0.125
GTTGTCT		Positive		0.4435	177	0.0850695	133	0.751412	0.14171	104	0.587571	0.615638	48	0.271186	0.675217	36	0.20339	0.629431	16	0.0903955	0.513937	16	0.0903955
GTTGTGC		Positive		0.573476	197	0.0826089	147	0.746193	0.324277	131	0.664975	0.8938	65	0.329949	0.663012	40	0.203046	0.964781	23	0.116751	0.512375	18	0.0913706
GTTGTGT		Positive		0.546739	295	0.200507	235	0.79661	0.313114	192	0.650847	0.662026	84	0.284746	0.74623	65	0.220339	0.632679	28	0.0949153	0.725878	33	0.111864
GTTGTTA		Positive		0.771426	437	0.15266	336	0.768879	0.290858	277	0.633867	0.766868	134	0.306636	1.02839	117	0.267735	1.18934	64	0.146453	1.20043	71	0.162471
GTTGTTG		Positive		0.966767	433	0.230769	346	0.799076	0.503486	307	0.709007	1.21882	173	0.399538	1.23009	131	0.30254	1.30872	68	0.157044	1.30872	75	0.17321
GTTTAGT		Positive		0.614576	580	0.196998	449	0.774138	0.381165	376	0.648276	0.758632	179	0.308621	0.719023	133	0.22931	0.808332	70	0.12069	0.823305	78	0.134483
TAAATTA		Positive		0.808316	1803	0.304489	1385	0.768164	0.490206	1151	0.63838	0.855666	574	0.318358	1.20397	489	0.271215	0.980829	260	0.144204	1.01473	294	0.163062
TAAGACT		Positive		0.534079	245	0.0126317	174	0.710204	0.320134	161	0.657143	0.612579	67	0.273469	0.805604	55	0.22449	0.775027	25	0.102041	0.678501	26	0.106122
TAAGCGC		Positive		0.57102	172	0.102937	131	0.761628	0.156735	102	0.593023	0.439321	40	0.232558	0.843247	39	0.226744	0.945843	19	0.110465	0.938034	21	0.122093
TAAGCGT		Positive		0.562586	237	0.0556834	173	0.729958	0.252749	149	0.628692	0.607042	64	0.270042	0.718133	50	0.21097	0.892935	26	0.109705	0.848972	28	0.118143
TAAGTAC		Positive		0.70695	294	0.103897	221	0.751701	0.308692	190	0.646259	0.784775	90	0.306122	0.933272	73	0.248299	1.12112	39	0.132653	0.989948	39	0.132653
TAAGTAG		Positive		1.0135	311	0.148523	240	0.771704	0.477838	224	0.720257	1.1012	118	0.379421	1.42878	106	0.340836	1.47	54	0.173633	1.45469	59	0.189711
TAAGTGC		Positive		0.835021	280	0.0633671	205	0.732143	0.239025	174	0.621429	1.02309	100	0.357143	0.981822	72	0.257143	1.29658	42	0.15	1.40624	50	0.178571
TAAGTGT		Positive		0.742145	466	0.235211	372	0.798283	0.442113	321	0.688841	0.90001	154	0.330472	0.898458	116	0.248927	0.974118	60	0.128755	1.00296	67	0.143777
TAAGTTG		Positive		0.602188	448	0.121704	340	0.758929	0.146697	264	0.589286	0.686671	132	0.294643	0.811521	105	0.234375	0.928473	56	0.125	0.918064	61	0.136161
TAAGTTT		Positive		0.519007	922	0.0665207	674	0.73102	0.258412	571	0.619306	0.703098	303	0.328633	0.659081	230	0.249458	0.688209	123	0.133406	0.738725	136	0.147505
TAATCTC		Positive		0.590071	229	0.01296	163	0.71179	0.170427	137	0.598253	0.921355	76	0.331878	0.81207	51	0.222707	0.770552	23	0.100437	0.853059	27	0.117904
TAATTAG		Positive		0.79833	527	0.195957	410	0.777989	0.396841	348	0.660342	1.08299	197	0.373814	1.00044	143	0.271347	1.03309	72	0.136622	1.08066	82	0.155598
TAATTAT		Positive		0.474845	1313	0.0989818	962	0.732673	0.234994	796	0.606245	0.42396	382	0.290937	0.551793	314	0.239147	0.741414	187	0.142422	0.797926	209	0.159177
TAATTTA		Positive		1.41306	1817	0.562785	1450	0.798019	0.903712	1244	0.684645	1.6614	725	0.399009	1.8045	603	0.331866	1.88454	381	0.209686	1.6614	384	0.211337
TACAAGG		Positive		0.520877	106	-0.0153194	72	0.679245	0.073009	60	0.566038	0.376842	25	0.235849	0.840271	27	0.254717	0.978463	14	0.132075	0.871995	14	0.132075
TACCAAA		Positive		0.689098	539	0.248649	428	0.794063	0.48358	367	0.680891	0.747395	164	0.304267	0.902976	136	0.252319	0.913047	68	0.12616	0.838939	72	0.133581
TACGTAA		Positive		0.835037	236	0.199584	189	0.800847	0.371387	160	0.677966	1.00734	83	0.351695	0.930022	57	0.241525	1.15978	31	0.131356	1.34211	39	0.165254
TACTAAC		Positive		0.539579	249	0.108652	188	0.75502	0.235982	155	0.62249	0.71483	72	0.289157	0.79753	55	0.220884	0.527292	21	0.0843373	0.853186	29	0.116466
TACTGCC		Positive		0.552019	89	0.0674841	69	0.775281	0.139177	56	0.629213	0.581941	27	0.303371	0.696615	21	0.235955	0.963186	12	0.134831	0.863709	12	0.134831
TACTGTG		Positive		0.470107	134	0.145148	108	0.80597	0.191981	84	0.626866	0.629934	38	0.283582	0.498774	24	0.179104	0.600357	12	0.0895522	0.754447	15	0.11194
TACTTCC		Positive		0.634105	137	0.0404053	100	0.729927	0.182567	85	0.620438	0.631215	38	0.277372	0.73888	29	0.211679	1.13446	18	0.131387	1.07711	19	0.138686
TAGACTG		Positive		0.93168	111	0.0658947	84	0.756757	0.211612	73	0.657658	0.938035	42	0.378378	1.17912	36	0.324324	1.69987	24	0.216216	1.49555	23	0.207207
TAGCATT		Positive		0.647655	441	0.11012	332	0.752834	0.371848	292	0.662132	0.720293	132	0.29932	0.751211	100	0.226757	1.01189	58	0.131519	0.920573	60	0.136054
TAGCCAA		Positive		0.456853	392	0.0694285	289	0.737245	0.182134	236	0.602041	0.704468	116	0.295918	0.503194	75	0.191327	0.470379	34	0.0867347	0.811517	48	0.122449
TAGCGCA		Positive		0.45923	130	0.0323979	94	0.723077	0.120496	76	0.584615	0.508948	33	0.253846	0.687043	27	0.207692	0.586582	11	0.0846154	0.819912	15	0.115385
TAGCTAA		Positive		0.546711	457	0.0472431	332	0.726477	0.246642	283	0.619256	0.561895	125	0.273523	0.782646	105	0.229759	0.848513	54	0.118162	0.793327	57	0.124726
TAGCTAG		Positive		0.483391	196	0.098588	148	0.755102	0.174126	118	0.602041	0.873152	64	0.326531	0.694896	41	0.209184	0.625437	18	0.0918367	0.434149	17	0.0867347
TAGTATT		Positive		0.875951	463	0.15332	355	0.766739	0.398321	311	0.671706	0.984994	161	0.347732	1.2254	141	0.304536	1.10738	65	0.140389	1.38629	85	0.183585
TAGTCAA		Positive		1.07332	318	0.239673	259	0.814465	0.444699	225	0.707547	1.05572	117	0.367925	1.24926	98	0.308176	1.84149	70	0.220126	1.6091	66	0.207547
TAGTCAC		Positive		0.59092	158	0.0606469	117	0.740506	0.243651	101	0.639241	0.867512	52	0.329114	0.714292	33	0.208861	0.780807	16	0.101266	0.878612	19	0.120253
TAGTCAT		Positive		0.710698	223	-0.0111459	156	0.699552	0.202044	136	0.609865	0.712714	64	0.286996	1.14448	62	0.278027	1.14687	29	0.130045	1.06922	30	0.134529
TAGTGAT		Positive		0.631329	206	0.156252	162	0.786408	0.129358	120	0.582524	0.680296	59	0.286408	0.979695	52	0.252427	1.02277	25	0.121359	0.819605	24	0.116505
TAGTGCA		Positive		0.994211	244	0.248041	201	0.82377	0.405465	169	0.692623	1.06508	90	0.368852	1.11115	68	0.278689	1.55623	44	0.180328	1.5793	49	0.20082
TAGTTAA		Positive		0.710796	799	0.213047	624	0.780976	0.403622	529	0.662078	0.789934	271	0.339174	0.879166	220	0.275344	0.996949	124	0.155194	0.98206	130	0.162703
TAGTTAC		Positive		0.644516	279	0.269196	231	0.827957	0.314224	181	0.648746	0.813692	88	0.315412	0.576441	54	0.193548	0.806433	30	0.107527	1.08711	40	0.143369
TAGTTAG		Positive		0.833337	442	0.218127	351	0.794118	0.408055	298	0.674208	1.08491	163	0.368778	1.20397	132	0.298643	1.03677	59	0.133484	1.04818	65	0.147059
TAGTTGA		Positive		0.572282	399	0.144026	305	0.764411	0.308408	257	0.64411	0.650788	114	0.285714	0.801718	93	0.233083	0.911495	48	0.120301	0.617255	43	0.107769
TAGTTGC		Positive		0.617407	226	0.235417	185	0.818584	0.337639	150	0.663717	0.858047	72	0.318584	0.796264	50	0.221239	0.601449	20	0.0884956	0.875624	27	0.119469
TATTAGC		Positive		0.534152	319	0.167269	249	0.780564	0.184954	192	0.601881	0.605125	88	0.275862	0.62823	65	0.203762	0.767644	33	0.103448	0.851689	39	0.122257
TATTATT		Positive		0.715339	1894	0.205444	1389	0.733369	0.441833	1159	0.611932	0.782759	578	0.305174	0.881199	467	0.246568	0.990399	276	0.145723	0.990399	309	0.163147
TATTCCA		Positive		0.527591	386	0.073157	285	0.738342	0.135169	225	0.582902	0.614339	108	0.279793	0.782702	89	0.23057	0.841512	44	0.11399	0.718665	44	0.11399
TATTGGC		Positive		0.469452	178	0.164896	141	0.792135	0.199888	109	0.61236	0.611447	48	0.269663	0.606113	34	0.191011	0.714377	17	0.0955056	0.519989	16	0.0898876
TATTGTT		Positive		0.542237	967	0.149181	732	0.75698	0.324587	619	0.640124	0.704076	323	0.334023	0.671641	238	0.246122	0.666336	126	0.1303	0.737599	144	0.148914
TATTTAG		Positive		0.519549	679	0.11061	507	0.746686	0.258445	416	0.612666	0.551793	193	0.284242	0.632215	154	0.226804	0.792129	86	0.126657	0.7721	93	0.136966
TATTTAT		Positive		0.782434	2781	0.200671	2266	0.814815	0.606136	2019	0.725998	1.0116	1279	0.459907	1.29928	1052	0.378281	0.788457	626	0.225099	0.788457	658	0.236606
TCAACGA		Positive		0.506779	234	0.0125684	166	0.709402	0.151595	138	0.589744	0.546748	61	0.260684	0.948859	58	0.247863	0.582029	21	0.0897436	0.798872	27	0.115385
TCAAGTG		Positive		0.503215	258	0.0427259	187	0.724806	0.197833	157	0.608527	0.554966	68	0.263566	0.842926	60	0.232558	0.737121	26	0.100775	0.64372	27	0.104651
TCAATTA		Positive		0.552847	641	0.123705	478	0.74571	0.266405	393	0.613105	0.704735	197	0.307332	0.700084	150	0.234009	0.757379	77	0.120125	0.764777	85	0.132605
TCAGTAT		Positive		0.489013	188	0.0920944	141	0.75	0.215308	116	0.617021	0.859903	61	0.324468	0.587131	36	0.191489	0.613219	17	0.0904255	0.566424	18	0.0957447
TCATATC		Positive		0.551024	194	-0.0410964	133	0.685567	0.0409065	106	0.546392	0.499248	48	0.247423	0.631459	38	0.195876	1.02006	23	0.118557	1.15557	28	0.14433
TCATTCC		Positive		0.795318	203	-0.00942545	142	0.699507	0.0152342	109	0.536946	1.03178	73	0.359606	1.08836	55	0.270936	1.30083	30	0.147783	1.34512	34	0.167488
TCCAAAG		Positive		0.481184	335	0.00401974	237	0.707463	-0.0058182	179	0.534328	0.501268	87	0.259701	0.481595	62	0.185075	1.00171	42	0.125373	0.904328	43	0.128358
TCCTCGC		Positive		0.477699	132	0.100229	102	0.772727	0.105262	76	0.575758	0.428788	31	0.234848	0.494084	23	0.174242	0.925614	15	0.113636	0.812214	15	0.113636
TCGCATG		Positive		0.475252	129	0.0201022	92	0.713178	0.113758	75	0.581395	0.422959	30	0.232558	0.575439	24	0.186047	0.796567	13	0.100775	0.922687	16	0.124031
TCTCATA		Positive		0.53922	184	-0.0773621	122	0.663043	-0.0821621	91	0.494565	0.581625	48	0.26087	0.815417	41	0.222826	0.916652	20	0.108696	1.08115	25	0.13587
TCTGTGA		Positive		0.880659	193	0.194167	156	0.80829	0.502333	145	0.751295	1.07923	72	0.373057	1.15749	55	0.284974	1.27332	28	0.145078	1.07741	27	0.139896
TGAATTT		Positive		0.524929	861	0.100083	638	0.740999	0.182322	513	0.595819	0.646627	272	0.315912	0.638397	213	0.247387	0.812555	122	0.141696	0.769589	127	0.147503
TGACTGA		Positive		1.01337	131	0.0572853	97	0.740458	0.215405	84	0.641221	1.08276	52	0.396947	1.37015	46	0.351145	1.77158	28	0.21374	1.58303	27	0.206107
TGAGACT		Positive		0.627736	99	0.0657286	76	0.767677	0.141117	62	0.626263	0.568813	29	0.292929	0.79625	25	0.252525	1.19334	16	0.161616	1.00117	15	0.151515
TGATATT		Positive		0.954393	699	0.263057	556	0.795422	0.442141	469	0.670959	1.0023	263	0.376252	1.27376	234	0.334764	1.36709	128	0.183119	1.37802	141	0.201717
TGATGAC		Positive		0.457312	135	0.087888	103	0.762963	0.116466	79	0.585185	0.470968	33	0.244444	0.647997	27	0.2	0.805224	14	0.103704	0.615331	13	0.0962963
TGCACAA		Positive		0.767791	288	0.211692	230	0.798611	0.307666	186	0.645833	0.732345	85	0.295139	0.800457	65	0.225694	1.26057	42	0.145833	1.29402	47	0.163194
TGCAGCG		Positive		0.583299	197	0.060815	145	0.736041	0.204008	121	0.614213	0.40715	46	0.233503	0.598231	38	0.192893	1.16781	26	0.13198	1.06178	27	0.137056
TGCAGGC		Positive		0.640711	149	0.0733956	112	0.751678	0.187537	92	0.61745	0.342002	32	0.214765	0.597725	28	0.187919	1.36323	23	0.154362	1.28038	24	0.161074
TGCATGC		Positive		0.531647	225	0.0504242	164	0.728889	0.155112	133	0.591111	0.771015	68	0.302222	0.572764	43	0.191111	0.835332	24	0.106667	0.805232	26	0.115556
TGCATGT		Positive		0.599965	295	0.0546584	215	0.728814	0.211101	180	0.610169	0.886164	97	0.328814	0.566733	57	0.19322	0.776298	31	0.105085	1.10484	43	0.145763
TGCCAAA		Positive		1.14584	534	0.350849	447	0.837079	0.539569	375	0.702247	1.1857	210	0.393258	1.43814	184	0.344569	1.57942	106	0.198502	1.78139	127	0.237828
TGCCAAT		Positive		0.516569	328	0.129575	250	0.762195	0.211185	201	0.612805	0.491232	84	0.256098	0.661003	69	0.210366	0.703386	33	0.10061	0.903032	42	0.128049
TGCCATA		Positive		1.0676	254	0.113664	193	0.759843	0.346758	170	0.669291	1.19471	102	0.401575	1.2965	81	0.318898	1.67926	50	0.19685	1.7747	59	0.232283
TGCCATC		Positive		0.458219	198	0.102467	150	0.757576	0.0751983	111	0.560606	0.424561	47	0.237374	0.715613	42	0.212121	0.615137	18	0.0909091	0.816338	23	0.116162
TGCCATG		Positive		0.782136	162	0.13019	126	0.777778	0.311557	108	0.666667	0.822214	51	0.314815	0.844056	37	0.228395	1.33886	24	0.148148	1.24594	25	0.154321
TGCCTCA		Positive		0.459151	123	0.0486611	91	0.739837	0.168237	76	0.617886	0.542653	33	0.268293	0.576543	24	0.195122	0.673513	12	0.097561	0.7453	14	0.113821
TGCCTGC		Positive		0.570769	178	0.10044	135	0.758427	0.150125	105	0.589888	0.664654	50	0.280899	0.713968	37	0.207865	0.802495	18	0.101124	0.992934	23	0.129213
TGCCTTT		Positive		0.608772	314	0.0225324	225	0.716561	0.169948	187	0.595541	0.630289	88	0.280255	0.51806	59	0.187898	1.1148	42	0.133758	1.19701	49	0.156051
TGCGCAA		Positive		0.783025	195	0.146313	152	0.779487	0.17186	117	0.6	0.747829	58	0.297436	0.689837	40	0.205128	1.52442	33	0.169231	1.4179	34	0.174359
TGCGCAT		Positive		0.686022	172	-0.0114077	120	0.697674	0.125146	100	0.581395	0.478134	42	0.244186	0.649412	34	0.197674	1.3418	26	0.151163	1.53304	33	0.19186
TGCGCTT		Positive		0.484425	142	0.0448145	104	0.732394	0.216095	90	0.633803	0.521448	36	0.253521	0.641428	28	0.197183	0.676794	13	0.0915493	0.80597	16	0.112676
TGCGTGC		Positive		0.50517	128	-0.0153021	88	0.6875	0.180838	80	0.625	0.780003	41	0.320312	0.510604	23	0.179688	0.757216	13	0.101562	0.817663	15	0.117188
TGCTAGT		Positive		0.556413	169	0.116207	130	0.769231	0.243271	107	0.633136	0.64513	47	0.278107	0.588585	32	0.189349	0.596503	15	0.0887574	1.14878	25	0.147929
TGCTCAT		Positive		0.648738	182	0.0877638	136	0.747253	0.175781	109	0.598901	0.630661	50	0.274725	0.785125	40	0.21978	1.09037	23	0.126374	1.12272	26	0.142857
TGCTCTA		Positive		0.49879	152	0.0428329	111	0.730263	0.141906	90	0.592105	0.468839	37	0.243421	0.595379	29	0.190789	0.823143	16	0.105263	0.920642	19	0.125
TGCTGAA		Positive		0.584175	290	0.0045806	204	0.703448	0.077784	163	0.562069	0.586759	78	0.268966	0.685465	61	0.210345	1.15592	40	0.137931	0.994538	39	0.134483
TGCTGCA		Positive		0.696531	306	0.156622	238	0.777778	0.277128	195	0.637255	0.601367	84	0.27451	0.713845	66	0.215686	1.23264	45	0.147059	1.19759	48	0.156863
TGCTGCT		Positive		0.488382	419	0.17547	327	0.78043	0.214716	256	0.610979	0.436408	105	0.250597	0.636452	89	0.212411	0.666424	43	0.102625	0.800825	52	0.124105
TGCTGGA		Positive		0.710878	198	0.147607	155	0.782828	0.33948	133	0.671717	0.523389	50	0.252525	0.933634	48	0.242424	1.18068	26	0.131313	1.14048	28	0.141414
TGCTGGT		Positive		0.659039	130	0.0216558	93	0.715385	0.130269	77	0.592308	0.488396	32	0.246154	0.615942	25	0.192308	1.38204	21	0.161538	1.31593	22	0.169231
TGCTGTG		Positive		0.671109	206	0.135888	160	0.776699	0.216498	127	0.616505	0.797432	63	0.305825	0.684185	42	0.203883	1.06176	25	0.121359	1.13089	29	0.140777
TGCTTCC		Positive		0.671064	133	0.134383	106	0.796992	0.0845223	75	0.56391	0.653613	38	0.285714	0.913613	33	0.24812	1.14965	18	0.135338	1.0906	19	0.142857
TGCTTTA		Positive		0.750281	410	0.0549646	299	0.729268	0.227948	253	0.617073	0.882557	134	0.326829	0.931287	103	0.25122	1.19994	60	0.146341	1.20498	66	0.160976
TGGAGGC		Positive		0.665724	152	0.0758484	114	0.75	0.192575	94	0.618421	0.403026	35	0.230263	0.50833	27	0.177632	1.42793	25	0.164474	1.38664	27	0.177632
TGGCCAT		Positive		0.653939	239	0.219666	194	0.811715	0.25691	151	0.631799	0.490137	60	0.251046	0.700352	50	0.209205	1.28136	35	0.146444	0.975214	31	0.129707
TGGCCTT		Positive		0.872943	156	-0.00784042	109	0.698718	0.177166	95	0.608974	0.837749	50	0.320513	1.12227	44	0.282051	1.43246	25	0.160256	1.67586	33	0.211538
TGGCGCC		Positive		0.713137	142	0.125205	112	0.788732	0.319182	98	0.690141	0.789389	45	0.316901	0.915127	35	0.246479	0.992575	17	0.119718	1.13735	21	0.147887
TGGGCAT		Positive		0.539834	134	0.0715179	101	0.753731	0.0427715	73	0.544776	0.498471	34	0.253731	0.640175	27	0.201493	1.23614	20	0.149254	0.749925	15	0.11194
TGGTGCA		Positive		0.675002	137	0.121246	108	0.788321	0.209009	87	0.635036	0.444922	33	0.240876	0.658473	28	0.20438	1.28091	21	0.153285	1.33545	24	0.175182
TGGTGCC		Positive		0.623924	107	0.0830152	83	0.775701	0.160174	67	0.626168	0.39184	25	0.233645	0.629673	22	0.205607	1.26482	17	0.158879	1.21402	18	0.168224
TGTAAAT		Positive		1.73398	1722	0.631272	1422	0.825784	1.32442	1299	0.754355	2.1454	819	0.47561	2.34607	687	0.398955	1.97835	372	0.216028	1.97835	425	0.246806
TGTAATT		Positive		0.756133	1215	0.340792	978	0.804938	0.618424	862	0.709465	0.924949	450	0.37037	0.969401	353	0.290535	0.851618	179	0.147325	0.831617	194	0.159671
TGTACAA		Positive		0.99026	699	0.262641	556	0.795422	0.547928	494	0.706724	1.06195	267	0.381974	1.32072	237	0.339056	1.3523	127	0.181688	1.39602	142	0.203147
TGTACAG		Positive		1.02195	243	0.171472	191	0.786008	0.401253	168	0.691358	1.13363	93	0.382716	1.26726	75	0.308642	1.70833	48	0.197531	1.44974	44	0.18107
TGTACAT		Positive		0.707763	1091	0.239891	873	0.800183	0.574587	779	0.714024	0.946462	405	0.371219	0.946462	314	0.287809	0.750717	153	0.140238	0.788457	166	0.152154
TGTACCT		Positive		1.15774	204	0.19064	164	0.803922	0.492766	151	0.740196	1.28298	87	0.426471	1.53481	75	0.367647	1.71885	40	0.196078	1.72636	44	0.215686
TGTACTA		Positive		0.500166	351	0.0861856	260	0.740741	0.211263	215	0.612536	0.654778	100	0.2849	0.610888	72	0.205128	0.737994	36	0.102564	0.699887	39	0.111111
TGTACTG		Positive		0.575707	202	0.103382	153	0.757426	0.230475	126	0.623762	0.50419	51	0.252475	0.51989	37	0.183168	0.922999	23	0.113861	1.1733	30	0.148515
TGTACTT		Positive		0.860114	627	0.266508	500	0.797448	0.563705	444	0.708134	0.901708	212	0.338118	1.13631	185	0.295056	1.09319	95	0.151515	1.19927	112	0.178628
TGTAGTT		Positive		0.554474	519	0.107158	389	0.749518	0.217578	316	0.608863	0.728403	157	0.302505	0.7332	118	0.22736	0.919375	66	0.127168	0.621131	60	0.115607
TGTATAG		Positive		0.661116	370	0.1356	284	0.767568	0.337409	245	0.662162	0.935625	126	0.340541	1.04437	100	0.27027	0.751859	39	0.105405	0.761836	43	0.116216
TGTATTA		Positive		0.899648	849	0.206511	660	0.777385	0.434175	574	0.67609	1.18391	354	0.416961	1.29232	285	0.335689	1.12409	142	0.167256	1.15688	157	0.184923
TGTCAAT		Positive		0.498779	276	0.00132328	194	0.702899	0.110339	158	0.572464	0.612637	75	0.271739	0.75001	60	0.217391	0.668332	26	0.0942029	0.850035	33	0.119565
TGTCATA		Positive		0.494398	202	-0.0617262	136	0.673267	0.0262068	109	0.539604	0.342259	45	0.222772	0.703983	42	0.207921	1.08103	25	0.123762	0.87464	24	0.118812
TGTCTTC		Positive		0.708768	168	0.0312178	121	0.720238	0.0510497	92	0.547619	0.76595	51	0.303571	0.919317	41	0.244048	1.20089	23	0.136905	1.28418	27	0.160714
TGTGACT		Positive		0.425453	174	0.0194683	124	0.712644	0.086705	98	0.563218	0.420065	40	0.229885	0.653885	34	0.195402	0.709596	16	0.091954	0.663001	17	0.0977011
TGTGATC		Positive		1.15838	183	0.235054	152	0.830601	0.450086	133	0.726776	1.26124	77	0.420765	1.63026	73	0.398907	1.72199	36	0.196721	1.65167	38	0.20765
TGTGCAA		Positive		0.907772	478	0.158129	367	0.767782	0.327512	308	0.644351	0.99259	168	0.351464	1.17634	143	0.299163	1.34927	79	0.165272	1.44279	91	0.190377
TGTGCAT		Positive		0.52088	386	0.104954	291	0.753886	0.304272	250	0.647668	0.624276	109	0.282383	0.63543	82	0.212435	0.82694	44	0.11399	0.629409	42	0.108808
TGTGCCA		Positive		1.08865	252	0.162424	197	0.781746	0.341775	168	0.666667	1.246	104	0.412698	1.37737	85	0.337302	1.6782	49	0.194444	1.72613	56	0.222222
TGTGCCT		Positive		1.19837	179	0.188438	144	0.804469	0.395792	125	0.698324	1.33637	79	0.441341	1.35193	58	0.324022	1.9395	41	0.22905	1.97817	46	0.256983
TGTGCTA		Positive		0.644331	242	-0.0386491	166	0.68595	0.173831	145	0.599174	0.904304	79	0.326446	0.668896	49	0.202479	0.888997	26	0.107438	1.26861	38	0.157025
TGTGCTC		Positive		0.626486	198	0.0264851	142	0.717172	0.21639	122	0.616162	0.752301	59	0.29798	0.800697	44	0.222222	1.05551	24	0.121212	0.907536	24	0.121212
TGTGCTG		Positive		0.505579	186	0.0581779	136	0.731183	0.306053	122	0.655914	0.592407	50	0.268817	0.575038	35	0.188172	0.714513	18	0.0967742	0.787284	21	0.112903
TGTGCTT		Positive		0.68248	288	0.155758	223	0.774306	0.199412	174	0.604167	0.739843	86	0.298611	0.686088	60	0.208333	1.28941	43	0.149306	1.02436	39	0.135417
TGTGGCC		Positive		0.552936	165	0.0523828	121	0.733333	0.164254	99	0.6	0.486872	40	0.242424	0.646	32	0.193939	0.984724	19	0.115152	0.983382	21	0.127273
TGTGTCA		Positive		0.486643	173	-0.019873	120	0.693642	0.116903	100	0.578035	0.723786	51	0.294798	0.597752	33	0.190751	0.809602	18	0.104046	0.691686	18	0.104046
TGTGTTA		Positive		0.68504	337	0.097921	252	0.747774	0.236732	210	0.623145	0.769829	104	0.308605	1.04569	92	0.272997	1.0436	44	0.130564	0.916474	44	0.130564
TGTTAAC		Positive		0.595497	453	0.166453	350	0.772627	0.279895	286	0.631347	0.702208	134	0.295806	0.821965	107	0.236203	0.758367	50	0.110375	0.844096	59	0.130243
TGTTAAG		Positive		0.496997	459	0.00992564	327	0.712418	0.216223	280	0.610022	0.622838	131	0.285403	0.498556	90	0.196078	0.823509	54	0.117647	0.81093	59	0.12854
TGTTAAT		Positive		0.582078	726	0.203502	563	0.775482	0.307844	457	0.629477	0.566752	211	0.290634	0.883887	194	0.267218	0.803845	96	0.132231	0.726636	99	0.136364
TGTTAGT		Positive		0.71123	359	0.157134	278	0.774373	0.200355	217	0.604457	0.649437	102	0.284123	0.961786	92	0.256267	1.22809	53	0.147632	1.07058	52	0.144847
TGTTATA		Positive		0.518091	533	0.10456	396	0.742964	0.160308	313	0.587242	0.692347	157	0.294559	0.80933	127	0.238274	0.67805	58	0.108818	0.663954	63	0.118199
TGTTATT		Positive		0.593264	773	0.119059	571	0.73868	0.276408	477	0.617076	0.662994	240	0.310479	0.871395	212	0.274256	0.887789	110	0.142303	0.741937	111	0.143596
TGTTCCT		Positive		1.04117	188	0.243163	157	0.835106	0.374027	129	0.68617	0.951302	64	0.340426	1.30544	59	0.31383	1.66796	35	0.18617	1.70512	40	0.212766
TGTTGAC		Positive		0.622543	217	0.075837	161	0.741935	0.211255	133	0.612903	0.798771	67	0.308756	0.723736	46	0.211982	1.00991	26	0.119816	0.915743	27	0.124424
TGTTGCT		Positive		0.675677	344	0.107831	259	0.752907	0.258505	217	0.630814	0.680214	100	0.290698	0.958118	89	0.258721	0.885937	40	0.116279	1.16346	53	0.15407
TGTTGTA		Positive		0.859208	543	0.227477	426	0.78453	0.481603	369	0.679558	0.940469	185	0.3407	1.20727	164	0.302026	1.02863	74	0.13628	1.26979	95	0.174954
TGTTGTC		Positive		0.56514	245	0.172565	193	0.787755	0.269889	156	0.636735	0.653284	68	0.277551	0.916071	59	0.240816	0.675498	23	0.0938776	0.703533	26	0.106122
TGTTGTG		Positive		0.649627	319	0.154712	247	0.774295	0.31959	209	0.655172	0.854954	103	0.322884	0.924569	80	0.250784	0.717672	32	0.100313	0.926266	41	0.128527
TGTTGTT		Positive		0.821381	706	0.203011	546	0.773371	0.466923	477	0.675637	0.963679	257	0.364023	1.03609	208	0.294618	1.14014	114	0.161473	1.11844	122	0.172805
TGTTTAG		Positive		0.577034	535	0.146942	405	0.757009	0.309351	335	0.626168	0.598129	148	0.276636	0.819812	128	0.239252	0.652197	57	0.106542	0.935772	75	0.140187
TTAAGTG		Positive		0.594737	544	0.185142	419	0.770221	0.364875	351	0.645221	0.793274	171	0.314338	0.776925	127	0.233456	0.760839	62	0.113971	0.687364	65	0.119485
TTAAGTT		Positive		0.618837	1113	0.140308	844	0.758311	0.274437	700	0.628931	0.880573	397	0.356694	0.733969	282	0.253369	0.837648	166	0.149146	0.846086	179	0.160827
TTAATTA		Positive		0.577128	1467	0.11441	1077	0.734151	0.243622	886	0.603954	0.554561	471	0.321063	0.693147	375	0.255624	0.954161	224	0.152693	0.902868	237	0.161554
TTAATTT		Positive		0.583965	1950	0.202524	1423	0.729744	0.182322	1142	0.585641	0.660357	585	0.3	0.538997	458	0.234872	0.916291	289	0.148205	1.0033	317	0.162564
TTAGCAC		Positive		0.554977	203	0.0200664	145	0.714286	0.0920933	115	0.566502	0.662892	57	0.280788	0.757263	44	0.216749	0.935676	23	0.1133	0.861872	24	0.118227
TTAGTAG		Positive		0.609029	223	0.0260105	160	0.717489	0.203231	136	0.609865	0.741861	66	0.295964	0.717792	47	0.210762	1.03114	27	0.121076	0.934136	28	0.125561
TTAGTCA		Positive		0.878123	320	0.0960225	240	0.75	0.367536	216	0.675	0.996206	113	0.353125	1.17908	94	0.29375	1.33894	50	0.15625	1.29095	53	0.165625
TTAGTTA		Positive		0.577368	901	0.196194	697	0.773585	0.345539	584	0.648169	0.690775	294	0.326304	0.811524	238	0.264151	0.866483	131	0.145394	0.553695	119	0.132075
TTATGCT		Positive		0.506734	311	0.0739096	229	0.736334	0.16811	185	0.594855	0.748828	94	0.302251	0.519568	59	0.189711	0.727249	32	0.102894	0.802743	37	0.118971
TTATTGC		Positive		0.563154	435	0.117714	328	0.754023	0.23839	269	0.618391	0.545283	117	0.268966	0.581366	89	0.204598	1.00537	57	0.131034	0.890799	58	0.133333
TTATTGT		Positive		0.565635	1043	0.242012	817	0.783317	0.359795	678	0.650048	0.606655	332	0.318313	0.696267	258	0.247363	0.767495	145	0.139022	0.721585	154	0.147651
TTATTTA		Positive		1.20367	2056	0.490623	1595	0.775778	1.00145	1383	0.672665	1.32687	802	0.390078	1.40691	655	0.31858	1.58924	394	0.191634	1.40691	439	0.213521
TTCCTGT		Positive		0.54729	182	-0.018671	126	0.692308	0.236836	114	0.626374	0.589101	48	0.263736	0.586531	34	0.186813	1.04307	22	0.120879	0.84687	21	0.115385
TTCTAGT		Positive		0.731379	291	0.0586661	212	0.728522	0.28242	185	0.635739	0.914135	97	0.333333	0.941793	73	0.250859	0.904846	33	0.113402	1.28642	48	0.164948
TTGACGT		Positive		0.472555	96	0.0468234	72	0.75	0.185412	64	0.666667	0.438946	25	0.260417	0.622125	21	0.21875	0.772589	11	0.114583	0.769436	12	0.125
TTGCAAT		Positive		0.638353	630	0.171988	479	0.760317	0.284373	388	0.615873	0.791778	204	0.32381	0.870399	159	0.252381	0.978989	86	0.136508	0.732589	81	0.128571
TTGCATA		Positive		0.603668	561	0.173557	429	0.764706	0.412532	369	0.657754	0.812692	178	0.317291	0.740003	129	0.229947	0.853184	69	0.122995	0.63004	66	0.117647
TTGCATG		Positive		0.511623	251	0.125925	192	0.76494	0.220406	155	0.61753	0.77201	76	0.302789	0.657694	51	0.203187	0.48186	21	0.0836653	0.811844	29	0.115538
TTGCATT		Positive		0.642974	802	0.223612	630	0.785536	0.436851	540	0.673317	0.842317	280	0.349127	0.928538	229	0.285536	0.566663	95	0.118454	0.859861	124	0.154613
TTGCCAA		Positive		0.739606	442	0.231926	354	0.800905	0.469087	308	0.696833	0.881911	143	0.323529	0.732919	99	0.223982	1.14858	63	0.142534	0.973213	62	0.140271
TTGCCTT		Positive		0.650264	302	0.0929101	226	0.748344	0.270375	192	0.635762	0.767303	92	0.304636	0.760689	67	0.221854	1.00515	37	0.122517	1.00515	41	0.135762
TTGCGCA		Positive		0.768104	170	0.151037	134	0.788235	0.285389	111	0.652941	0.71721	50	0.294118	0.699011	35	0.205882	1.49676	29	0.170588	1.25921	27	0.158824
TTGCGTG		Positive		0.532498	117	-0.00560716	81	0.692308	0.195374	75	0.641026	0.756059	38	0.324786	0.806525	28	0.239316	0.811655	13	0.111111	0.630984	12	0.102564
TTGCTGA		Positive		0.547319	226	-0.0106415	158	0.699115	0.0999504	128	0.566372	0.388206	52	0.230088	0.647335	45	0.199115	1.11845	29	0.128319	1.04061	30	0.132743
TTGGCAT		Positive		0.56712	284	0.0926238	212	0.746479	0.11415	164	0.577465	0.633404	78	0.274648	0.71162	60	0.211268	0.869166	31	0.109155	0.981754	37	0.130282
TTGGCCT		Positive		0.582246	159	0.0856701	120	0.754717	0.155813	95	0.597484	0.707291	46	0.289308	0.610587	30	0.188679	1.09645	20	0.125786	0.837662	18	0.113208
TTGGCGC		Positive		0.592807	145	0.13375	115	0.793103	0.203838	91	0.627586	0.469001	35	0.241379	0.495137	25	0.172414	1.06378	18	0.124138	1.19133	22	0.151724
TTGGTGC		Positive		0.685439	119	0.101409	93	0.781513	0.0734607	67	0.563025	0.50203	31	0.260504	0.876831	30	0.252101	1.3425	20	0.168067	1.21641	20	0.168067
TTGTAAA		Positive		1.11924	1630	0.422857	1298	0.796319	0.821765	1133	0.695092	1.57554	631	0.387117	1.28785	462	0.283436	1.3196	259	0.158896	1.28785	284	0.174233
TTGTACA		Positive		0.763564	840	0.248672	674	0.802381	0.526726	596	0.709524	0.848671	298	0.354762	0.91835	237	0.282143	1.06224	137	0.163095	0.976722	141	0.167857
TTGTACT		Positive		0.691237	542	0.230554	426	0.785978	0.533504	378	0.697417	0.770732	167	0.308118	0.891178	136	0.250923	0.848119	66	0.121771	0.873338	74	0.136531
TTGTAGT		Positive		0.570463	500	0.0802808	367	0.734	0.350571	326	0.652	0.497815	132	0.264	0.674746	109	0.218	0.877757	61	0.122	0.941609	70	0.14
TTGTGAC		Positive		0.496817	175	0.0407206	127	0.725714	0.182619	106	0.605714	0.369921	39	0.222857	0.596399	33	0.188571	0.958844	20	0.114286	0.832395	20	0.114286
TTGTGAT		Positive		1.72759	447	0.361039	385	0.861298	0.786466	362	0.809843	1.90852	267	0.597315	2.11403	232	0.519016	2.58988	155	0.346756	2.60562	170	0.380313
TTGTGCA		Positive		0.683049	389	0.17069	303	0.77892	0.304851	252	0.647815	0.720443	117	0.300771	1.02351	104	0.267352	1.08616	53	0.136247	0.792644	47	0.120823
TTGTGCC		Positive		1.06352	196	0.187883	158	0.806122	0.3591	134	0.683673	1.14267	76	0.387755	1.28611	61	0.311224	1.66834	37	0.188776	1.73703	43	0.219388
TTGTGCT		Positive		0.542835	291	-0.0592416	197	0.676976	0.218855	178	0.611684	0.710489	85	0.292096	0.687433	61	0.209622	0.9461	34	0.116838	0.753378	33	0.113402
TTGTTAG		Positive		0.623071	422	0.192691	332	0.78673	0.242407	261	0.618483	0.80909	133	0.315166	0.705859	93	0.220379	0.900625	51	0.120853	0.887754	56	0.132701
TTGTTAT		Positive		0.776777	867	0.160722	660	0.761246	0.426426	584	0.673587	0.917383	322	0.371396	1.01488	252	0.290657	1.07062	141	0.16263	1.07062	154	0.177624
TTGTTGA		Positive		0.719022	578	0.175423	443	0.766436	0.439238	386	0.66782	1.10518	218	0.377163	1.03168	159	0.275087	0.651914	63	0.108997	0.910694	82	0.141869
TTGTTGC		Positive		0.85088	424	0.136809	323	0.761792	0.331795	276	0.650943	1.0744	155	0.365566	1.22388	128	0.301887	1.1289	60	0.141509	1.20949	69	0.162736
TTGTTGG		Positive		0.488644	267	0.0577656	195	0.730337	0.107516	153	0.573034	0.69946	77	0.28839	0.558861	51	0.191011	0.749314	27	0.101124	0.758945	30	0.11236
TTTAATT		Positive		0.552749	2122	0.182322	1553	0.731857	0.303682	1247	0.587653	0.602175	637	0.300189	0.693147	499	0.235156	0.793231	311	0.14656	0.741937	329	0.155042
TTTAGCA		Positive		0.561267	481	0.0713352	352	0.731809	0.208051	291	0.60499	0.717506	143	0.297297	0.562964	99	0.205821	0.949248	62	0.128898	0.858501	64	0.133056
TTTAGGC		Positive		0.495202	262	0.136964	201	0.767176	0.135281	153	0.583969	0.684375	75	0.28626	0.722956	56	0.21374	0.667059	25	0.0954198	0.624579	27	0.103053
TTTAGTA		Positive		0.438314	514	0.0259359	367	0.714008	0.0151748	280	0.544747	0.440328	132	0.256809	0.564712	105	0.20428	0.702224	57	0.110895	0.881511	70	0.136187
TTTAGTC		Positive		0.543755	348	0.116473	263	0.755747	0.207341	213	0.612069	0.712763	104	0.298851	0.905279	88	0.252874	0.670864	35	0.100575	0.649811	38	0.109195
TTTAGTT		Positive		0.953282	1406	0.370979	1129	0.802987	0.566953	948	0.674253	0.967276	493	0.35064	1.335	412	0.29303	1.24984	233	0.165718	1.22964	249	0.177098
TTTATGC		Positive		0.674837	439	0.0979721	327	0.744875	0.237672	271	0.617312	0.701097	130	0.296128	0.763434	100	0.22779	1.20096	65	0.148064	1.04788	64	0.145786
TTTATTA		Positive		0.577088	1458	0.166448	1096	0.751715	0.274437	895	0.613855	0.579818	471	0.323045	0.883501	392	0.268861	0.851752	214	0.146776	0.70657	226	0.155007
TTTATTG		Positive		0.661189	1056	0.158955	800	0.757576	0.316858	673	0.637311	0.677299	344	0.325758	0.77639	272	0.257576	1.01882	169	0.160038	1.01882	181	0.171402
TTTGCAT		Positive		0.601382	671	0.186684	519	0.773472	0.341607	430	0.640835	0.805503	220	0.327869	0.771697	165	0.245902	0.808373	86	0.128167	0.694428	87	0.129657
TTTGGCA		Positive		0.512707	367	0.0801823	270	0.735695	0.141459	214	0.583106	0.556376	98	0.26703	0.678184	79	0.215259	0.85754	42	0.114441	0.762499	43	0.117166
TTTGTAA		Positive		0.776998	1551	0.331903	1208	0.778852	0.641091	1049	0.676338	1.21164	566	0.364926	0.923954	406	0.261767	0.685543	212	0.136686	0.867864	244	0.157318
TTTGTGA		Positive		0.858721	476	0.0842098	351	0.737395	0.366194	314	0.659664	0.929842	161	0.338235	1.14635	139	0.292017	1.34702	78	0.163866	1.2787	83	0.17437
TTTGTGC		Positive		0.655048	366	0.136097	280	0.765027	0.28255	234	0.639344	0.768957	112	0.306011	0.84563	88	0.240437	1.12268	50	0.136612	0.774373	43	0.117486
TTTGTTG		Positive		0.574459	771	0.197667	594	0.770428	0.329727	487	0.631647	0.805867	263	0.341115	0.743461	191	0.24773	0.541174	86	0.111543	0.828856	117	0.151751
TTTTAGT		Positive		0.505045	901	0.126111	678	0.752497	0.184219	538	0.597114	0.58542	277	0.307436	0.726885	234	0.259711	0.655934	117	0.129856	0.7517	133	0.147614
TTTTATA		Positive		0.604683	1788	0.184734	1327	0.74217	0.358398	1098	0.614094	0.448549	512	0.286353	0.755279	447	0.25	0.863493	253	0.141499	1.01764	291	0.162752
TTTTGTA		Positive		1.12613	1854	0.556288	1454	0.78425	1.05939	1293	0.697411	1.37305	676	0.364617	1.67843	559	0.30151	0.950192	267	0.144013	1.13943	315	0.169903
AACCTAA	Clone		miR-303[2-8]	-0.402816	478	-0.143587	312	0.65272	-0.16685	235	0.491632	-0.404802	70	0.146444	-0.642516	43	0.0899582	-0.556297	21	0.0439331	-0.502842	24	0.0502092
AATCAAA	Clone		miR-315[2-8]	0.346336	1460	0.113597	1076	0.736986	0.331117	922	0.631507	0.460652	444	0.30411	0.57313	357	0.244521	0.259014	168	0.115068	0.340507	187	0.128082
ACAGGGT	Clone		miR-10[1-7]	0.407488	59	0.0273669	45	0.762712	0.0669567	37	0.627119	0.426525	20	0.338983	0.397863	13	0.220339	0.752931	9	0.152542	0.773286	10	0.169492
ACCTAAA	Clone		miR-303[1-7]	-0.583882	431	-0.197376	268	0.62181	-0.236216	200	0.464037	-0.541278	56	0.12993	-0.828082	32	0.0742459	-0.952259	13	0.0301624	-0.74808	17	0.0394432
ATCAAAA	Clone		miR-315[1-7]	0.107184	1073	-0.0489494	738	0.687791	0.0340169	595	0.55452	0.199185	271	0.252563	0.182991	211	0.196645	0.124494	104	0.0969245	0.151367	117	0.10904
CCAGTGC	Clone		miR-309[1-7]	0.403191	163	0.132999	127	0.779141	0.302793	108	0.662577	0.429044	38	0.233129	0.358843	25	0.153374	0.692153	15	0.0920245	0.503314	14	0.0858896
CCATGAC	Clone		miR-281[2-8]	0.233247	100	-0.0267512	66	0.66	0.0545008	55	0.55	0.297715	22	0.22	0.448793	18	0.18	0.341212	7	0.07	0.284011	7	0.07
CCCACCG	Clone		miR-278[2-8]	0.155887	66	0.0419792	51	0.772727	0.0903236	42	0.636364	0.200415	14	0.212121	0.396364	13	0.19697	0.153778	3	0.0454545	0.0524606	2	0.030303
CTCGAAT	Clone		miR-314[2-8]	0.476616	264	0.230405	215	0.814394	0.308425	172	0.651515	0.488325	66	0.25	0.659823	53	0.200758	0.573689	23	0.0871212	0.599029	26	0.0984848
CTCTCTT	Clone		miR-281-1*[1-7]	-0.137087	233	-0.0124825	163	0.699571	-0.112185	115	0.493562	-0.246847	33	0.141631	-0.212553	24	0.103004	-0.0293464	13	0.055794	-0.209107	12	0.0515021
GACCCCC	Clone		miR-306*[1-7]	-0.0795368	76	-0.0798737	37	0.486842	-0.0742796	27	0.355263	-0.0885208	5	0.0657895	-0.0576961	4	0.0526316	-0.0868855		0	-0.0899652		0
GATAAGG	Clone		miR-184*[1-7]	-0.317266	139	-0.0894086	89	0.640288	-0.209779	56	0.402878	-0.334863	12	0.0863309	-0.32864	8	0.057554	-0.494087	1	0.00719424	-0.44682	2	0.0143885
GTACAAT	Clone		miR-305[1-7]	0.519894	382	0.190012	302	0.790576	0.258227	241	0.63089	0.532387	102	0.267016	0.896877	95	0.248691	0.572314	36	0.0942408	0.669543	43	0.112565
GTATACC	Clone		miR-iab-4-3p[2-8]	0.278612	174	-0.078985	115	0.66092	-0.00831885	91	0.522989	0.380911	39	0.224138	0.606226	33	0.189655	0.352334	12	0.0689655	0.419508	14	0.0804598
TACAGGG	Clone		miR-10[2-8]	0.290369	55	-0.00454088	35	0.636364	0.0437366	33	0.6	0.325646	17	0.309091	0.255912	10	0.181818	0.433607	6	0.109091	0.687851	9	0.163636
TATACCG	Clone		miR-iab-4-3p[1-7]	0.111931	129	0.0287986	93	0.72093	0.185799	81	0.627907	0.0269249	20	0.155039	0.0964809	15	0.116279	0.146397	7	0.0542636	0.187186	8	0.0620155
TATACGT	Clone		miR-iab-4-5p[1-7]	0.169365	296	0.0641226	217	0.733108	0.200737	179	0.60473	0.358587	68	0.22973	0.258686	46	0.155405	0.197111	20	0.0675676	-0.0630515	18	0.0608108
TGACCCC	Clone		miR-306*[2-8]	-0.1235	99	0.0396725	73	0.737374	0.0465499	54	0.545455	-0.162962	8	0.0808081	-0.232758	2	0.020202	-0.208673	1	0.010101	-0.22283		0
TGATAAG	Clone		miR-184*[2-8]	0.204373	300	0.044521	218	0.726667	-0.0536504	156	0.52	0.215635	63	0.21	0.295426	48	0.16	0.225888	21	0.07	0.498418	28	0.0933333
TGCAATG	Clone		miR-92a[1-7]	0.283231	374	0.0205922	266	0.71123	0.0479666	207	0.553476	0.241083	82	0.219251	0.342649	64	0.171123	0.616379	36	0.0962567	0.430716	35	0.0935829
TTCCTTT	Clone		miR-5[1-7]	0.0512926	449	-0.0229624	314	0.699332	-0.11679	227	0.505568	0.147325	94	0.209354	0.157034	70	0.155902	0.0469455	30	0.0668151	0.096204	34	0.0757238
ATGCACC	Homology		miR-33[2-8]	0.123267	163	-0.0722805	108	0.662577	0.13859	96	0.588957	0.00358756	26	0.159509	0.245527	23	0.141104	0.207127	10	0.0613497	0.21705	11	0.0674847
TGCACCT	Homology		miR-33[1-7]	0.139112	138	-0.018504	95	0.688406	-0.0285271	70	0.507246	0.119658	24	0.173913	0.241787	19	0.137681	0.196813	8	0.057971	0.323443	10	0.0724638
AAACTGC	New		pmir-5-5[2-8]	0.0867348	370	0.0758741	272	0.735135	0.15649	218	0.589189	0.113227	74	0.2	-0.284597	41	0.110811	0.0550117	24	0.0648649	0.404404	34	0.0918919
AAATGTT	New		pmir-39-5[2-8]	0.519069	1451	0.218254	1110	0.76499	0.376478	924	0.636802	0.497838	449	0.309442	0.648411	368	0.253618	0.699705	201	0.138525	0.673729	216	0.148863
AACATAT	New		pmir-16-5[2-8]	-0.281118	795	-0.06329	543	0.683019	-0.117985	405	0.509434	-0.569676	122	0.153459	-0.603989	89	0.11195	-0.223506	55	0.0691824	-0.10826	65	0.081761
AACTGAT	New		pmir-34-3[2-8]	0.307718	394	0.10336	297	0.753807	0.171376	236	0.598985	0.323745	91	0.230964	0.33363	67	0.170051	0.550996	36	0.0913706	0.363202	35	0.0888325
AAGCCAA	New		pmir-2-3[2-8]	0.21454	632	0.180097	485	0.767405	0.28694	391	0.618671	0.29888	151	0.238924	0.146018	104	0.164557	0.229287	54	0.085443	0.146018	56	0.0886076
AATTCCT	New		pmir-40-3[2-8]	0.106631	274	-0.053682	186	0.678832	-0.0930265	138	0.50365	0.375597	64	0.233577	0.42393	48	0.175182	-0.0224845	16	0.0583942	0.00945385	18	0.0656934
AGCTGCC	New		pmir-6-3[2-8]	0.399493	199	0.203447	162	0.81407	0.218858	123	0.61809	0.404979	46	0.231156	0.387399	32	0.160804	0.582357	17	0.0854271	0.599916	19	0.0954774
AGGCTTT	New		pmir-24-3[2-8]	0.23358	193	0.06294	142	0.735751	-0.0170393	101	0.523316	0.274404	40	0.207254	0.353429	30	0.15544	0.216816	12	0.0621762	0.510929	17	0.0880829
AGTACTT	New		pmir-26-5[2-8]	0.299791	301	0.0277579	217	0.72093	0.134103	176	0.584718	0.521443	78	0.259136	0.303911	49	0.162791	0.56	27	0.089701	0.251534	24	0.0797342
AGTTAAC	New		pmir-31-3[2-8]	0.393249	325	-0.0311616	225	0.692308	0.236273	202	0.621538	0.52778	85	0.261538	0.540837	62	0.190769	0.411571	26	0.08	0.674197	35	0.107692
ATCGGCC	New		pmir-17-3[2-8]	-0.0450492	95	-0.00587228	65	0.684211	-0.0637781	42	0.442105	-0.0554913	11	0.115789	-0.133684	5	0.0526316	-0.0390766	3	0.0315789	0.0276072	4	0.0421053
CACGCAC	New		pmir-34-5[2-8]	0.142119	218	0.00698918	154	0.706422	0.00348848	116	0.53211	0.201791	44	0.201835	-0.0111183	26	0.119266	0.08528	13	0.059633	0.566282	21	0.0963303
CCGCATT	New		pmir-38-3[2-8]	-0.0843482	191	-0.129461	122	0.638743	-0.187267	87	0.455497	0.0486071	33	0.172775	0.223716	27	0.141361	-0.198088	8	0.0418848	-0.263596	8	0.0418848
CGCCAAT	New		pmir-36-5[2-8]	0.215243	175	0.0323277	126	0.72	0.12187	101	0.577143	0.0806546	30	0.171429	0.0914704	21	0.12	0.699147	16	0.0914286	0.265987	12	0.0685714
CGCTTGC	New		pmir-4-3[2-8]	0.291378	119	0.0406948	87	0.731092	0.0899715	68	0.571429	0.158712	21	0.176471	0.354983	18	0.151261	0.502686	9	0.0756303	0.601223	11	0.092437
CGTTGCA	New		pmir-29-3[2-8]	0.166617	147	0.0982427	113	0.768707	0.0629253	82	0.557823	0.094969	25	0.170068	0.232017	20	0.136054	0.149702	8	0.0544218	0.361846	11	0.0748299
CTACTTA	New		pmir-8-5[2-8]	0.126741	311	0.0238301	223	0.717042	0.22597	192	0.617363	0.394238	74	0.237942	0.426821	55	0.176849	-0.131594	17	0.0546624	-0.178821	18	0.0578778
CTGTTGA	New		pmir-10-3[2-8]	0.481541	230	0.190312	183	0.795652	0.389673	158	0.686957	0.380608	53	0.230435	0.447731	40	0.173913	0.750891	23	0.1	0.730031	25	0.108696
CTTAGTG	New		pmir-21-5[2-8]	0.122249	148	0.143628	118	0.797297	0.126292	87	0.587838	0.112338	26	0.175676	0.209172	20	0.135135	0.000221166	7	0.0472973	0.141843	9	0.0608108
CTTGTTG	New		pmir-32-5[2-8]	0.525768	256	0.130243	196	0.765625	0.220793	158	0.617188	0.526238	66	0.257812	0.592504	50	0.195312	0.569369	23	0.0898438	1.11546	37	0.144531
GAATACT	New		pmir-3-5[2-8]	0.227264	268	0.0766265	198	0.738806	-0.051382	139	0.518657	0.241047	57	0.212687	0.621033	53	0.197761	0.102969	17	0.0634328	0.373289	23	0.0858209
GGCAATT	New		pmir-35-3[2-8]	0.254411	269	-0.00661412	189	0.702602	0.00768643	145	0.539033	0.378273	63	0.234201	0.26165	42	0.156134	0.241626	19	0.070632	0.643847	28	0.104089
GGTTGAC	New		pmir-12-5[2-8]	0.0922797	61	-0.0210951	36	0.590164	-0.0160219	26	0.42623	0.108315	11	0.180328	0.186452	9	0.147541	0.114236	3	0.0491803	0.181792	4	0.0655738
GTGGTGC	New		pmir-30-3[2-8]	0.502378	142	0.0845543	108	0.760563	0.116948	83	0.584507	0.296101	30	0.211268	0.297672	21	0.147887	1.1095	19	0.133803	1.1095	21	0.147887
TCATGCG	New		pmir-27-5[2-8]	0.443334	78	0.0477228	60	0.769231	0.0738093	46	0.589744	0.483239	23	0.294872	0.493751	16	0.205128	0.728006	9	0.115385	0.833478	11	0.141026
TGCGCTG	New		pmir-19-5[2-8]	0.493455	127	0.165569	105	0.826772	0.151839	77	0.606299	0.413148	30	0.23622	0.508529	23	0.181102	0.835463	14	0.110236	0.886184	16	0.125984
TGTCAAG	New		pmir-41-3[2-8]	0.222161	157	-0.00483064	110	0.700637	0.208139	98	0.624204	0.200316	30	0.191083	0.295468	23	0.146497	0.362241	11	0.0700637	0.271631	11	0.0700637
TTCAATG	New		pmir-14-5[2-8]	0.327274	422	0.146437	323	0.765403	0.0733772	237	0.561611	0.133682	87	0.206161	0.434119	78	0.184834	0.534331	39	0.0924171	0.641696	46	0.109005
TTCAGTC	New		pmir-18-3[2-8]	0.0126001	132	-0.0642375	86	0.651515	0.0327702	71	0.537879	-0.19657	14	0.106061	0.00206622	13	0.0984848	0.0766819	6	0.0454545	0.22489	8	0.0606061
TTTCCTT	New		pmir-23-5[2-8]	0.010687	478	-0.135266	313	0.654812	-0.118958	242	0.506276	0.0691346	96	0.200837	-0.00593474	67	0.140167	0.237801	37	0.0774059	0.0173453	35	0.0732218
TTTGACT	New		pmir-9-5[2-8]	0.204854	282	-0.00954857	197	0.698582	0.0331645	154	0.546099	-0.0265095	50	0.177305	0.255317	44	0.156028	0.616653	26	0.0921986	0.360048	24	0.0851064
AAATACA	Northern		miR-280[1-7]	-0.070067	1578	0.141314	1153	0.730672	0.274845	948	0.60076	-0.0674413	367	0.232573	0.0976385	303	0.192015	-0.448455	123	0.0779468	-0.418302	134	0.0849176
AATATTT	Northern		miR-289[2-8]	0.22429	2165	0.510826	1631	0.753349	0.321584	1274	0.588453	0.287682	589	0.272055	0.356675	470	0.21709	0.0512933	249	0.115012	-0.182322	252	0.116397
ACATGAA	Northern		miR-288[2-8]	-0.245673	423	-0.106312	279	0.659574	-0.0550692	219	0.51773	-0.516839	56	0.132388	-0.307718	47	0.111111	-0.235553	23	0.0543735	-0.252548	25	0.0591017
ACGGGTT	Northern		miR-100[1-7]	0.0583603	44	0.00123854	29	0.659091	0.00782856	22	0.5	0.0323278	6	0.136364	0.0494774	4	0.0909091	0.175144	3	0.0681818	0.0841461	2	0.0454545
ATATTTA	Northern		miR-289[1-7]	0.438449	2456	0.336472	1891	0.769951	0.479573	1564	0.636808	0.559616	808	0.32899	0.646627	664	0.270358	0.336472	353	0.14373	0.271934	369	0.150244
CAACACA	Northern		miR-287[1-7]	-0.813428	646	-0.173272	416	0.643963	-0.320055	296	0.458204	-1.15977	62	0.0959752	-1.34307	39	0.0603715	-0.981123	23	0.0356037	-0.90328	27	0.0417957
CACAAAA	Northern		miR-274[1-7]	-0.643604	1128	-0.0546584	781	0.692376	-0.116534	584	0.51773	-0.674243	175	0.155142	-0.685628	131	0.116135	-1.23821	45	0.0398936	-1.09235	55	0.0487589
CATGAAA	Northern		miR-288[1-7]	-0.190511	385	-0.0691144	259	0.672727	-0.261943	176	0.457143	-0.493818	51	0.132468	-0.177448	46	0.119481	-0.116871	22	0.0571429	-0.0238696	26	0.0675325
CATTAAC	Northern		miR-263a[1-7]	-0.298063	363	-0.0874247	241	0.663912	-0.0184318	192	0.528926	-0.232115	57	0.157025	-0.099473	45	0.123967	-0.745886	12	0.0330579	-0.605045	15	0.0413223
CCATTAA	Northern		miR-263a[2-8]	-0.360475	448	0.0233334	322	0.71875	-0.0641319	234	0.522321	-0.410381	65	0.145089	-0.511771	44	0.0982143	-0.664655	18	0.0401786	-0.535244	22	0.0491071
CCTCGCT	Northern		miR-276*[2-8]	0.0688014	92	0.110157	76	0.826087	0.0296717	49	0.532609	0.0829818	15	0.163043	0.185647	12	0.130435	0.0570001	4	0.0434783	-0.0526495	3	0.0326087
CTAGATT	Northern		miR-282[1-7]	-0.295114	253	-0.164219	161	0.636364	-0.0282995	133	0.525692	-0.288376	35	0.13834	-0.552581	19	0.0750988	-0.277386	11	0.0434783	-0.459825	10	0.0395257
CTCAGGG	Northern		miR-125[2-8]	0.237371	41	0.0108565	31	0.756098	0.00637556	20	0.487805	0.205226	12	0.292683	0.26815	9	0.219512	0.541971	6	0.146341	0.391647	5	0.121951
CTCGCTG	Northern		miR-276*[1-7]	0.315808	136	0.108846	106	0.779412	0.0560895	75	0.551471	0.344627	30	0.220588	0.395365	22	0.161765	0.496617	11	0.0808824	0.493303	12	0.0882353
GACTTCA	Northern		miR-284[1-7]	0.21747	146	0.00318349	103	0.705479	-0.114319	68	0.465753	0.264998	30	0.205479	0.31584	22	0.150685	0.596483	13	0.0890411	0.238634	10	0.0684932
GATATTT	Northern		miR-283[2-8]	0.355433	727	0.0462332	522	0.718019	0.197496	436	0.599725	0.310018	180	0.247593	0.429857	150	0.206327	0.514346	78	0.10729	0.634651	93	0.127923
GCTAGAT	Northern		miR-282[2-8]	-0.0834951	135	0.0660676	101	0.748148	-0.00371244	70	0.518519	-0.0328287	19	0.140741	0.0842736	15	0.111111	-0.340828	2	0.0148148	-0.273942	3	0.0222222
GGACCAA	Northern		miR-133[1-7]	0.488407	143	0.191196	119	0.832168	0.244522	93	0.65035	0.45947	34	0.237762	0.280966	20	0.13986	0.859531	15	0.104895	0.894757	17	0.118881
GGGACCA	Northern		miR-133[2-8]	0.235879	56	0.0167039	41	0.732143	0.0502383	34	0.607143	0.146343	11	0.196429	0.237752	9	0.160714	0.509198	6	0.107143	0.455036	6	0.107143
TAAATAC	Northern		miR-280[2-8]	-0.0433007	1024	0.115885	763	0.745117	0.119304	590	0.576172	0.0277368	232	0.226562	-0.053267	169	0.165039	-0.281584	74	0.0722656	-0.187879	86	0.0839844
TACGGGT	Northern		miR-100[2-8]	0.148687	31	0.00171359	20	0.645161	0.00201989	13	0.419355	0.101265	8	0.258065	0.148936	6	0.193548	0.336423	4	0.129032	0.301763	4	0.129032
TCAACAC	Northern		miR-287[2-8]	-0.521934	239	-0.135596	154	0.644351	-0.222083	109	0.456067	-0.655562	23	0.0962343	-0.847449	12	0.0502092	-0.761065	6	0.0251046	-0.50985	9	0.0376569
TCACAAA	Northern		miR-274[2-8]	0.195002	418	0.0666555	305	0.729665	0.10982	240	0.574163	0.1104	84	0.200957	0.0360018	58	0.138756	0.424363	35	0.0837321	0.422775	39	0.0933014
TCAGGGA	Northern		miR-125[1-7]	0.340163	93	0.0397852	69	0.741935	0.00302229	47	0.505376	0.416579	24	0.258065	0.484151	18	0.193548	0.686455	10	0.107527	0.410988	8	0.0860215
TGACTTC	Northern		miR-284[2-8]	-0.090305	143	-0.0355141	97	0.678322	0.00320445	75	0.524476	-0.0765502	20	0.13986	-0.055688	14	0.0979021	-0.268653	4	0.027972	-0.108629	6	0.041958
AAAAAAA				-1.35028	6663	-0.916291	2492	0.374006	-1.70475	1677	0.251688	-1.38629	974	0.14618	-2.70805	463	0.0694882	-0.693147	786	0.117965	-0.693147	778	0.116764
AAAAAAC				-1.62666	1643	-1.14191	693	0.421789	-1.59697	429	0.261108	-2.05594	130	0.0791236	-1.97825	101	0.0614729	-1.62524	62	0.0377358	-1.36166	81	0.0493001
AAAAAAG				-1.7742	1198	-1.0033	513	0.428214	-1.7307	274	0.228715	-1.95355	85	0.0709516	-2.09533	56	0.0467446	-2.08511	26	0.0217028	-1.77719	36	0.0300501
AAAAAAT				-1.918	2206	-1.47049	995	0.451043	-2.00948	608	0.275612	-1.75037	290	0.13146	-2.45054	150	0.0679964	-1.74094	119	0.0539438	-2.08618	106	0.0480508
AAAAACA				-1.44595	2207	-0.77319	1283	0.581332	-1.1956	881	0.399184	-1.78712	289	0.130947	-1.88875	215	0.0974173	-1.6946	125	0.056638	-1.33646	162	0.0734028
AAAAACC				-1.26764	959	-0.332655	571	0.595412	-0.765158	358	0.373306	-1.55969	83	0.0865485	-1.40871	67	0.0698644	-1.93017	22	0.0229406	-1.60944	30	0.0312826
AAAAACG				-1.02474	739	-0.341134	442	0.598106	-0.662303	287	0.388363	-1.20863	73	0.0987821	-1.17553	54	0.0730717	-1.37651	22	0.02977	-1.38435	24	0.0324763
AAAAACT				-0.974366	1057	-0.309941	633	0.598865	-0.609346	423	0.400189	-0.999544	133	0.125828	-1.1261	92	0.0870388	-1.47545	34	0.0321665	-1.32582	42	0.0397351
AAAAAGA				-1.22121	1210	-0.489412	663	0.547934	-1.06705	387	0.319835	-1.57758	110	0.0909091	-1.54467	84	0.0694215	-1.34851	45	0.0371901	-1.30005	51	0.0421488
AAAAAGC				-0.72257	603	-0.412532	340	0.563847	-0.636346	229	0.379768	-0.663847	78	0.129353	-1.00225	45	0.0746269	-0.911212	22	0.0364842	-0.709228	28	0.0464345
AAAAAGG				-1.23142	490	-0.590224	242	0.493878	-0.969093	146	0.297959	-1.75435	25	0.0510204	-1.57096	21	0.0428571	-1.2434	13	0.0265306	-1.26048	14	0.0285714
AAAAAGT				-0.59073	818	-0.317032	501	0.612469	-0.485508	353	0.43154	-0.813531	110	0.134474	-0.684319	89	0.108802	-0.595784	45	0.0550122	-0.648207	47	0.0574572
AAAAATA				-1.50266	2355	-0.570545	1447	0.614437	-1.21924	983	0.41741	-1.66188	368	0.156263	-2.02002	236	0.100212	-1.60944	154	0.0653928	-1.93486	142	0.0602972
AAAAATC				-0.93142	960	-0.373688	563	0.586458	-0.686422	371	0.386458	-1.31979	97	0.101042	-1.26985	74	0.0770833	-0.911453	45	0.046875	-1.02732	45	0.046875
AAAAATG				-0.751958	1287	-0.380275	761	0.591298	-0.670505	508	0.394716	-0.765121	196	0.152292	-1.07001	123	0.0955711	-0.604778	82	0.0637141	-1.02105	69	0.0536131
AAAAATT				-0.853754	1586	-0.673106	823	0.518916	-0.843891	589	0.371375	-0.906721	236	0.148802	-1.07451	162	0.102144	-0.538997	118	0.074401	-1.0853	90	0.0567465
AAAACAA				-1.35581	2773	-0.348307	1832	0.660656	-0.459532	1350	0.486837	-1.76359	486	0.175261	-2.03688	340	0.122611	-1.93393	196	0.0706816	-1.59263	238	0.0858276
AAAACAC				-0.974348	974	-0.233615	609	0.625257	-0.36879	444	0.455852	-1.14639	111	0.113963	-1.35177	72	0.073922	-1.47123	31	0.0318275	-1.27429	39	0.0400411
AAAACAG				-1.05884	665	-0.232148	419	0.630075	-0.499709	279	0.419549	-0.99919	72	0.108271	-1.44455	38	0.0571429	-1.60642	15	0.0225564	-1.57102	17	0.0255639
AAAACAT				-0.852146	1183	-0.184344	755	0.638208	-0.359909	536	0.453085	-1.17021	137	0.115807	-1.27733	96	0.0811496	-0.820333	63	0.0532544	-1.30075	50	0.0422654
AAAACCA				-0.942406	1341	-0.165792	886	0.660701	-0.266977	658	0.490679	-1.04626	175	0.1305	-1.16894	122	0.0909769	-1.48136	49	0.0365399	-1.52511	52	0.038777
AAAACCC				-1.1483	506	-0.379759	288	0.56917	-0.553111	197	0.389328	-1.43888	35	0.06917	-1.19994	30	0.0592885	-1.62137	9	0.0177866	-1.69673	9	0.0177866
AAAACCG				-0.933657	402	-0.0545806	273	0.679104	-0.348938	174	0.432836	-1.10542	33	0.0820896	-1.25207	20	0.0497512	-1.54361	6	0.0149254	-1.29733	9	0.0223881
AAAACCT				-0.717289	446	-0.127973	292	0.654709	-0.221976	210	0.470852	-1.25759	34	0.0762332	-1.20409	25	0.0560538	-0.648404	18	0.0403587	-0.843707	17	0.0381166
AAAACGA				-0.80908	1002	-0.121937	655	0.653693	-0.257698	477	0.476048	-0.847709	136	0.135729	-1.01761	92	0.0918164	-1.42446	33	0.0329341	-1.18506	43	0.0429142
AAAACGC				-0.333359	420	-0.116911	274	0.652381	-0.168623	203	0.483333	-0.753803	47	0.111905	-0.425668	43	0.102381	-0.291599	22	0.052381	-0.243551	25	0.0595238
AAAACGG				-0.783391	299	-0.168054	190	0.635452	-0.281081	134	0.448161	-0.960664	24	0.0802676	-0.887446	18	0.0602007	-0.984	7	0.0234114	-1.4191	3	0.0100334
AAAACGT				-0.480016	523	-0.115372	345	0.659656	-0.30969	237	0.453155	-0.797424	60	0.114723	-0.491444	53	0.101338	-0.5995	23	0.0439771	-0.566667	26	0.0497132
AAAACTA				-0.703038	1218	-0.0467176	842	0.691297	-0.193132	607	0.498358	-0.811896	176	0.144499	-0.842317	130	0.106732	-1.05416	57	0.046798	-1.27	53	0.043514
AAAACTC				-0.500069	549	-0.129494	360	0.655738	-0.206897	265	0.482696	-0.631037	71	0.129326	-0.45591	58	0.105647	-0.992215	18	0.0327869	-0.584861	27	0.0491803
AAAACTG				-0.240154	693	-0.0557173	476	0.686869	-0.0544262	362	0.522367	-0.301569	120	0.17316	-0.305597	89	0.128427	-0.448631	38	0.0548341	-0.274982	47	0.0678211
AAAACTT				-0.603327	851	-0.201821	546	0.641598	-0.472111	367	0.431257	-0.702596	124	0.145711	-0.666422	94	0.110458	-0.741535	43	0.0505288	-0.835474	44	0.0517039
AAAAGAA				-1.39145	1589	-0.372675	950	0.59786	-0.896746	578	0.363751	-1.77139	143	0.0899937	-1.92495	99	0.0623033	-1.61426	59	0.0371303	-1.76864	59	0.0371303
AAAAGAG				-0.932903	440	-0.299096	257	0.584091	-0.718061	152	0.345455	-1.25664	33	0.075	-1.03463	28	0.0636364	-1.18266	11	0.025	-1.10633	13	0.0295455
AAAAGAT				-0.986247	628	-0.276969	381	0.606688	-0.532234	254	0.404459	-1.33529	52	0.0828025	-1.24067	40	0.0636943	-1.47613	15	0.0238854	-1.0562	23	0.0366242
AAAAGCA				-0.601164	975	-0.10313	650	0.666667	-0.178135	484	0.49641	-0.674875	146	0.149744	-0.879407	98	0.100513	-0.893185	47	0.0482051	-0.87825	52	0.0533333
AAAAGCC				-0.645227	358	-0.226124	220	0.614525	-0.272337	163	0.455307	-0.642257	42	0.117318	-0.943116	23	0.0642458	-0.98375	10	0.027933	-0.803778	13	0.0363128
AAAAGCG				-0.405427	378	-0.0235613	261	0.690476	-0.0541369	196	0.518519	-0.534128	48	0.126984	-0.570718	33	0.0873016	-0.72551	13	0.0343915	-0.524506	17	0.0449735
AAAAGCT				-0.114219	493	-0.170161	316	0.640974	-0.198005	238	0.482759	-0.103895	89	0.180527	-0.362724	54	0.109533	0.031164	33	0.0669371	0.118306	39	0.0791075
AAAAGGA				-1.07249	568	-0.304433	339	0.596831	-0.591284	218	0.383803	-1.35472	45	0.0792254	-1.59419	26	0.0457746	-1.31416	15	0.0264085	-1.27617	17	0.0299296
AAAAGGC				-0.206804	289	-0.226033	176	0.608997	-0.275265	129	0.446367	-0.314138	41	0.141869	-0.045475	36	0.124567	-0.251504	14	0.0484429	-0.128412	17	0.0588235
AAAAGGG				-0.798485	223	-0.425248	115	0.515695	-0.543334	77	0.345291	-0.865477	14	0.0627803	-1.09163	3	0.0134529	-0.922644	3	0.0134529	-0.942574	3	0.0134529
AAAAGGT				-0.427241	228	-0.321293	128	0.561404	-0.487579	84	0.368421	-0.328543	29	0.127193	-0.431805	18	0.0789474	-0.715038	5	0.0219298	-0.279187	10	0.0438596
AAAAGTA				-0.367419	869	-0.133257	572	0.658228	-0.176456	437	0.502877	-0.666479	130	0.149597	-0.320047	118	0.135788	-0.421419	55	0.0632911	-0.486856	58	0.0667434
AAAAGTC				-0.0853396	379	-0.15052	243	0.641161	-0.108293	190	0.501319	0.062908	74	0.195251	0.0487902	53	0.139842	-0.330798	19	0.0501319	-0.034124	26	0.0686016
AAAAGTG				-0.352563	605	-0.063013	409	0.676033	-0.305061	277	0.457851	-0.496083	88	0.145455	-0.240872	77	0.127273	-0.572884	28	0.046281	-0.437468	34	0.0561983
AAAAGTT				-0.230482	835	-0.105766	561	0.671856	-0.238841	402	0.481437	-0.331825	148	0.177246	-0.22921	118	0.141317	-0.330368	55	0.0658683	-0.14688	68	0.0814371
AAAATAA				-1.20439	2662	-0.117783	1793	0.673554	-0.405465	1303	0.489482	-1.2164	509	0.19121	-1.68176	356	0.133734	-1.83258	179	0.0672427	-1.97234	181	0.067994
AAAATAC				-0.343665	1079	-0.0170362	756	0.700649	-0.033787	584	0.541242	-0.404319	194	0.179796	-0.313129	156	0.144578	-0.681047	62	0.0574606	-0.612675	71	0.0658017
AAAATAG				-0.49085	633	-0.1853	405	0.63981	-0.379019	280	0.442338	-0.416589	99	0.156398	-0.501385	69	0.109005	-0.565034	31	0.0489731	-0.897776	27	0.042654
AAAATAT				-1.11637	2215	-0.315853	1429	0.645147	-0.788457	1017	0.459142	-1.32745	374	0.168849	-1.35731	279	0.125959	-1.36463	152	0.068623	-1.54452	151	0.0681716
AAAATCA				-0.42991	1062	-0.0352036	732	0.689266	-0.119591	540	0.508475	-0.561011	173	0.1629	-0.656659	122	0.114878	-0.555419	65	0.0612053	-0.651578	67	0.0630885
AAAATCC				-0.972021	547	-0.16699	350	0.639854	-0.29706	250	0.457038	-1.52124	37	0.0676417	-0.82369	45	0.0822669	-1.50649	12	0.0219378	-1.51665	13	0.023766
AAAATCG				-0.491451	604	-0.0240493	417	0.690397	-0.259395	284	0.470199	-0.56453	84	0.139073	-0.5179	63	0.104305	-0.861682	23	0.0380795	-0.721149	28	0.0463576
AAAATCT				-0.479088	615	-0.135114	403	0.655285	-0.250845	291	0.473171	-0.53069	88	0.143089	-0.506169	65	0.105691	-0.810578	24	0.0390244	-0.641131	30	0.0487805
AAAATGA				-0.721454	1111	-0.244497	693	0.623762	-0.560643	459	0.413141	-1.02911	139	0.125113	-0.882637	114	0.10261	-0.785838	60	0.0540054	-0.826004	64	0.0576058
AAAATGC				-0.0231698	817	-0.0696424	561	0.686659	-0.0475827	439	0.537332	-0.0512933	172	0.210526	-0.134749	122	0.149327	0.160343	73	0.0893513	0.00390625	73	0.0893513
AAAATGG				-0.564992	548	-0.150068	354	0.645985	-0.353229	243	0.443431	-0.764765	65	0.118613	-0.334793	63	0.114964	-0.890801	20	0.0364964	-0.896293	22	0.040146
AAAATGT				-0.198649	1405	0.0233929	974	0.693238	-0.0989818	726	0.516726	-0.174585	299	0.212811	-0.169718	233	0.165836	-0.323172	111	0.0790036	-0.448827	113	0.080427
AAAATTA				-0.506086	1634	-0.259014	1028	0.629131	-0.402562	766	0.468788	-0.533183	306	0.187271	-0.648695	223	0.136475	-0.396731	134	0.0820073	-0.796331	117	0.0716034
AAAATTC				-0.459839	779	-0.267144	483	0.620026	-0.396195	347	0.445443	-0.304835	138	0.17715	-0.308654	103	0.132221	-0.79426	35	0.0449294	-0.687943	42	0.0539153
AAAATTG				-0.278063	1095	-0.240657	688	0.628311	-0.323261	509	0.46484	-0.286798	211	0.192694	-0.302588	159	0.145205	-0.212486	85	0.0776256	-0.302588	88	0.0803653
AAAATTT				-0.638335	1428	-0.4959	803	0.562325	-0.582285	592	0.414566	-0.642503	237	0.165966	-1.06087	143	0.10014	-0.575364	98	0.0686275	-0.473085	117	0.0819328
AAACAAA				-1.04724	3502	-0.154151	2425	0.692461	-0.287682	1854	0.529412	-1.25276	669	0.191034	-1.7346	460	0.131354	-1.42712	288	0.0822387	-1.42712	314	0.089663
AAACAAC				-0.599396	967	-0.0680891	652	0.67425	-0.187278	477	0.493278	-0.946717	124	0.128232	-0.903746	94	0.0972079	-0.833263	47	0.0486039	-0.657281	59	0.0610134
AAACAAG				-0.538946	691	-0.0476912	477	0.690304	-0.111583	353	0.510854	-0.405917	112	0.162084	-0.927355	58	0.0839363	-0.683604	32	0.0463097	-1.05753	27	0.0390738
AAACAAT				-0.263794	1370	0.074963	976	0.712409	0.0339016	763	0.556934	-0.240765	280	0.20438	-0.459532	189	0.137956	-0.578484	91	0.0664234	-0.412845	112	0.0817518
AAACACA				-0.985059	1370	-0.139041	899	0.656204	-0.362185	630	0.459854	-1.06108	175	0.127737	-1.20838	120	0.0875912	-1.81901	39	0.0284672	-1.32065	61	0.0445255
AAACACC				-0.293272	417	-0.00723517	293	0.702638	-0.0179907	222	0.532374	-0.217317	68	0.16307	-0.350379	45	0.107914	-0.693406	16	0.0383693	-0.473305	21	0.0503597
AAACACG				-0.604686	310	-0.0652203	210	0.677419	-0.236659	144	0.464516	-0.804491	30	0.0967742	-0.95247	18	0.0580645	-0.744745	10	0.0322581	-0.82453	10	0.0322581
AAACACT				-0.557719	564	-0.0736004	381	0.675532	-0.167259	278	0.492908	-0.522656	79	0.140071	-0.761785	49	0.0868794	-0.94016	20	0.035461	-0.880857	23	0.0407801
AAACAGA				-0.896649	790	-0.116588	526	0.665823	-0.29438	370	0.468354	-0.914138	97	0.122785	-1.14015	61	0.0772152	-1.50487	22	0.0278481	-1.40976	26	0.0329114
AAACAGC				-0.585654	391	-0.122333	255	0.652174	-0.216404	184	0.470588	-0.917037	38	0.0971867	-0.908236	27	0.0690537	-0.775483	14	0.0358056	-0.574431	18	0.0460358
AAACAGG				0.0152959	185	0.0203187	132	0.713514	0.0758248	103	0.556757	0.192429	36	0.194595	0.0818176	23	0.124324	-0.0529389	9	0.0486486	-0.225676	8	0.0432432
AAACAGT				-0.18319	399	0.000961539	281	0.704261	-0.0133654	212	0.531328	-0.328062	60	0.150376	-0.374723	42	0.105263	-0.332896	20	0.0501253	-0.051053	27	0.0676692
AAACATA				-0.770369	1171	-0.163704	755	0.644748	-0.231802	562	0.479932	-0.838222	163	0.139197	-0.94512	115	0.0982067	-1.34081	43	0.0367208	-1.10256	56	0.0478224
AAACATC				-0.644083	348	-0.0982453	231	0.663793	-0.153204	171	0.491379	-0.565774	43	0.123563	-0.660481	28	0.0804598	-1.11087	8	0.0229885	-1.27592	7	0.0201149
AAACATG				-0.476707	425	-0.0414214	292	0.687059	-0.222715	199	0.468235	-0.658562	51	0.12	-0.704326	35	0.0823529	-0.413994	20	0.0470588	-0.819223	16	0.0376471
AAACATT				-0.344955	1145	-0.0038835	811	0.708297	-0.064052	610	0.532751	-0.653459	180	0.157205	-0.551243	147	0.128384	-0.427275	79	0.0689956	-0.369818	90	0.0786026
AAACCAA				-0.363303	1612	0.162519	1183	0.733871	0.105361	918	0.569479	-0.394292	327	0.202854	-0.592406	225	0.139578	-0.784662	104	0.0645161	-0.67634	121	0.075062
AAACCAC				-0.509135	509	0.057202	369	0.724951	-0.0708197	265	0.520629	-0.427702	74	0.145383	-0.986281	36	0.0707269	-0.717315	20	0.0392927	-0.909895	19	0.0373281
AAACCAG				-0.786537	392	-0.1415	252	0.642857	-0.19634	186	0.47449	-0.72419	44	0.112245	-0.799942	29	0.0739796	-1.50287	6	0.0153061	-1.35438	8	0.0204082
AAACCAT				-0.891863	596	-0.120516	393	0.659396	-0.23119	284	0.47651	-0.572342	82	0.137584	-0.799148	51	0.0855705	-1.85999	10	0.0167785	-1.768	12	0.0201342
AAACCCA				-0.982789	615	-0.243793	381	0.619512	-0.327703	279	0.453659	-1.36203	50	0.0813008	-1.1789	41	0.0666667	-1.29592	17	0.0276423	-1.48838	16	0.0260163
AAACCCC				-0.888255	263	-0.345087	147	0.558935	-0.650266	88	0.334601	-1.05208	16	0.0608365	-0.827586	15	0.0570342	-1.17831	3	0.0114068	-1.27619	2	0.00760456
AAACCCG				-0.536316	191	-0.203699	115	0.602094	-0.32028	77	0.403141	-0.587092	16	0.0837696	-0.618523	10	0.052356	-0.735285	3	0.0157068	-0.753019	3	0.0157068
AAACCCT				-0.762663	242	-0.27672	141	0.582645	-0.50988	89	0.367769	-0.740043	21	0.0867769	-0.807128	13	0.053719	-1.15208	2	0.00826446	-1.09013	3	0.0123967
AAACCGA				-0.888018	571	0.0553872	412	0.721541	-0.0806748	295	0.516637	-0.750382	69	0.120841	-1.20534	36	0.0630473	-1.75833	10	0.0175131	-1.58877	13	0.0227671
AAACCGC				-0.509661	196	-0.0669738	132	0.673469	-0.175264	91	0.464286	-0.682904	14	0.0714286	-0.486683	13	0.0663265	-0.81552	2	0.0102041	-0.830622	2	0.0102041
AAACCGG				-0.223644	137	-0.0821842	88	0.642336	-0.104951	63	0.459854	-0.356757	10	0.0729927	-0.363262	6	0.0437956	-0.0608175	5	0.0364964	-0.373893	2	0.0145985
AAACCGT				-0.265827	198	0.0056639	140	0.707071	0.0309734	107	0.540404	-0.47401	20	0.10101	-0.241024	18	0.0909091	-0.535656	5	0.0252525	-0.380907	7	0.0353535
AAACCTA				-0.800333	505	0.00733679	357	0.706931	-0.105361	258	0.510891	-0.71841	61	0.120792	-1.13357	32	0.0633663	-1.55491	10	0.019802	-1.29709	14	0.0277228
AAACCTC				0.0112244	129	-0.0323371	87	0.674419	-0.0858655	60	0.465116	0.0424009	20	0.155039	-0.0781633	11	0.0852713	0.0872036	6	0.0465116	0.134108	7	0.0542636
AAACCTG				-0.156376	190	-0.0303821	131	0.689474	-0.127997	91	0.478947	-0.20849	25	0.131579	-0.218262	17	0.0894737	-0.340654	6	0.0315789	-0.0124729	10	0.0526316
AAACCTT				-0.713082	379	-0.131863	246	0.649077	-0.280094	172	0.453826	-0.947545	35	0.0923483	-1.02242	23	0.060686	-0.857032	12	0.0316623	-1.03954	11	0.0290237
AAACGAA				-0.586288	1420	0.107359	1026	0.722535	0.0242436	776	0.546479	-0.668904	229	0.161268	-0.608854	183	0.128873	-1.14921	66	0.0464789	-1.22237	69	0.0485915
AAACGAC				-0.0254614	265	-0.0477956	181	0.683019	0.134952	155	0.584906	-0.0444734	46	0.173585	-0.190612	29	0.109434	-0.136385	14	0.0528302	0.131545	19	0.0716981
AAACGAG				-0.589289	379	0.0202027	270	0.712401	-0.0798376	194	0.511873	-0.507353	50	0.131926	-0.458549	37	0.0976253	-1.36937	7	0.0184697	-1.14082	10	0.0263852
AAACGAT				-0.397546	630	0.040455	449	0.712698	-0.0598469	330	0.52381	-0.535411	91	0.144444	-0.591817	64	0.101587	-0.46462	33	0.052381	-0.774037	29	0.0460317
AAACGCA				-0.178179	550	0.0504894	397	0.721818	0.031913	301	0.547273	-0.317991	88	0.16	-0.174795	71	0.129091	-0.35438	29	0.0527273	-0.304309	33	0.06
AAACGCC				-0.24928	199	0.0172755	142	0.713568	-0.187854	92	0.462312	-0.307361	25	0.125628	-0.379107	16	0.080402	-0.391636	7	0.0351759	-0.246996	9	0.0452261
AAACGCG				-0.181188	168	0.0178161	120	0.714286	-0.0205174	87	0.517857	-0.452415	15	0.0892857	-0.147272	16	0.0952381	-0.26928	6	0.0357143	-0.215462	7	0.0416667
AAACGCT				0.284774	279	0.188108	221	0.792115	0.23576	173	0.620072	0.0787853	53	0.189964	0.308661	45	0.16129	0.519128	24	0.0860215	0.378205	24	0.0860215
AAACGGA				-0.600451	497	0.000708968	350	0.704225	-0.0855338	256	0.515091	-0.684964	61	0.122736	-0.588652	47	0.0945674	-1.06425	15	0.0301811	-1.18002	15	0.0301811
AAACGGC				-0.196234	176	-0.0420258	120	0.681818	0.0434427	96	0.545455	-0.457975	16	0.0909091	-0.0266216	19	0.107955	-0.27303	6	0.0340909	-0.421192	5	0.0284091
AAACGGG				-0.284066	135	-0.0569291	89	0.659259	-0.201677	54	0.4	-0.38139	9	0.0666667	-0.366291	6	0.0444444	-0.380358	2	0.0148148	-0.317749	3	0.0222222
AAACGGT				-0.309494	167	-0.15884	102	0.610778	-0.252447	69	0.413174	-0.367077	17	0.101796	-0.4366	10	0.0598802	-0.547409	3	0.0179641	-0.0945912	8	0.0479042
AAACGTA				-0.14817	618	0.0270726	440	0.711974	-0.012739	332	0.537217	-0.401182	97	0.156958	-0.0550789	90	0.145631	-0.157807	40	0.0647249	-0.289283	40	0.0647249
AAACGTC				0.118327	140	-0.0547194	93	0.664286	-0.0452077	70	0.5	-0.175336	17	0.121429	0.00344306	15	0.107143	0.360656	10	0.0714286	0.621124	14	0.1
AAACGTG				0.142992	217	0.117328	165	0.760369	0.0685768	121	0.557604	-0.0624652	35	0.16129	0.176367	30	0.138249	0.101887	13	0.0599078	0.45626	19	0.0875576
AAACGTT				-0.0567344	464	-0.0290413	323	0.696121	-0.0198641	249	0.536638	-0.0795121	84	0.181034	0.127548	71	0.153017	-0.0531098	29	0.0625	-0.286427	27	0.0581897
AAACTAA				-0.494414	1473	0.116921	1082	0.734555	-0.0204785	799	0.54243	-0.465684	280	0.190088	-0.434912	221	0.150034	-1.20947	69	0.0468432	-0.952855	89	0.0604209
AAACTAC				-0.277906	469	-0.0734672	318	0.678038	-0.0602854	246	0.52452	-0.188071	79	0.168443	-0.297087	53	0.113006	-0.456053	22	0.0469083	-0.592474	22	0.0469083
AAACTAG				-0.187936	424	0.0264809	302	0.712264	0.0221093	231	0.544811	-0.251433	67	0.158019	-0.324592	46	0.108491	-0.324978	21	0.0495283	-0.275205	24	0.0566038
AAACTAT				-0.199687	914	0.100212	679	0.742888	-0.0121508	497	0.543764	-0.164229	182	0.199125	-0.288904	129	0.141138	-0.369791	61	0.0667396	-0.463257	63	0.0689278
AAACTCA				-0.122606	523	0.0124709	369	0.705545	0.0403057	287	0.548757	-0.0652161	97	0.185468	0.00310318	75	0.143403	-0.347258	27	0.0516252	-0.379041	29	0.0554493
AAACTCC				-0.568104	225	-0.162886	141	0.626667	-0.215933	102	0.453333	-0.657766	20	0.0888889	-0.68159	13	0.0577778	-0.925671	3	0.0133333	-0.764776	5	0.0222222
AAACTCG				-0.561513	258	-0.0333208	178	0.689922	-0.0883229	130	0.503876	-0.837742	21	0.0813953	-0.752662	16	0.0620155	-0.853415	6	0.0232558	-0.803613	7	0.0271318
AAACTCT				-0.234693	410	-0.110295	269	0.656098	-0.146695	201	0.490244	-0.144076	70	0.170732	-0.229484	48	0.117073	-0.518469	18	0.0439024	-0.259136	24	0.0585366
AAACTGA				-0.293663	722	0.0719515	524	0.725762	0.089566	405	0.560942	-0.246214	131	0.18144	-0.279152	95	0.131579	-0.622782	35	0.0484765	-0.775346	35	0.0484765
AAACTGG				-0.225892	270	-0.0535687	184	0.681481	-0.0230244	143	0.52963	-0.398015	35	0.12963	-0.158274	30	0.111111	-0.31283	12	0.0444444	-0.409637	12	0.0444444
AAACTGT				0.160146	597	0.00895083	420	0.703518	0.1142	338	0.566164	0.179553	133	0.222781	0.243144	103	0.172529	0.289664	52	0.0871022	0.125361	51	0.0854271
AAACTTA				-0.547504	751	-0.157595	492	0.655126	-0.332554	346	0.460719	-0.540338	115	0.153129	-0.564435	85	0.113182	-0.863725	32	0.0426099	-0.826377	36	0.0479361
AAACTTC				-0.482896	338	-0.115399	223	0.659763	-0.28962	152	0.449704	-0.692962	37	0.109467	-0.43866	32	0.0946746	-0.844602	10	0.0295858	-0.516133	15	0.0443787
AAACTTG				-0.179226	410	-0.0396484	283	0.690244	-0.0536414	213	0.519512	0.0219789	78	0.190244	-0.131064	51	0.12439	-0.436655	19	0.0463415	-0.436329	21	0.0512195
AAACTTT				-0.400537	883	-0.138077	581	0.657984	-0.276803	420	0.475651	-0.425759	150	0.169875	-0.6113	101	0.114383	-0.494752	53	0.0600227	-0.456531	60	0.0679502
AAAGAAA				-1.40675	1924	-0.487986	1190	0.618503	-0.929111	791	0.411123	-1.84668	208	0.108108	-1.53583	187	0.0971933	-1.74216	85	0.0441788	-1.89873	84	0.043659
AAAGAAC				-0.746046	552	-0.178178	351	0.63587	-0.176746	271	0.490942	-0.91475	59	0.106884	-0.679366	50	0.0905797	-1.39968	13	0.0235507	-1.12756	18	0.0326087
AAAGAAG				-0.930501	508	-0.295035	303	0.596457	-0.669248	184	0.362205	-1.34505	38	0.0748031	-1.4575	24	0.0472441	-0.918208	17	0.0334646	-0.897969	19	0.0374016
AAAGAAT				-0.59821	749	-0.116358	501	0.668892	-0.487478	321	0.428571	-0.503104	118	0.157543	-0.596474	83	0.110814	-0.965081	30	0.0400534	-0.920768	34	0.0453939
AAAGACC				0.114488	186	-0.000293255	131	0.704301	-0.0279101	96	0.516129	0.14087	34	0.182796	0.283049	27	0.145161	0.282076	12	0.0645161	0.00913383	10	0.0537634
AAAGACG				0.182631	179	-0.107104	116	0.648045	0.0467128	98	0.547486	0.293608	38	0.212291	0.25505	26	0.145251	0.43903	14	0.0782123	0.168489	12	0.0670391
AAAGAGA				-0.836227	600	-0.170958	385	0.641667	-0.40247	260	0.433333	-0.991367	63	0.105	-1.31153	36	0.06	-1.0046	21	0.035	-1.13644	21	0.035
AAAGAGC				-0.349147	293	-0.0473377	200	0.682594	-0.14912	143	0.488055	-0.460525	37	0.12628	-0.0980772	35	0.119454	-0.535653	11	0.0375427	-0.804167	9	0.0307167
AAAGAGG				-0.423759	186	-0.249617	107	0.575269	-0.393655	69	0.370968	-0.475911	18	0.0967742	-0.481367	12	0.0645161	-0.500411	5	0.0268817	-0.441592	6	0.0322581
AAAGAGT				-0.463013	318	-0.302877	186	0.584906	-0.35302	137	0.430818	-0.49728	40	0.125786	-0.231409	35	0.110063	-0.739416	10	0.0314465	-0.654074	12	0.0377358
AAAGATA				-0.526199	649	-0.165131	421	0.64869	-0.174163	323	0.497689	-0.422365	102	0.157165	-0.547482	69	0.106317	-0.878733	25	0.0385208	-0.969319	26	0.0400616
AAAGATC				-0.40475	313	-0.0530873	214	0.683706	-0.170939	151	0.482428	-0.368553	44	0.140575	-0.446927	29	0.0926518	-0.559196	12	0.0383387	-0.829796	10	0.0319489
AAAGATG				-0.349071	359	-0.0965628	238	0.662953	-0.247025	166	0.462396	-0.680086	41	0.114206	-0.597249	31	0.086351	-0.107184	21	0.0584958	-0.36632	19	0.0529248
AAAGATT				-0.371096	598	-0.0689929	404	0.675585	-0.152449	296	0.494983	-0.404804	92	0.153846	-0.431576	66	0.110368	-0.566958	28	0.0468227	-0.601797	30	0.0501672
AAAGCAA				-0.298987	1307	0.0804724	951	0.727621	0.0314162	728	0.557001	-0.374049	253	0.193573	-0.552225	173	0.132364	-0.540284	88	0.0673298	-0.439252	105	0.0803366
AAAGCAC				-0.38652	297	-0.132228	193	0.649832	-0.259843	135	0.454545	-0.30582	43	0.144781	-0.27691	31	0.104377	-0.768509	9	0.030303	-0.57581	12	0.040404
AAAGCAG				-0.787395	428	-0.0702595	290	0.67757	-0.0124158	229	0.535047	-0.660294	51	0.119159	-1.10727	25	0.0584112	-1.40313	8	0.0186916	-1.47101	8	0.0186916
AAAGCAT				-0.321101	599	0.0100001	421	0.702838	-0.0399858	316	0.527546	-0.283194	100	0.166945	-0.418317	67	0.111853	-0.581131	28	0.0467446	-0.613975	30	0.0500835
AAAGCCA				-0.165674	511	0.0561038	370	0.72407	0.104696	292	0.571429	-0.101542	93	0.181996	-0.257523	61	0.119374	-0.543471	23	0.0450098	-0.25231	31	0.0606654
AAAGCCC				-0.5904	243	-0.189145	151	0.621399	-0.409153	97	0.399177	-0.46338	28	0.115226	-0.889194	11	0.0452675	-0.82224	5	0.0205761	-0.769287	6	0.0246914
AAAGCCG				-0.21276	160	-0.0686223	106	0.6625	-0.134844	74	0.4625	-0.414604	14	0.0875	-0.270472	12	0.075	-0.272037	5	0.03125	-0.115983	7	0.04375
AAAGCCT				-0.429354	209	-0.0533799	142	0.679426	-0.132966	101	0.483254	-0.239955	28	0.133971	-0.715694	10	0.0478469	-0.891441	2	0.00956938	-0.542689	6	0.0287081
AAAGCGA				-0.413481	542	0.0651945	393	0.725092	0.150061	315	0.581181	-0.486264	77	0.142066	-0.341728	62	0.114391	-1.16928	16	0.0295203	-0.698868	25	0.0461255
AAAGCGC				0.170114	214	0.0122392	152	0.71028	0.0135076	115	0.537383	0.113343	40	0.186916	0.188638	30	0.140187	0.367725	16	0.0747664	0.32523	17	0.0794393
AAAGCGG				-0.224612	179	0.0523154	131	0.731844	-0.0189507	93	0.519553	-0.526042	15	0.0837989	-0.368144	13	0.0726257	-0.318619	6	0.0335196	-0.168235	8	0.0446927
AAAGCGT				0.134548	262	0.0348381	189	0.721374	0.0615268	146	0.557252	0.136015	51	0.194656	0.191313	38	0.145038	0.182762	17	0.0648855	0.200834	19	0.0725191
AAAGCTA				0.00783539	498	-0.023844	346	0.694779	-0.145086	249	0.5	-0.0307502	94	0.188755	-0.070553	67	0.134538	0.141573	36	0.0722892	0.175672	41	0.0823293
AAAGCTC				0.0264875	221	-0.158508	139	0.628959	0.0861083	124	0.561086	0.062478	40	0.180995	-0.180194	23	0.104072	0.230531	15	0.0678733	0.11851	15	0.0678733
AAAGCTG				-0.0988295	304	-0.123839	199	0.654605	-0.0952818	154	0.506579	-0.192114	48	0.157895	-0.0582512	38	0.125	-0.0702625	17	0.0559211	-0.0532283	19	0.0625
AAAGGAA				-0.921271	651	-0.246263	406	0.623656	-0.584865	260	0.399386	-1.1441	64	0.0983103	-0.935672	53	0.0814132	-1.54308	16	0.0245776	-1.07364	25	0.0384025
AAAGGAC				-0.0134228	221	0.0310649	159	0.719457	0.0878135	124	0.561086	0.187024	44	0.199095	-0.0222685	26	0.117647	-0.0915672	11	0.0497738	-0.272604	10	0.0452489
AAAGGAG				-0.981774	311	-0.233695	190	0.610932	-0.378643	131	0.421222	-1.15192	21	0.0675241	-1.32019	11	0.0353698	-1.29788	5	0.0160772	-1.50832	3	0.0096463
AAAGGAT				-0.863749	369	-0.198705	229	0.620596	-0.324787	162	0.439024	-0.717623	41	0.111111	-0.891331	25	0.0677507	-1.55415	5	0.0135501	-1.4959	6	0.0162602
AAAGGCA				-0.220284	387	-0.0507176	263	0.679587	-0.037058	203	0.524548	-0.195509	63	0.162791	-0.30446	42	0.108527	-0.237043	20	0.0516796	-0.496917	18	0.0465116
AAAGGCC				-0.0471894	148	-0.000997506	104	0.702703	0.00745732	78	0.527027	-0.0223694	22	0.148649	0.0841726	17	0.114865	-0.154911	5	0.0337838	-0.196488	5	0.0337838
AAAGGCG				-0.0703197	151	-0.0104607	105	0.695364	-0.108747	71	0.470199	-0.236442	17	0.112583	0.0532949	17	0.112583	0.0210245	7	0.0463576	-0.140588	6	0.0397351
AAAGGCT				0.115236	177	0.0759678	132	0.745763	-0.143705	83	0.468927	-0.125107	25	0.141243	0.251648	25	0.141243	0.324874	12	0.0677966	0.307737	13	0.0734463
AAAGGGA				-0.527985	230	-0.388513	123	0.534783	-0.391482	92	0.4	-0.754229	18	0.0782609	-0.750378	12	0.0521739	-0.40898	8	0.0347826	-0.47433	8	0.0347826
AAAGGGC				-0.0652621	112	-0.0810265	69	0.616071	-0.0607393	52	0.464286	-0.105115	13	0.116071	-0.169801	7	0.0625	-0.0678907	4	0.0357143	0.0929995	6	0.0535714
AAAGGGG				-0.433822	143	-0.262266	74	0.517483	-0.265134	54	0.377622	-0.466504	8	0.0559441	-0.550953	1	0.00699301	-0.527498		0	-0.530578		0
AAAGGGT				-0.355068	140	-0.137041	85	0.607143	-0.312756	48	0.342857	-0.397027	10	0.0714286	-0.414796	6	0.0428571	-0.362036	3	0.0214286	-0.506755		0
AAAGGTA				-0.443569	210	-0.300001	119	0.566667	-0.341316	86	0.409524	-0.536526	21	0.1	-0.402307	17	0.0809524	-0.566698	6	0.0285714	-0.514568	7	0.0333333
AAAGGTC				-0.0160909	120	-0.0722619	76	0.633333	-0.10555	53	0.441667	-0.0226735	17	0.141667	-0.0406053	11	0.0916667	-0.00621036	5	0.0416667	0.150756	7	0.0583333
AAAGGTG				-0.00590423	161	-0.0828309	105	0.652174	-0.180595	71	0.440994	-0.260019	18	0.111801	-0.10402	15	0.0931677	0.387599	11	0.068323	0.20444	10	0.0621118
AAAGGTT				0.124665	221	-0.109864	144	0.651584	-0.221832	100	0.452489	0.0526842	39	0.176471	0.205552	31	0.140271	0.116052	13	0.0588235	0.705396	23	0.104072
AAAGTAA				-0.386867	927	0.00252207	651	0.702265	-0.102838	480	0.517799	-0.494573	153	0.165049	-0.472833	117	0.126214	-0.716795	49	0.0528587	-0.536685	61	0.0658037
AAAGTAC				0.113192	340	0.0618914	249	0.732353	0.11138	196	0.576471	-0.0660378	60	0.176471	0.116846	49	0.144118	0.220708	24	0.0705882	0.234365	27	0.0794118
AAAGTAG				-0.306556	298	-0.100986	197	0.661074	-0.15501	145	0.486577	-0.252451	45	0.151007	-0.485091	26	0.0872483	-0.456518	12	0.0402685	-0.38928	14	0.0469799
AAAGTAT				0.430482	795	0.0277026	567	0.713208	0.10962	456	0.573585	0.574757	236	0.296855	0.604316	183	0.230189	0.69497	101	0.127044	0.571526	103	0.12956
AAAGTCA				0.250932	398	0.0193805	284	0.713568	0.0977123	227	0.570352	0.440128	99	0.248744	0.392829	71	0.178392	0.254335	30	0.0753769	0.301209	34	0.0854271
AAAGTCC				-0.170226	225	-0.024519	156	0.693333	-0.0918582	112	0.497778	0.170348	44	0.195556	-0.222335	22	0.0977778	-0.393528	8	0.0355556	-0.459461	8	0.0355556
AAAGTCG				-0.0458274	237	-0.158942	150	0.632911	-0.136242	115	0.485232	0.00944096	41	0.172996	0.101216	31	0.130802	-0.16161	11	0.0464135	0.0711729	15	0.0632911
AAAGTCT				0.241944	257	-0.0136248	179	0.696498	-0.0196728	136	0.529183	0.266773	55	0.214008	0.206258	38	0.14786	0.451073	21	0.0817121	0.560858	25	0.0972763
AAAGTGA				0.0331601	493	-0.144956	321	0.651116	-0.131615	248	0.503043	-0.152159	87	0.176471	0.143529	78	0.158215	0.141121	36	0.0730223	0.34304	46	0.0933063
AAAGTGG				-0.364498	290	-0.194223	180	0.62069	-0.337856	124	0.427586	-0.552094	34	0.117241	-0.458031	26	0.0896552	-0.18621	15	0.0517241	-0.458572	13	0.0448276
AAAGTGT				0.021011	555	0.0112409	392	0.706306	-0.0379632	292	0.526126	0.00863563	110	0.198198	0.0758954	86	0.154955	0.0279007	39	0.0702703	0.0403564	43	0.0774775
AAAGTTA				-0.131316	737	0.00778214	521	0.70692	0.0283038	402	0.545455	-0.18619	139	0.188602	-0.166696	105	0.142469	-0.214111	50	0.0678426	-0.256983	53	0.0719132
AAAGTTC				0.0534648	362	-0.078843	242	0.668508	-0.213748	171	0.472376	-0.0527279	65	0.179558	-0.0299012	48	0.132597	0.341324	29	0.0801105	0.354685	32	0.0883978
AAAGTTG				0.222275	487	-0.0135503	341	0.700205	-0.049894	256	0.525667	0.181231	106	0.217659	0.16662	78	0.160164	0.646503	51	0.104723	0.40274	47	0.0965092
AAAGTTT				-0.0803306	875	-0.013304	611	0.698286	-0.0689929	461	0.526857	-0.109815	179	0.204571	-0.133531	134	0.153143	-0.0957159	68	0.0777143	-0.0606246	77	0.088
AAATAAA				0.54665	4416	0.510826	3389	0.767437	0.916291	2836	0.64221	1.60944	1462	0.331069	0.916291	1081	0.244792	-0.336472	590	0.133605	-0.336472	603	0.136549
AAATAAC				-0.489258	780	-0.164513	507	0.65	-0.24919	372	0.476923	-0.637825	113	0.144872	-0.804738	75	0.0961538	-0.583146	41	0.0525641	-0.496135	48	0.0615385
AAATAAG				-0.458538	694	-0.17408	449	0.646974	-0.335103	320	0.461095	-0.62596	98	0.14121	-0.656222	71	0.102305	-0.645519	33	0.0475504	-0.314341	46	0.0662824
AAATAAT				-0.481714	1704	-0.134819	1158	0.679577	-0.212781	877	0.514671	-0.618246	325	0.190728	-0.612675	242	0.142019	-0.687979	126	0.0739437	-0.623786	142	0.0833333
AAATACC				-0.397397	445	0.00640841	315	0.707865	-0.00809721	239	0.537079	-0.545749	59	0.132584	-0.434088	46	0.103371	-0.394957	22	0.0494382	-1.0079	15	0.0337079
AAATACG				-0.0745213	441	0.0710779	324	0.734694	-0.029853	234	0.530612	-0.177162	74	0.1678	-0.317674	49	0.111111	0.164303	32	0.0725624	-0.15782	28	0.0634921
AAATACT				-0.00212673	710	0.086881	521	0.733803	0.0173666	387	0.54507	0.0395077	150	0.211268	-0.0530851	106	0.149296	-0.0558025	52	0.0732394	-0.047628	58	0.0816901
AAATAGA				-0.268275	662	-0.0634564	452	0.682779	-0.210956	324	0.489426	-0.143678	125	0.188822	-0.236649	88	0.132931	-0.405053	36	0.0543807	-0.549856	36	0.0543807
AAATAGC				0.032262	434	-0.0326293	300	0.691244	0.0950338	248	0.571429	-0.115262	76	0.175115	0.142973	66	0.152074	0.184646	32	0.0737327	-0.0811902	29	0.0668203
AAATAGG				-0.382254	250	-0.057297	170	0.68	-0.236616	114	0.456	-0.390766	32	0.128	-0.612036	18	0.072	-0.5086	9	0.036	-0.488208	10	0.04
AAATAGT				0.119209	645	0.0539376	466	0.722481	-0.0150553	345	0.534884	0.0915832	138	0.213953	0.14814	106	0.164341	0.356508	60	0.0930233	0.08014	55	0.0852713
AAATATA				-0.753525	2720	-0.133531	1873	0.688603	-0.133531	1475	0.542279	-0.728239	589	0.216544	-0.79493	463	0.170221	-1.21109	236	0.0867647	-1.51983	234	0.0860294
AAATATC				-0.476038	663	-0.23377	415	0.625943	-0.391706	294	0.443439	-0.451985	103	0.155354	-0.538272	72	0.108597	-0.636281	31	0.0467572	-0.604214	35	0.0527903
AAATATG				-0.465113	996	-0.0872488	667	0.669679	-0.302529	462	0.463855	-0.477808	166	0.166667	-0.589684	117	0.11747	-0.715683	53	0.0532129	-0.617723	62	0.062249
AAATATT				-0.0960526	2154	0.217065	1561	0.724698	0.130053	1210	0.561746	-0.157629	537	0.249304	-0.275412	401	0.186165	-0.0930904	238	0.110492	-0.397302	235	0.109099
AAATCAA				-0.0511522	1505	0.146982	1120	0.744186	0.271035	922	0.612625	0.0441248	372	0.247176	-0.108951	264	0.175415	-0.291273	127	0.0843854	-0.368831	132	0.0877076
AAATCAC				-0.156396	392	0.103481	294	0.75	0.0853878	222	0.566327	-0.0241647	72	0.183673	-0.537741	36	0.0918367	-0.280009	20	0.0510204	-0.285327	22	0.0561224
AAATCAG				-0.22108	458	0.00183542	324	0.707424	-0.0109424	247	0.539301	-0.261988	73	0.159389	-0.347587	50	0.10917	-0.280166	24	0.0524017	-0.42763	24	0.0524017
AAATCAT				-0.315509	663	-0.0353049	458	0.690799	-0.242047	320	0.482655	-0.341064	111	0.167421	-0.291393	86	0.129713	-0.480635	35	0.0527903	-0.502614	38	0.0573152
AAATCCA				-0.7	734	-0.0936356	496	0.675749	-0.170234	363	0.49455	-1.02545	81	0.110354	-0.858194	66	0.0899183	-1.03366	27	0.0367847	-1.01883	30	0.0408719
AAATCCC				-0.962311	377	-0.190806	236	0.625995	-0.420194	156	0.413793	-0.957645	34	0.0901857	-0.724813	29	0.0769231	-1.81693	2	0.00530504	-1.66348	4	0.0106101
AAATCCG				-0.639531	243	-0.0175857	169	0.695473	-0.299992	105	0.432099	-0.969952	15	0.0617284	-0.966584	10	0.0411523	-0.664618	7	0.0288066	-0.918452	5	0.0205761
AAATCCT				-0.432316	323	-0.00445588	228	0.705882	-0.149379	159	0.49226	-0.335392	47	0.145511	-0.355575	33	0.102167	-0.738151	11	0.0340557	-1.01094	9	0.0278638
AAATCGA				-0.623132	987	0.10974	732	0.741641	0.0880333	558	0.56535	-0.298855	183	0.18541	-1.05459	89	0.0901722	-1.39329	33	0.0334347	-1.18983	42	0.0425532
AAATCGC				-0.000497974	352	0.0803397	260	0.738636	0.143649	207	0.588068	-0.0342446	64	0.181818	-0.114346	44	0.125	0.0603772	23	0.0653409	-0.138763	22	0.0625
AAATCGG				-0.226527	246	-0.0371338	169	0.686992	0.0275895	134	0.544715	-0.175477	37	0.150407	-0.453272	20	0.0813008	-0.315553	10	0.0406504	-0.405318	10	0.0406504
AAATCGT				-0.0967578	452	0.0144843	323	0.714602	-0.0519522	238	0.526549	-0.225896	74	0.163717	-0.0213405	62	0.137168	-0.28393	24	0.0530973	-0.011912	32	0.0707965
AAATCTA				-0.367108	711	0.06684	516	0.725738	0.0807614	399	0.561181	-0.186861	133	0.18706	-0.45316	85	0.11955	-0.696017	33	0.0464135	-1.01421	29	0.0407876
AAATCTG				-0.26905	366	0.070964	268	0.73224	0.125804	212	0.579235	-0.127299	62	0.169399	-0.55519	32	0.0874317	-0.853188	11	0.0300546	-0.275389	20	0.0546448
AAATCTT				-0.512656	561	-0.127693	367	0.654189	-0.381753	246	0.438503	-0.62544	73	0.130125	-0.495596	58	0.103387	-0.710569	23	0.0409982	-0.734883	25	0.0445633
AAATGAA				-0.666568	1692	0.0198026	1190	0.70331	-0.358634	808	0.477541	-0.782199	284	0.167849	-0.868089	213	0.125887	-0.908417	107	0.0632388	-1.10187	104	0.0614657
AAATGAC				-0.0173654	324	-0.104668	215	0.66358	-0.0877029	166	0.512346	-0.267857	50	0.154321	-0.220442	37	0.114198	0.308772	25	0.0771605	0.267705	27	0.0833333
AAATGAG				-0.156755	484	-0.0553136	333	0.688017	-0.0874626	250	0.516529	-0.277303	77	0.159091	-0.323917	54	0.11157	-0.250788	26	0.053719	0.0542553	36	0.0743802
AAATGAT				-0.280292	753	-0.0674766	513	0.681275	-0.188794	370	0.491368	-0.467362	121	0.160691	-0.255095	102	0.135458	-0.360078	46	0.061089	-0.342945	51	0.0677291
AAATGCA				0.291199	1118	0.12148	842	0.753131	0.255011	699	0.625224	0.329119	307	0.274597	0.403622	240	0.214669	0.217624	117	0.104651	0.420335	143	0.127907
AAATGCC				0.0962317	432	0.164813	335	0.775463	0.142426	253	0.585648	0.215902	94	0.217593	-0.110995	55	0.127315	0.143059	31	0.0717593	0.0221862	31	0.0717593
AAATGCG				-0.0251813	373	-0.102675	246	0.659517	-0.012038	199	0.533512	-0.087732	65	0.174263	0.0433121	51	0.136729	0.0196556	23	0.0616622	-0.0116105	25	0.0670241
AAATGCT				0.366782	573	0.020504	407	0.710297	0.0687293	321	0.560209	0.418932	144	0.251309	0.32528	103	0.179756	0.649819	62	0.108202	0.717425	72	0.125654
AAATGGA				-0.419914	706	-0.0694629	481	0.681303	-0.225116	340	0.481586	-0.69737	95	0.134561	-0.680372	71	0.100567	-0.413426	40	0.0566572	-0.43374	43	0.0609065
AAATGGC				0.0991534	352	0.0466521	255	0.724432	0.0212305	192	0.545455	0.19116	74	0.210227	0.276253	57	0.161932	0.00755922	22	0.0625	0.0520654	25	0.0710227
AAATGGG				-0.560062	298	-0.176288	188	0.630872	-0.244272	137	0.459732	-0.666788	32	0.107383	-0.735688	21	0.0704698	-0.77829	9	0.0302013	-0.759048	10	0.033557
AAATGGT				0.176564	342	-0.0443368	235	0.687135	-0.0515388	178	0.520468	-0.0780938	60	0.175439	0.325277	57	0.166667	0.488535	30	0.0877193	0.419542	31	0.0906433
AAATGTA				0.104116	1618	0.270875	1217	0.752163	0.155564	940	0.580964	0.0793367	408	0.252163	0.206336	338	0.2089	0.0170944	167	0.103214	-0.104513	165	0.101978
AAATGTC				-0.0297015	440	-0.0695981	298	0.677273	-0.0525128	230	0.522727	0.0482511	86	0.195455	0.293374	74	0.168182	-0.327596	22	0.05	-0.0701273	29	0.0659091
AAATGTG				0.326603	772	0.161522	582	0.753886	0.238085	469	0.607513	0.461229	212	0.274611	0.411415	158	0.204663	0.474761	83	0.107513	0.212606	77	0.0997409
AAATTAA				-0.334028	2025	0.101096	1432	0.70716	-0.207639	1078	0.532346	-0.366244	480	0.237037	-0.491408	357	0.176296	-0.491408	195	0.0962963	-0.548566	207	0.102222
AAATTAC				0.0295413	685	0.10388	509	0.743066	0.0862844	387	0.564964	-0.0132452	140	0.20438	0.0862844	112	0.163504	-0.05575	50	0.0729927	-0.0302058	56	0.0817518
AAATTAG				0.359873	596	0.0330195	423	0.709732	0.0981686	335	0.562081	0.51017	160	0.268456	0.429875	115	0.192953	0.751928	70	0.11745	0.336079	59	0.0989933
AAATTAT				0.512413	1825	0.154151	1356	0.743014	0.318454	1106	0.606027	0.582605	548	0.300274	0.732888	448	0.245479	0.680244	245	0.134247	0.606136	259	0.141918
AAATTCA				-0.161255	913	-0.0819171	620	0.67908	-0.142938	463	0.507119	-0.0819171	192	0.210296	-0.157629	140	0.153341	-0.15971	70	0.0766703	-0.343417	68	0.0744797
AAATTCC				-0.0342875	470	-0.162005	302	0.642553	-0.163642	231	0.491489	-0.0628121	87	0.185106	0.204386	76	0.161702	-0.117926	28	0.0595745	0.0962734	36	0.0765957
AAATTCG				-0.332798	417	-0.0946015	277	0.664269	-0.278812	188	0.450839	-0.353762	62	0.148681	-0.373621	44	0.105516	-0.384644	20	0.0479616	-0.511345	20	0.0479616
AAATTCT				-0.114693	638	0.016037	451	0.706897	-0.100462	329	0.515674	-0.211255	114	0.178683	0.0681815	101	0.158307	-0.315971	37	0.0579937	-0.14469	46	0.0721003
AAATTGA				-0.280039	1056	-0.0405672	719	0.680871	-0.00634923	567	0.536932	-0.206444	209	0.197917	-0.321345	150	0.142045	-0.485018	67	0.063447	-0.620508	67	0.063447
AAATTGC				0.235932	595	0.0400454	424	0.712605	0.152353	343	0.576471	0.385547	148	0.248739	0.414832	114	0.191597	0.190797	48	0.0806723	0.232015	54	0.0907563
AAATTGG				-0.128715	393	-0.115839	257	0.653944	-0.11289	197	0.501272	-0.312294	60	0.152672	0.091962	57	0.145038	-0.125052	23	0.0585242	-0.198177	24	0.0610687
AAATTGT				0.353829	1432	0.14693	1054	0.736034	0.132644	815	0.569134	0.466284	418	0.291899	0.427444	322	0.22486	0.390056	174	0.121508	0.559616	203	0.14176
AAATTTA				-0.115785	1647	-0.0606246	1129	0.685489	-0.141314	852	0.517304	-0.117783	380	0.230723	-0.215975	276	0.167577	-0.0176996	169	0.102611	-0.141314	167	0.101396
AAATTTC				-0.595556	748	-0.131336	496	0.663102	-0.319468	346	0.462567	-0.636552	108	0.144385	-0.613503	82	0.109626	-0.913416	31	0.0414439	-0.959063	33	0.0441176
AAATTTG				-0.153708	874	-0.0790165	592	0.677346	-0.136859	446	0.510297	-0.309117	159	0.181922	-0.270875	122	0.139588	-0.341223	58	0.0663616	0.214845	90	0.102975
AAATTTT				-0.241123	1488	-0.426227	882	0.592742	-0.389014	698	0.469086	0.0953102	376	0.252688	-0.513619	214	0.143817	-0.0343676	145	0.0974462	-0.178819	149	0.100134
AACAAAA				-1.24698	2935	-0.262364	1969	0.670869	-0.405465	1487	0.506644	-1.60944	522	0.177853	-2.04122	373	0.127087	-1.70475	226	0.0770017	-1.45862	256	0.0872232
AACAAAC				-0.746123	1245	-0.0711411	861	0.691566	-0.169179	631	0.506827	-0.868146	176	0.141365	-1.16975	111	0.0891566	-1.15679	55	0.0441767	-1.04172	65	0.0522088
AACAAAG				-0.351589	680	0.0065833	482	0.708824	-0.10102	350	0.514706	-0.230987	123	0.180882	-0.547924	74	0.108824	-0.695114	31	0.0455882	-0.541072	38	0.0558824
AACAAAT				-0.159043	1606	0.158224	1177	0.732877	0.167793	926	0.576588	-0.26922	343	0.213574	-0.363965	242	0.150685	-0.33531	134	0.0834371	-0.31178	150	0.0933998
AACAACA				-0.123941	1712	-0.0990909	1174	0.685748	-0.154151	901	0.526285	-0.672094	315	0.183995	-0.768371	231	0.13493	0.575364	227	0.132593	0.374693	233	0.136098
AACAACC				-0.669796	446	-0.14504	290	0.650224	-0.224889	210	0.470852	-0.697796	53	0.118834	-0.998651	30	0.0672646	-1.08394	13	0.029148	-0.868455	17	0.0381166
AACAACG				0.0601803	311	0.109732	235	0.755627	0.165856	185	0.594855	0.0744545	60	0.192926	-0.0698934	39	0.125402	0.0748012	20	0.0643087	0.00613202	21	0.0675241
AACAACT				-0.139942	586	-0.144451	383	0.653584	-0.048974	308	0.525597	-0.351934	93	0.158703	-0.442109	64	0.109215	0.135187	45	0.0767918	0.0126277	45	0.0767918
AACAAGA				-0.506195	665	0.00125392	472	0.709774	-0.0748238	347	0.521805	-0.53166	99	0.148872	-0.719733	64	0.0962406	-0.861694	27	0.0406015	-0.850515	30	0.0451128
AACAAGC				-0.13431	401	0.0552242	292	0.72818	-0.0389228	210	0.523691	-0.0153701	74	0.184539	-0.317485	44	0.109726	-0.54863	17	0.042394	0.0593246	29	0.0723192
AACAAGG				-0.0721376	214	-0.15374	135	0.630841	-0.146016	102	0.476636	-0.0875795	34	0.158879	-0.22644	21	0.0981308	0.0137335	12	0.0560748	0.167217	15	0.0700935
AACAAGT				0.0894919	447	-0.0140026	313	0.700224	0.0929041	255	0.57047	0.015394	86	0.192394	-0.130884	56	0.12528	0.340358	36	0.0805369	0.233182	37	0.082774
AACAATA				0.258573	1058	0.145585	799	0.755198	0.223144	648	0.612476	0.251775	273	0.258034	0.285534	218	0.206049	0.324926	115	0.108696	0.320472	124	0.117202
AACAATC				0.300059	458	0.0253335	329	0.718341	0.20291	277	0.604803	0.224823	101	0.220524	0.458719	88	0.19214	0.541178	44	0.0960699	0.347392	42	0.0917031
AACAATG				0.00719711	487	0.00136426	343	0.704312	-0.0413944	257	0.527721	0.0431822	96	0.197125	0.0460332	71	0.145791	-0.0861589	30	0.0616016	0.0801563	37	0.0759754
AACAATT				-0.055442	1076	0.0413852	780	0.724907	0.027399	595	0.552974	-0.105698	226	0.210037	-0.156079	169	0.157063	-0.184571	84	0.0780669	0.0449126	110	0.10223
AACACAA				-0.773344	1094	-0.0614528	751	0.686472	-0.168137	548	0.500914	-0.673591	169	0.154479	-1.09391	99	0.0904936	-1.47631	36	0.0329068	-1.16667	50	0.0457038
AACACAC				-1.04597	940	-0.356675	554	0.589362	-0.463285	404	0.429787	-1.40962	89	0.0946809	-1.32651	69	0.0734043	-1.52705	28	0.0297872	-1.19268	39	0.0414894
AACACAG				-0.604067	258	-0.0812153	173	0.670543	-0.246137	117	0.453488	-0.611365	27	0.104651	-0.809128	15	0.0581395	-0.866952	6	0.0232558	-1.00961	5	0.0193798
AACACAT				-0.667332	546	-0.130926	356	0.652015	-0.31276	248	0.454212	-0.492338	77	0.141026	-1.08238	37	0.0677656	-0.863111	20	0.03663	-1.12247	18	0.032967
AACACCA				-0.0717807	530	0.0605254	386	0.728302	0.0554792	294	0.554717	-0.030483	102	0.192453	-0.083699	73	0.137736	-0.130053	33	0.0622642	-0.302453	32	0.0603774
AACACCC				-0.647332	229	-0.216229	139	0.606987	-0.225122	104	0.454148	-0.771025	18	0.0786026	-1.04826	6	0.0262009	-0.891755	4	0.0174672	-0.731606	6	0.0262009
AACACCG				0.244325	134	-0.0172675	92	0.686567	0.00602411	70	0.522388	0.446225	32	0.238806	0.384368	21	0.156716	0.361118	9	0.0671642	0.285482	9	0.0671642
AACACCT				-0.365194	220	0.00224132	155	0.704545	-0.144294	105	0.477273	-0.501114	23	0.104545	-0.739714	11	0.05	-0.570326	6	0.0272727	-0.237959	10	0.0454545
AACACGA				-0.566539	316	-0.019067	221	0.699367	-0.229694	147	0.46519	-0.622683	36	0.113924	-0.77546	22	0.0696203	-1.17351	6	0.0189873	-0.578822	13	0.0411392
AACACGC				0.157057	192	0.0112612	136	0.708333	0.0861332	108	0.5625	0.154816	36	0.1875	0.274324	28	0.145833	0.128482	11	0.0572917	0.287324	14	0.0729167
AACACGG				-0.12468	89	-0.0808215	50	0.561798	-0.0170273	43	0.483146	-0.174389	3	0.0337079	-0.165845	2	0.0224719	-0.153458		0	-0.156538		0
AACACGT				-0.168714	168	-0.105502	108	0.642857	-0.00243824	88	0.52381	-0.263559	20	0.119048	-0.0877713	17	0.10119	-0.354192	5	0.0297619	-0.198823	7	0.0416667
AACACTA				-0.560404	331	-0.121779	217	0.655589	-0.091964	168	0.507553	-0.578948	40	0.120846	-0.463337	31	0.0936556	-1.07149	8	0.0241692	-1.03491	9	0.0271903
AACACTC				-0.33394	275	-0.0299532	190	0.690909	-0.0693598	141	0.512727	-0.368531	37	0.134545	-0.418745	25	0.0909091	-0.561524	10	0.0363636	-0.555526	11	0.04
AACACTG				-0.239384	216	-0.0168765	150	0.694444	-0.0193659	113	0.523148	-0.513213	22	0.101852	-0.562276	14	0.0648148	-0.118045	10	0.0462963	-0.20653	10	0.0462963
AACACTT				-0.139042	456	0	322	0.70614	0.0183379	249	0.546053	-0.134666	79	0.173246	-0.176652	56	0.122807	-0.165935	26	0.0570175	-0.375337	25	0.0548246
AACAGAA				-1.03318	844	-0.116864	563	0.667062	-0.304076	396	0.469194	-1.15875	91	0.10782	-1.25571	62	0.0734597	-1.64516	22	0.0260664	-1.71855	23	0.0272512
AACAGAC				0.178624	231	0.0139438	164	0.709957	0.0642309	128	0.554113	0.108644	44	0.190476	0.0706714	30	0.12987	0.469803	19	0.0822511	0.344451	19	0.0822511
AACAGAG				-0.457157	246	-0.0964577	163	0.662602	-0.179622	116	0.471545	-0.26187	35	0.142276	-0.640605	17	0.0691057	-0.80844	6	0.0243902	-0.755946	7	0.0284553
AACAGAT				-0.529136	399	-0.0679015	268	0.671679	-0.0289325	210	0.526316	-0.723014	45	0.112782	-1.18904	21	0.0526316	-0.6715	15	0.037594	-0.494426	19	0.047619
AACAGCA				-0.0143576	920	-0.0575699	628	0.682609	0.0275362	507	0.551087	-0.313278	169	0.183696	-0.251863	132	0.143478	0.260884	93	0.101087	0.248145	102	0.11087
AACAGCC				-0.257291	197	0.0397058	143	0.725888	-0.118846	96	0.48731	-0.218282	27	0.137056	-0.42056	15	0.0761421	-0.489085	6	0.0304569	-0.336677	8	0.0406091
AACAGCG				-0.0135237	182	-0.00876331	127	0.697802	0.0805279	102	0.56044	-0.326526	21	0.115385	-0.243269	16	0.0879121	0.432663	14	0.0769231	-0.015775	10	0.0549451
AACAGCT				-0.236327	234	0.0589024	171	0.730769	-0.102066	116	0.495726	-0.198198	34	0.145299	-0.285586	22	0.0940171	-0.461798	8	0.034188	-0.429219	9	0.0384615
AACAGGA				-0.396765	258	0.0177804	184	0.713178	-0.037855	135	0.523256	-0.269538	37	0.143411	-0.275341	26	0.100775	-1.08728	4	0.0155039	-0.728362	8	0.0310078
AACAGGC				-0.0913559	134	-0.05989	88	0.656716	-0.0722301	64	0.477612	-0.0220267	20	0.149254	0.0975898	16	0.119403	-0.232824	4	0.0298507	-0.258755	4	0.0298507
AACAGGG				-0.0228136	78	-0.0408636	47	0.602564	-0.0534872	32	0.410256	-0.0371987	8	0.102564	-0.0345919	5	0.0641026	0.0599623	3	0.0384615	-0.0307024	2	0.025641
AACAGGT				0.22975	78	0.0332341	58	0.74359	0.132016	51	0.653846	0.266872	18	0.230769	0.309549	13	0.166667	0.442905	7	0.0897436	0.193923	5	0.0641026
AACAGTA				0.0510133	279	0.0410243	201	0.72043	0.0994731	159	0.569892	0.141463	55	0.197133	-0.127477	32	0.114695	0.206955	19	0.0681004	-0.0553584	17	0.0609319
AACAGTC				0.0804667	145	0.00938257	103	0.710345	-0.12297	67	0.462069	0.218431	28	0.193103	0.338429	22	0.151724	0.0503279	7	0.0482759	-0.0108004	7	0.0482759
AACAGTG				0.159874	175	0.029771	126	0.72	0.145381	103	0.588571	0.0992514	31	0.177143	0.342601	27	0.154286	0.125262	10	0.0571429	0.216978	12	0.0685714
AACAGTT				0.0632388	357	-0.000804829	250	0.70028	-0.0242605	188	0.526611	-0.0464102	64	0.179272	-0.122602	44	0.123249	0.181839	25	0.070028	0.391672	32	0.0896359
AACATAA				-0.777567	927	-0.116107	619	0.667745	-0.357428	425	0.458468	-0.629613	141	0.152104	-0.921303	89	0.0960086	-1.297	32	0.03452	-1.34395	34	0.0366775
AACATAC				-0.658494	455	-0.177681	290	0.637363	-0.287229	206	0.452747	-0.703361	54	0.118681	-0.806357	36	0.0791209	-0.850915	16	0.0351648	-1.12542	14	0.0307692
AACATAG				-0.345408	293	-0.0960516	194	0.662116	-0.12398	145	0.494881	-0.462472	37	0.12628	-0.463023	26	0.0887372	-0.631402	10	0.0341297	-0.295518	15	0.0511945
AACATCA				-0.251951	453	-0.0549203	311	0.686534	-0.00777748	245	0.540839	-0.242534	73	0.161148	-0.514782	44	0.0971302	-0.392367	22	0.0485651	-0.299326	26	0.0573951
AACATCC				-0.0819772	209	-0.0244418	145	0.69378	-0.0502909	107	0.511962	0.282179	45	0.215311	0.166864	29	0.138756	-0.351591	8	0.0382775	-0.514582	7	0.0334928
AACATCG				0.00434462	180	0.00718769	127	0.705556	-0.0518549	91	0.505556	-0.0457026	28	0.155556	-0.126591	18	0.1	-0.018367	9	0.05	0.261396	13	0.0722222
AACATCT				-0.225041	270	-0.0590679	183	0.677778	-0.0730071	138	0.511111	-0.269351	39	0.144444	-0.158287	30	0.111111	-0.304611	12	0.0444444	-0.485922	11	0.0407407
AACATGA				-0.265572	365	-0.0794353	244	0.668493	-0.123353	181	0.49589	-0.551691	46	0.126027	-0.224555	42	0.115068	-0.244598	19	0.0520548	-0.3698	19	0.0520548
AACATGC				-0.0584758	215	-0.0128826	150	0.697674	0.0462542	118	0.548837	-0.251935	29	0.134884	-0.116321	23	0.106977	-0.135376	10	0.0465116	0.119405	14	0.0651163
AACATGG				-0.0830578	147	-0.0875434	95	0.646259	-0.172771	64	0.435374	-0.0978791	20	0.136054	-0.0753654	14	0.0952381	0.0481518	7	0.047619	-0.112939	6	0.0408163
AACATGT				-0.126436	359	-0.0985792	238	0.662953	-0.0737032	184	0.512535	-0.251629	56	0.155989	-0.305531	39	0.108635	-0.038115	22	0.0612813	0.00894315	25	0.0696379
AACATTA				-0.557135	607	-0.130849	398	0.655684	-0.122759	305	0.502471	-0.611317	82	0.135091	-0.442853	67	0.110379	-1.01456	21	0.0345964	-1.02047	23	0.0378913
AACATTG				-0.0443092	389	-0.160686	248	0.637532	-0.0741411	200	0.514139	-0.00693003	72	0.18509	-0.15871	47	0.120823	0.00511272	24	0.0616967	0.1295	29	0.0745501
AACATTT				-0.13105	1294	0	916	0.707883	-0.0300023	710	0.548686	-0.300293	262	0.202473	-0.218054	213	0.164606	-0.150518	114	0.0880989	-0.0874343	127	0.0981453
AACCAAA				0.255733	1313	0.0927094	960	0.73115	0.315853	820	0.624524	0.294651	359	0.27342	0.227057	265	0.201828	0.273889	146	0.111196	0.330242	161	0.12262
AACCAAC				-0.712229	773	0.010239	546	0.706339	-0.104681	397	0.513583	-0.430613	128	0.165589	-1.13474	59	0.076326	-1.31414	24	0.0310479	-1.29944	27	0.0349288
AACCAAG				-0.128211	424	0.0745172	312	0.735849	0.00640344	229	0.540094	-0.0747916	76	0.179245	-0.221014	50	0.117925	-0.113044	25	0.0589623	-0.441339	22	0.0518868
AACCAAT				-0.728768	754	-0.0491772	520	0.689655	-0.143643	380	0.503979	-0.615405	111	0.147215	-0.774315	74	0.0981432	-1.62844	19	0.0251989	-1.16163	29	0.0384615
AACCACA				-0.625276	660	0	466	0.706061	-0.00490197	356	0.539394	-0.625163	92	0.139394	-0.993798	52	0.0787879	-1.13993	22	0.0333333	-0.987868	27	0.0409091
AACCACC				0.0034554	251	-0.117197	164	0.653386	-0.154446	121	0.482072	-0.0134444	44	0.175299	-0.222455	26	0.103586	0.292665	18	0.0717131	0.235609	19	0.0756972
AACCACG				-0.169374	142	-0.0078465	99	0.697183	-0.0811394	68	0.478873	-0.130453	18	0.126761	-0.325186	8	0.056338	-0.21832	4	0.028169	-0.2533	4	0.028169
AACCACT				-0.551258	305	0.0820588	227	0.744262	0.0113638	166	0.544262	-0.360309	43	0.140984	-0.881805	19	0.0622951	-1.35359	4	0.0131148	-0.805264	10	0.0327869
AACCAGA				-0.847321	441	-0.00285144	311	0.705215	-0.0689548	228	0.517007	-0.551999	58	0.131519	-0.684256	38	0.0861678	-1.86974	5	0.0113379	-1.90613	5	0.0113379
AACCAGC				-0.226088	270	0.0134023	192	0.711111	0.167683	161	0.596296	-0.296095	38	0.140741	-0.284027	27	0.1	-0.388771	11	0.0407407	-0.568718	10	0.037037
AACCAGG				-0.343956	162	-0.110916	103	0.635802	-0.203166	70	0.432099	-0.269606	18	0.111111	-0.46385	8	0.0493827	-0.541682	2	0.0123457	-0.474518	3	0.0185185
AACCAGT				0.209237	218	-0.0395379	149	0.683486	0.0373526	119	0.545872	0.404824	51	0.233945	0.204978	31	0.142202	0.421449	17	0.0779817	0.226357	16	0.0733945
AACCATA				-0.789573	482	-0.107507	321	0.665975	-0.159223	238	0.493776	-0.723573	57	0.118257	-0.858081	37	0.0767635	-1.53761	9	0.0186722	-1.35144	12	0.0248963
AACCATC				-0.708096	251	-0.197144	156	0.621514	-0.0246703	132	0.525896	-0.734666	23	0.0916335	-0.724946	16	0.063745	-1.28161	1	0.00398406	-1.28554	1	0.00398406
AACCATG				-0.15894	239	-0.0221999	166	0.694561	-0.0912204	120	0.502092	-0.101988	38	0.158996	0.0852802	31	0.129707	-0.373183	9	0.0376569	-0.450328	9	0.0376569
AACCATT				-0.873369	525	-0.116565	346	0.659048	-0.147421	262	0.499048	-0.914725	55	0.104762	-1.00518	37	0.0704762	-1.56855	10	0.0190476	-1.48777	12	0.0228571
AACCCAA				-0.678057	647	-0.100869	434	0.670788	-0.263815	305	0.471406	-1.14358	63	0.0973725	-0.887581	54	0.0834621	-0.691377	29	0.0448223	-0.981124	26	0.0401855
AACCCAC				-0.334211	281	-0.0394613	193	0.686833	-0.145763	137	0.487544	-0.416374	36	0.128114	-0.426367	25	0.088968	-0.171979	14	0.0498221	-0.805324	8	0.0284698
AACCCAG				-0.270897	186	0.0114893	132	0.709677	-0.138335	88	0.473118	-0.305536	22	0.11828	-0.553067	10	0.0537634	-0.44809	5	0.0268817	-0.191845	8	0.0430108
AACCCAT				-0.761472	319	-0.189985	200	0.626959	-0.222874	149	0.467085	-0.639688	36	0.112853	-1.09569	16	0.0501567	-1.08174	7	0.0219436	-1.33886	5	0.015674
AACCCCA				-0.843336	251	-0.366912	138	0.549801	-0.499787	94	0.374502	-1.01014	15	0.059761	-0.746912	15	0.059761	-1.2471	1	0.00398406	-1.18916	2	0.00796813
AACCCCC				-0.519828	163	-0.418499	73	0.447853	-0.435166	52	0.319018	-0.536165	11	0.0674847	-0.580909	6	0.0368098	-0.604441	2	0.0122699	-0.543787	3	0.0184049
AACCCCG				-0.185786	106	-0.0512401	68	0.641509	-0.162527	39	0.367925	-0.187006	8	0.0754717	-0.239921	3	0.0283019	-0.207844	1	0.00943396	-0.266181		0
AACCCCT				-0.561816	163	-0.246158	91	0.558282	-0.433206	52	0.319018	-0.66067	6	0.0368098	-0.670238	3	0.0184049	-0.678773		0	-0.681853		0
AACCCGA				-0.615562	201	-0.17409	125	0.621891	-0.265687	87	0.432836	-0.636898	16	0.079602	-0.939928	3	0.0149254	-0.909457	1	0.00497512	-0.767314	3	0.0149254
AACCCGC				-0.0178325	87	0.000948248	60	0.689655	-0.0593028	37	0.425287	-0.077617	8	0.091954	0.093955	9	0.103448	0.0498515	3	0.0344828	-0.11483	1	0.0114943
AACCCGG				-0.0136329	63	-0.0224613	37	0.587302	-0.035235	23	0.365079	-0.0236697	5	0.0793651	-0.0337258	2	0.031746	0.0211143	1	0.015873	0.0121801	1	0.015873
AACCCGT				-0.176572	136	-0.00343296	95	0.698529	-0.0753715	65	0.477941	-0.201985	15	0.110294	-0.287328	8	0.0588235	-0.0980923	5	0.0367647	-0.39322	2	0.0147059
AACCCTA				-0.487559	205	-0.233425	122	0.595122	-0.264751	89	0.434146	-0.625293	17	0.0829268	-0.533861	13	0.0634146	-0.665671	4	0.0195122	-0.602352	5	0.0243902
AACCCTC				-0.0684821	91	-0.0651965	54	0.593407	-0.108604	34	0.373626	0.0128539	12	0.131868	-0.0916437	5	0.0549451	-0.171005		0	0.0127026	3	0.032967
AACCCTG				-0.072948	77	-0.0420426	46	0.597403	-0.0348132	34	0.441558	-0.104485	4	0.0519481	-0.0878955	3	0.038961	-0.0823252	1	0.012987	-0.0861265	1	0.012987
AACCCTT				-0.662298	220	-0.330474	122	0.554545	-0.509113	78	0.354545	-0.794444	15	0.0681818	-0.779453	10	0.0454545	-0.954796	2	0.00909091	-0.60551	6	0.0272727
AACCGAA				-0.704394	635	0.123288	474	0.746457	-0.112765	325	0.511811	-0.348307	104	0.16378	-0.754302	58	0.0913386	-1.47049	16	0.0251969	-1.66379	15	0.023622
AACCGAC				-0.400824	159	-0.0270961	109	0.685535	-0.121671	74	0.465409	-0.520393	10	0.0628931	-0.52774	6	0.0377358	-0.599709	1	0.00628931	-0.608335	1	0.00628931
AACCGAG				-0.289038	176	0.00342536	124	0.704545	-0.0768496	87	0.494318	-0.120227	25	0.142045	-0.624286	7	0.0397727	-0.489844	4	0.0227273	-0.426444	5	0.0284091
AACCGAT				-0.718925	349	0.0698851	256	0.733524	0.024088	190	0.544413	-0.553522	44	0.126074	-0.861026	24	0.0687679	-1.57708	4	0.0114613	-1.41589	6	0.017192
AACCGCA				-0.442217	277	-0.0813083	185	0.66787	-0.0798384	141	0.509025	-0.158768	44	0.158845	-0.281222	28	0.101083	-0.953201	6	0.0216606	-1.09897	5	0.0180505
AACCGCC				-0.362018	154	-0.198272	89	0.577922	-0.378163	51	0.331169	-0.43287	12	0.0779221	-0.321804	10	0.0649351	-0.322309	4	0.025974	-0.518689	2	0.012987
AACCGCG				0.0033164	63	-0.000520528	42	0.666667	-0.0163959	27	0.428571	0.0399681	8	0.126984	0.0162723	4	0.0634921	0.0170002	1	0.015873	-0.0364258		0
AACCGCT				-0.269617	143	0.00417582	101	0.706294	0.00600152	75	0.524476	-0.375568	11	0.0769231	-0.411466	6	0.041958	-0.41274	2	0.013986	-0.428108	2	0.013986
AACCGGA				-0.417806	202	-0.0794963	135	0.668317	-0.115303	99	0.490099	-0.254649	27	0.133663	-0.753937	9	0.0445545	-0.633781	5	0.0247525	-0.66967	5	0.0247525
AACCGGC				-0.00453328	75	0.0127469	53	0.706667	-0.0157591	35	0.466667	-0.00239341	9	0.12	0.00776663	6	0.08	-0.0745822	1	0.0133333	0.0450214	3	0.04
AACCGGG				-0.0210656	58	-0.0206389	33	0.568966	-0.0268854	21	0.362069	-0.0270722	4	0.0689655	-0.0390165	1	0.0172414	0.00635289	1	0.0172414	-0.0191339		0
AACCGGT				0.133282	60	0.00924167	42	0.7	0.0227726	32	0.533333	0.0523604	8	0.133333	0.061417	5	0.0833333	0.295064	4	0.0666667	0.358837	5	0.0833333
AACCGTA				-0.274912	200	-0.0182927	139	0.695	-0.024848	104	0.52	-0.0515792	32	0.16	-0.17093	20	0.1	-0.582983	5	0.025	-0.800841	3	0.015
AACCGTC				0.154778	80	0.0284211	59	0.7375	0.179957	56	0.7	0.233707	17	0.2125	0.216337	11	0.1375	0.0553017	3	0.0375	0.214946	5	0.0625
AACCGTG				-0.0540623	95	0.0260858	69	0.726316	-0.0756793	41	0.431579	-0.110724	9	0.0947368	0.0714336	10	0.105263	-0.0477485	3	0.0315789	-0.187741	1	0.0105263
AACCGTT				-0.139632	166	-0.0505202	112	0.674699	0.039013	90	0.542169	-0.24646	20	0.120482	-0.174201	15	0.0903614	-0.229081	6	0.0361446	-0.17654	7	0.0421687
AACCTAC				-0.0998626	184	0.0701571	136	0.73913	0.14511	108	0.586957	-0.0775001	28	0.152174	-0.111339	19	0.103261	-0.49182	5	0.0271739	-0.133784	9	0.048913
AACCTAG				-0.280717	187	-0.0343656	128	0.684492	-0.0922077	92	0.491979	0.0426756	32	0.171123	-0.674681	8	0.0427807	-0.491348	5	0.026738	-0.434376	6	0.0320856
AACCTAT				-0.500241	304	-0.0160596	213	0.700658	-0.0864404	155	0.509868	-0.45763	39	0.128289	-0.432898	28	0.0921053	-0.671749	10	0.0328947	-1.33667	4	0.0131579
AACCTCA				0.389629	148	0.0392562	108	0.72973	0.23531	95	0.641892	0.790234	46	0.310811	0.607505	28	0.189189	0.282003	9	0.0608108	0.383466	11	0.0743243
AACCTCC				0.029114	77	0.0109815	54	0.701299	-0.0475155	32	0.415584	0.0532343	11	0.142857	0.0120303	6	0.0779221	0.0828288	3	0.038961	0.0631248	3	0.038961
AACCTCG				0.111731	51	0.0135137	37	0.72549	-0.0140141	19	0.372549	0.0981179	9	0.176471	0.115989	6	0.117647	0.195568	3	0.0588235	0.261211	4	0.0784314
AACCTCT				-0.290831	143	-0.129241	88	0.615385	-0.115944	66	0.461538	-0.21508	16	0.111888	-0.515432	3	0.020979	-0.417489	2	0.013986	-0.351799	3	0.020979
AACCTGA				0.169343	168	-0.0501987	113	0.672619	0	88	0.52381	0.202288	32	0.190476	0.414775	27	0.160714	0.133936	9	0.0535714	0.315257	12	0.0714286
AACCTGC				0.0382521	114	-0.00223984	79	0.692982	0.0226787	60	0.526316	0.0400317	17	0.149123	-0.0701019	9	0.0789474	0.0925542	5	0.0438596	0.14659	6	0.0526316
AACCTGG				-0.0642344	105	-0.0164037	71	0.67619	-0.00187213	53	0.504762	-0.0238298	14	0.133333	0.070105	11	0.104762	-0.232905	1	0.00952381	-0.1805	2	0.0190476
AACCTGT				-0.0458535	160	0.0255072	115	0.71875	-0.133123	74	0.4625	-0.0992759	23	0.14375	0.0116918	18	0.1125	-0.212847	6	0.0375	0.132926	10	0.0625
AACCTTA				-0.527073	275	-0.136581	177	0.643636	-0.18184	130	0.472727	-0.544564	31	0.112727	-0.874877	15	0.0545455	-0.47531	10	0.0363636	-0.949267	6	0.0218182
AACCTTC				-0.188737	136	-0.102198	85	0.625	-0.159805	58	0.426471	-0.012509	20	0.147059	-0.281215	8	0.0588235	-0.363977	2	0.0147059	-0.212715	4	0.0294118
AACCTTG				0.173616	141	0.0316329	102	0.723404	-0.00631315	73	0.51773	0.248288	28	0.198582	0.0665531	16	0.113475	0.392878	10	0.070922	0.308659	10	0.070922
AACCTTT				-0.482315	324	-0.134701	211	0.651235	-0.284384	146	0.450617	-0.610067	38	0.117284	-0.278629	35	0.108025	-1.02664	8	0.0246914	-0.559467	14	0.0432099
AACGAAA				-0.57463	1282	0.076373	932	0.726989	-0.052518	694	0.541342	-0.717361	201	0.156786	-0.573524	164	0.127925	-1.08214	60	0.0468019	-1.09861	65	0.050702
AACGAAC				-0.176212	467	-0.0446724	322	0.689507	-0.0897572	240	0.513919	-0.110424	83	0.17773	-0.00190174	65	0.139186	-0.513993	21	0.0449679	-0.296526	27	0.0578158
AACGAAG				-0.378609	344	0.034218	248	0.72093	-0.0211808	183	0.531977	-0.364367	50	0.145349	-0.348576	36	0.104651	-0.651186	13	0.0377907	-0.920563	11	0.0319767
AACGAAT				0.238573	633	0.139146	476	0.751975	0.187936	371	0.586098	0.273965	149	0.235387	0.303863	115	0.181675	0.204286	53	0.0837283	0.32224	63	0.0995261
AACGACA				-0.124449	291	-0.0430144	199	0.683849	0.257778	182	0.62543	0.00374155	52	0.178694	-0.298113	29	0.0996564	-0.569458	10	0.0343643	-0.0976318	17	0.0584192
AACGACC				0.118958	102	0.0607947	77	0.754902	-0.00510898	51	0.5	0.00714834	14	0.137255	0.154991	12	0.117647	0.274879	6	0.0588235	0.221045	6	0.0588235
AACGACG				-0.108661	150	-0.0831786	97	0.646667	-0.150405	67	0.446667	0.00951956	23	0.153333	0.0255897	16	0.106667	-0.451462	2	0.0133333	-0.00202817	7	0.0466667
AACGACT				0.258496	186	0.0573227	136	0.731183	0.180765	112	0.602151	0.282258	39	0.209677	0.394356	30	0.16129	0.411954	14	0.0752688	0.22432	13	0.0698925
AACGAGA				-0.282898	342	0.0530002	249	0.72807	-0.0431403	179	0.523392	-0.361561	49	0.143275	-0.18207	40	0.116959	-0.77487	11	0.0321637	-0.388747	17	0.0497076
AACGAGC				0.20209	195	0.0988315	147	0.753846	0.134793	114	0.584615	0.24228	40	0.205128	0.644537	39	0.2	-0.134044	9	0.0461538	0.226143	14	0.0717949
AACGAGG				0.105797	182	-0.0832103	120	0.659341	0.070809	101	0.554945	-0.0905373	27	0.148352	0.0209107	21	0.115385	0.453332	14	0.0769231	0.263478	13	0.0714286
AACGAGT				0.246159	191	0.122053	146	0.764398	0.167248	114	0.596859	0.262288	39	0.204188	0.116053	24	0.125654	0.499627	15	0.078534	0.309685	14	0.0732984
AACGATA				-0.133222	402	0.158964	312	0.776119	-0.0298242	212	0.527363	-0.114305	70	0.174129	-0.397622	42	0.104478	-0.233249	22	0.0547264	-0.183298	25	0.0621891
AACGATC				0.0760509	224	0.00210869	158	0.705357	0.0545035	123	0.549107	0.255152	47	0.209821	-0.0985777	25	0.111607	0.21732	15	0.0669643	0.0257991	14	0.0625
AACGATG				-0.0532651	292	0.109799	220	0.753425	-0.0123441	155	0.530822	-0.146196	47	0.160959	-0.0556167	36	0.123288	-0.0106308	17	0.0582192	-0.204602	16	0.0547945
AACGATT				-0.247409	537	0.0788338	393	0.731844	0.186524	320	0.595903	-0.280804	88	0.163873	-0.258635	65	0.121043	-0.588235	24	0.0446927	-0.622136	26	0.0484171
AACGCAA				-0.1842	474	0.139762	361	0.761603	0.103128	272	0.57384	-0.394372	70	0.147679	-0.25016	56	0.118143	-0.25016	26	0.0548523	-0.4534	25	0.0527426
AACGCAC				0.365404	220	0.0999264	165	0.75	0.193384	133	0.604545	0.262942	46	0.209091	0.282289	33	0.15	0.647407	20	0.0909091	0.706474	23	0.104545
AACGCAG				-0.318061	201	-0.0572407	136	0.676617	-0.142827	96	0.477612	-0.333907	24	0.119403	-0.354088	16	0.079602	-0.739764	3	0.0149254	-0.28054	8	0.039801
AACGCAT				0.0856672	293	-0.0376327	201	0.686007	0.125841	170	0.580205	0.115027	57	0.194539	0.0479044	39	0.133106	-0.00203164	17	0.0580205	0.264895	23	0.0784983
AACGCCA				-0.00543263	212	0.0594632	156	0.735849	-0.00828856	112	0.528302	0.111538	39	0.183962	-0.277224	19	0.0896226	0.00443696	11	0.0518868	0.0774783	13	0.0613208
AACGCCC				-0.140009	129	-0.0829519	82	0.635659	-0.0994943	59	0.457364	-0.084363	17	0.131783	-0.103047	11	0.0852713	-0.268709	3	0.0232558	-0.20149	4	0.0310078
AACGCCG				-0.101087	99	-0.0577193	62	0.626263	-0.00203332	50	0.505051	-0.130317	9	0.0909091	-0.227175	2	0.020202	-0.0476189	3	0.030303	-0.141659	2	0.020202
AACGCCT				-0.0144037	113	0.0327755	82	0.725664	0.0425708	61	0.539823	-0.0851158	14	0.123894	0.102307	13	0.115044	-0.168636	3	0.0265487	-0.010323	5	0.0442478
AACGCGA				-0.322356	171	-0.00392209	120	0.701754	-0.113787	82	0.479532	-0.564805	12	0.0701754	-0.555453	8	0.0467836	-0.377122	5	0.0292398	-0.319049	6	0.0350877
AACGCGC				0.135607	82	0.0515986	63	0.768293	0.0746522	48	0.585366	0.0200035	11	0.134146	0.14743	10	0.121951	0.331195	6	0.0731707	0.188765	5	0.0609756
AACGCGG				-0.0175886	82	0.0277445	60	0.731707	-0.0325835	37	0.45122	-0.045366	8	0.097561	0.0858878	8	0.097561	-0.0662029	1	0.0121951	-0.0750112	1	0.0121951
AACGCGT				0.00239422	120	0.0623833	90	0.75	0.10715	70	0.583333	-0.184474	12	0.1	0.12144	14	0.116667	-0.0782191	4	0.0333333	-0.0139147	5	0.0416667
AACGCTA				-0.0135098	165	0.0201082	118	0.715152	-0.080322	81	0.490909	0.0704069	28	0.169697	0.090489	20	0.121212	-0.110705	7	0.0424242	-0.0710358	8	0.0484848
AACGCTC				0.12635	110	0.0554211	82	0.745455	0.166459	69	0.627273	0.16755	20	0.181818	0.0426326	11	0.1	0.0850589	5	0.0454545	0.240979	7	0.0636364
AACGCTG				0.0973298	165	0.0973228	125	0.757576	0.112254	95	0.575758	-0.133657	23	0.139394	-0.227907	14	0.0848485	0.371796	12	0.0727273	0.364171	13	0.0787879
AACGCTT				0.55887	253	0.0888503	189	0.747036	0.260114	160	0.632411	0.387167	59	0.233202	0.83598	58	0.229249	1.07792	32	0.126482	0.703186	27	0.106719
AACGGAA				-0.686959	476	0.0185313	340	0.714286	-0.0635134	249	0.523109	-0.572738	63	0.132353	-0.962799	34	0.0714286	-1.48026	10	0.0210084	-1.06097	16	0.0336134
AACGGAC				-0.00479673	151	-0.0731158	99	0.655629	-0.0697526	74	0.490066	-0.176586	19	0.125828	0.0852582	18	0.119205	0.188913	9	0.0596026	0.016503	8	0.0529801
AACGGAG				-0.292757	162	0.0314253	117	0.722222	-0.134891	75	0.462963	-0.402117	15	0.0925926	-0.298083	12	0.0740741	-0.420353	4	0.0246914	-0.532525	3	0.0185185
AACGGAT				-0.342693	238	-0.00441409	167	0.701681	-0.0946013	119	0.5	-0.136266	37	0.155462	-0.625387	16	0.0672269	-0.722622	6	0.0252101	-0.47287	9	0.0378151
AACGGCA				-0.101258	216	0.0279225	155	0.717593	-0.078704	108	0.5	-0.276203	29	0.134259	-0.346002	19	0.087963	-0.304523	9	0.0416667	0.369962	18	0.0833333
AACGGCC				0.163238	77	0.0251564	56	0.727273	0.117731	49	0.636364	0.228417	16	0.207792	0.108819	8	0.103896	0.120772	3	0.038961	0.378532	6	0.0779221
AACGGCG				-0.156198	102	-0.084196	61	0.598039	-0.0429839	48	0.470588	-0.201068	7	0.0686275	-0.205743	4	0.0392157	-0.165835	2	0.0196078	-0.237364		0
AACGGCT				0.0245176	107	0.0177539	76	0.71028	0.0336152	57	0.53271	-0.120329	11	0.102804	0.112135	12	0.11215	0.21422	6	0.0560748	-0.11029	3	0.0280374
AACGGGA				-0.227477	116	-0.0804873	72	0.62069	-0.178915	44	0.37931	-0.167499	12	0.103448	-0.343939	2	0.0172414	-0.321967	1	0.00862069	-0.272059	2	0.0172414
AACGGGC				0.0379494	76	-0.00364474	51	0.671053	-0.0486753	31	0.407895	0.00976158	9	0.118421	-0.0422897	4	0.0526316	0.0310667	2	0.0263158	0.281478	5	0.0657895
AACGGGG				-0.0460571	66	-0.0299556	38	0.575758	-0.0581087	20	0.30303	-0.0495014	4	0.0606061	-0.0464901	2	0.030303	-0.0446034		0	-0.0476832		0
AACGGGT				0.0431679	64	0.0224328	47	0.734375	0.0105599	32	0.5	-0.0312796	5	0.078125	-0.0228338	3	0.046875	0.150309	3	0.046875	0.129819	3	0.046875
AACGGTA				0.171892	86	-0.0241939	56	0.651163	-0.0215108	41	0.476744	0.271464	19	0.22093	0.22943	12	0.139535	0.108713	4	0.0465116	0.46745	8	0.0930233
AACGGTC				0.017175	59	-0.0287876	31	0.525424	-0.0128195	25	0.423729	0.00695655	6	0.101695	0.0277253	4	0.0677966	0.0264063	1	0.0169492	0.0835686	2	0.0338983
AACGGTG				-0.00583735	98	-0.0432665	63	0.642857	-0.00891237	49	0.5	-0.124971	9	0.0918367	-0.0289253	8	0.0816327	-0.0429682	3	0.0306122	0.214019	6	0.0612245
AACGGTT				0.151825	140	-0.0965373	89	0.635714	-0.0934905	66	0.471429	-0.0932998	19	0.135714	0.068462	16	0.114286	0.482202	11	0.0785714	0.643614	14	0.1
AACGTAA				0.019748	500	0.0581688	364	0.728	0.166144	295	0.59	0.128842	105	0.21	-0.0254251	70	0.14	-0.0392757	32	0.064	-0.169966	32	0.064
AACGTAC				-0.00832645	202	-0.000331345	142	0.70297	-0.0263281	105	0.519802	-0.171353	29	0.143564	0.467059	35	0.173267	-0.265609	8	0.039604	-0.0533955	11	0.0544554
AACGTAG				-0.0257485	177	0.00481266	125	0.706215	-0.0217105	92	0.519774	-0.285107	21	0.118644	0.288322	26	0.146893	-0.0883023	8	0.0451977	-0.0525065	9	0.0508475
AACGTAT				-0.0711179	339	-0.00407031	239	0.705015	-0.0670382	175	0.516224	-0.18713	55	0.162242	-0.213531	39	0.115044	0.0572238	22	0.0648968	-0.0121616	23	0.0678466
AACGTCA				-0.000694235	123	-0.0405455	82	0.666667	-0.0780629	57	0.463415	-0.0606084	16	0.130081	0.0654052	13	0.105691	-0.074391	4	0.0325203	0.184037	7	0.0569106
AACGTCC				0.343852	75	0.0259035	55	0.733333	0.0357753	41	0.546667	0.302884	18	0.24	0.204331	10	0.133333	0.834819	10	0.133333	0.659401	9	0.12
AACGTCG				0.0575209	75	0.0183403	54	0.72	-0.0172716	35	0.466667	-0.0230299	8	0.106667	0.0549064	7	0.0933333	0.170544	4	0.0533333	0.141636	4	0.0533333
AACGTCT				-0.0400923	123	-0.0184046	84	0.682927	-0.0401231	60	0.487805	-0.132491	14	0.113821	0.0173382	12	0.097561	0.0373779	5	0.0406504	-0.104251	4	0.0325203
AACGTGA				0.37373	151	0.136257	119	0.788079	0.218447	95	0.629139	0.388315	34	0.225166	0.398063	24	0.15894	0.516818	12	0.0794702	0.58448	14	0.0927152
AACGTGC				0.278521	131	0.0649291	98	0.748092	0.109774	76	0.580153	0.297492	27	0.206107	0.311523	19	0.145038	0.391699	9	0.0687023	0.495712	11	0.0839695
AACGTGG				0.067026	90	0.050807	68	0.755556	0.00118369	45	0.5	0.0593223	13	0.144444	0.00377792	7	0.0777778	0.161497	4	0.0444444	0.125567	4	0.0444444
AACGTGT				0.0588853	202	-0.00082802	142	0.70297	0.0995604	115	0.569307	-0.0322766	33	0.163366	0.0572754	25	0.123762	0.120458	12	0.0594059	0.109123	13	0.0643564
AACGTTA				-0.191194	254	-0.161995	162	0.637795	-0.0652797	130	0.511811	-0.185457	39	0.153543	-0.123684	29	0.114173	-0.435783	10	0.0393701	-0.174967	14	0.0551181
AACGTTC				-0.0985108	154	-0.06443	102	0.662338	-0.0606246	76	0.493506	-0.0267231	23	0.149351	0.0889071	18	0.116883	-0.0990909	6	0.038961	-0.429103	3	0.0194805
AACGTTG				0.124182	213	-0.0345134	146	0.685446	0.0377815	116	0.544601	0.145984	41	0.192488	0.37986	35	0.164319	0.201979	14	0.0657277	0.0140013	13	0.0610329
AACGTTT				-0.233591	507	0.0482384	367	0.723866	0.099735	289	0.57002	-0.2631	83	0.163708	-0.276583	60	0.118343	-0.4876	24	0.0473373	-0.522239	26	0.0512821
AACTAAA				-0.336783	1550	0.146603	1148	0.740645	0.248073	927	0.598065	-0.374693	313	0.201935	-0.410503	235	0.151613	-0.856991	94	0.0606452	-0.77319	110	0.0709677
AACTAAC				0.00258724	581	0.0800427	426	0.733219	0.143759	336	0.578313	0.0627042	121	0.208262	-0.178675	77	0.13253	-0.067916	39	0.0671256	-0.0243915	44	0.0757315
AACTAAG				-0.0393515	500	-0.00572657	351	0.702	0.0987619	285	0.57	0.0365538	99	0.198	0.143322	79	0.158	-0.237257	28	0.056	-0.271763	30	0.06
AACTAAT				-0.113999	801	0.124544	597	0.745318	0.0495339	449	0.560549	-0.145082	158	0.197253	0.10371	139	0.173533	-0.462073	47	0.0586767	-0.354628	56	0.0699126
AACTACA				-0.0353732	607	0.0227989	429	0.706755	0.110382	343	0.565074	-0.236982	105	0.172982	-0.0586941	88	0.144975	0.051509	45	0.0741351	-0.101254	44	0.0724876
AACTACC				0.0568045	215	-0.00305563	151	0.702326	0.04473	118	0.548837	0.109269	40	0.186047	-0.0832088	24	0.111628	0.0225751	12	0.055814	0.250518	16	0.0744186
AACTACG				-0.180423	191	0.0284744	137	0.717277	0.0383592	104	0.544503	-0.0988905	29	0.151832	-0.118626	20	0.104712	-0.341122	7	0.0366492	-0.590733	5	0.026178
AACTACT				-0.0365747	372	-0.0124225	259	0.696237	0.164041	221	0.594086	0.102491	74	0.198925	-0.0393036	49	0.13172	-0.0898092	22	0.0591398	-0.344445	20	0.0537634
AACTAGA				-0.278409	370	-0.05474	251	0.678378	-0.00212902	198	0.535135	-0.321317	55	0.148649	-0.347554	39	0.105405	-0.411132	17	0.0459459	-0.533583	17	0.0459459
AACTAGC				-0.00393812	282	0.0978839	211	0.748227	0.108495	162	0.574468	0.116758	55	0.195035	0.126331	40	0.141844	-0.140107	15	0.0531915	-0.332989	14	0.0496454
AACTAGG				0.00706909	151	-0.00147001	106	0.701987	-0.0123708	78	0.516556	-0.151545	19	0.125828	-0.0354619	15	0.0993377	0.15383	8	0.0529801	0.0894318	8	0.0529801
AACTAGT				0.362543	310	-0.0451487	213	0.687097	0.218504	190	0.612903	0.487474	78	0.251613	0.211347	47	0.151613	0.669691	30	0.0967742	0.633391	32	0.103226
AACTATA				-0.518649	846	0.0425596	605	0.71513	-0.148779	429	0.507092	-0.473902	139	0.164303	-0.674219	92	0.108747	-1.05967	33	0.0390071	-0.797883	44	0.0520095
AACTATC				-0.033718	284	-0.00747408	199	0.700704	-0.0298366	149	0.524648	0.176393	58	0.204225	0.0492626	38	0.133803	-0.300382	13	0.0457746	-0.0902709	17	0.0598592
AACTATG				0.115467	429	0.0756141	316	0.736597	0.0732722	242	0.564103	0.0975409	87	0.202797	-0.0467176	57	0.132867	0.254892	33	0.0769231	0.238202	36	0.0839161
AACTATT				0.155124	869	0.174877	669	0.76985	0.185403	522	0.60069	0.245367	217	0.249712	0.327284	175	0.201381	0.00220022	72	0.0828539	-0.00438597	79	0.0909091
AACTCAA				-0.11543	586	-0.002886	411	0.701365	0.175409	344	0.587031	0.106646	125	0.213311	-0.0919766	82	0.139932	-0.331505	32	0.0546075	-0.548266	30	0.0511945
AACTCAC				-0.166886	233	0.0992091	175	0.751073	0.229803	145	0.622318	-0.141857	36	0.154506	-0.500517	18	0.0772532	-0.39855	9	0.0386266	-0.289403	11	0.0472103
AACTCAG				0.215179	195	0.0643293	144	0.738462	0.24548	123	0.630769	0.271081	41	0.210256	-0.197455	19	0.0974359	0.319573	14	0.0717949	0.588069	19	0.0974359
AACTCAT				-0.0971769	314	-0.0433107	216	0.687898	-0.0529968	164	0.522293	0.0215418	58	0.184713	-0.236561	34	0.10828	0.0333364	19	0.0605096	-0.305071	16	0.0509554
AACTCCA				-0.531138	314	-0.140076	203	0.646497	-0.0779697	161	0.512739	-0.582337	37	0.117834	-0.869927	20	0.0636943	-0.853703	9	0.0286624	-0.662817	12	0.0382166
AACTCCC				-0.346963	151	-0.00247915	106	0.701987	-0.110447	71	0.470199	-0.479283	10	0.0662252	-0.456029	7	0.0463576	-0.446905	3	0.0198675	-0.586633		0
AACTCCG				-0.109129	97	-0.0364008	63	0.649485	0.0441458	53	0.546392	-0.183727	6	0.0618557	-0.192767	3	0.0309278	-0.170109	1	0.0103093	-0.115915	2	0.0206186
AACTCCT				-0.116469	159	0.0332468	115	0.72327	-0.109332	75	0.471698	-0.160588	21	0.132075	-0.32861	11	0.0691824	-0.19233	6	0.0377358	0.0588004	9	0.0566038
AACTCGA				-0.309544	321	0.00856903	228	0.71028	-0.00849623	172	0.535826	-0.237376	50	0.155763	-0.400675	31	0.0965732	-0.774554	10	0.0311526	-0.44473	15	0.046729
AACTCGC				0.000986125	160	0.00582455	113	0.70625	-0.0428671	81	0.50625	0.0896878	27	0.16875	-0.252027	12	0.075	0.0879688	8	0.05	0.117329	9	0.05625
AACTCGG				0.147732	105	0.0415322	77	0.733333	0.158222	66	0.628571	0.165122	19	0.180952	-0.215911	4	0.0380952	0.349619	7	0.0666667	0.387808	8	0.0761905
AACTCGT				-0.153683	195	-0.00268202	137	0.702564	0.161869	116	0.594872	-0.2592	25	0.128205	-0.168002	19	0.0974359	-0.296177	7	0.0358974	-0.357906	7	0.0358974
AACTCTA				-0.110404	341	0.158987	265	0.777126	0.120936	198	0.580645	0.145417	69	0.202346	-0.00674412	45	0.131965	-0.566893	13	0.0381232	-0.514128	15	0.0439883
AACTCTC				0.0162047	186	0.0680991	137	0.736559	0.158628	110	0.591398	0.16991	35	0.188172	0.010214	21	0.112903	-0.31939	6	0.0322581	0.00976773	10	0.0537634
AACTCTG				0.0964844	224	0.0289988	161	0.71875	0.124447	129	0.575893	0.234089	46	0.205357	0.217739	32	0.142857	-0.0917638	11	0.0491071	0.0653957	14	0.0625
AACTCTT				-0.252578	326	-0.15887	209	0.641104	-0.222795	153	0.469325	-0.175385	53	0.162577	-0.391543	32	0.0981595	-0.445883	14	0.0429448	-0.120992	20	0.0613497
AACTGAA				-0.175249	823	0.133249	622	0.755772	0.210843	499	0.606318	-0.272217	151	0.183475	-0.167359	121	0.147023	-0.47371	49	0.0595383	-0.482304	53	0.0643985
AACTGAC				-0.158558	215	-0.056988	145	0.674419	0.0147235	115	0.534884	-0.014332	36	0.167442	-0.314476	19	0.0883721	-0.351592	8	0.0372093	-0.228686	10	0.0465116
AACTGAG				0.0851013	231	0.0241073	165	0.714286	0.087157	130	0.562771	0.40777	54	0.233766	0.237965	34	0.147186	-0.163089	11	0.047619	-0.0833015	13	0.0562771
AACTGCA				0.0946531	565	0.165354	429	0.759292	0.38561	366	0.647788	-0.0150379	110	0.19469	-0.174567	73	0.129204	0.117115	42	0.0743363	0.0894451	45	0.079646
AACTGCG				0.147877	163	0.0743742	122	0.748466	-0.0415138	83	0.509202	0.189814	31	0.190184	0.345859	25	0.153374	0.00956113	8	0.0490798	0.309167	12	0.0736196
AACTGCT				0.160306	276	0.128965	210	0.76087	0.164842	164	0.594203	0.305401	61	0.221014	-0.17781	30	0.108696	0.17583	18	0.0652174	0.364611	23	0.0833333
AACTGGA				-0.335097	343	0.0941357	256	0.746356	-0.05099	179	0.521866	-0.604825	41	0.119534	-0.336147	36	0.104956	-0.542686	14	0.0408163	-0.570067	15	0.0437318
AACTGGC				0.103793	197	0.0592278	145	0.736041	0.117504	114	0.57868	-0.198301	27	0.137056	-0.341367	16	0.0812183	0.514026	16	0.0812183	0.471666	17	0.0862944
AACTGGG				0.0557374	120	0.112818	95	0.791667	0.0639275	67	0.558333	0.0143028	18	0.15	0.1066	14	0.116667	-0.0109945	5	0.0416667	0.0477706	6	0.05
AACTGGT				0.101115	180	-0.00655923	126	0.7	0.0372289	98	0.544444	0.162799	34	0.188889	-0.0270735	20	0.111111	0.266897	12	0.0666667	0.1734	12	0.0666667
AACTGTA				0.364024	526	0.096956	391	0.743346	0.256586	326	0.619772	0.410568	133	0.252852	0.534866	106	0.201521	0.463914	50	0.095057	0.421251	53	0.10076
AACTGTC				0.291258	177	0.0264603	127	0.717514	0.0488658	97	0.548023	0.480948	43	0.242938	0.261993	25	0.141243	0.520169	14	0.079096	0.409114	14	0.079096
AACTGTT				0.382034	452	0.0910575	337	0.745575	0.262004	283	0.626106	0.640534	130	0.287611	0.585149	93	0.205752	0.438105	40	0.0884956	0.275353	39	0.0862832
AACTTAA				-0.443219	882	0.0369557	632	0.716553	-0.164784	445	0.504535	-0.335824	159	0.180272	-0.52702	106	0.120181	-0.873199	41	0.0464853	-0.795442	47	0.053288
AACTTAC				-0.349296	274	-0.0794387	183	0.667883	-0.199314	128	0.467153	-0.490687	33	0.120438	-0.27166	28	0.10219	-0.252331	13	0.0474453	-0.802346	8	0.0291971
AACTTAG				-0.138806	275	0.0533244	200	0.727273	-0.000786473	147	0.534545	-0.268218	40	0.145455	-0.1139	32	0.116364	-0.44766	11	0.04	-0.0555982	17	0.0618182
AACTTAT				-0.152996	596	0.0475077	426	0.714765	0.00197629	321	0.538591	-0.235505	102	0.171141	-0.0668187	85	0.142617	-0.263958	34	0.057047	-0.401178	34	0.057047
AACTTCA				-0.379655	385	-0.15005	247	0.641558	-0.150832	188	0.488312	-0.269788	60	0.155844	-0.413166	39	0.101299	-0.900062	12	0.0311688	-0.394031	20	0.0519481
AACTTCC				0.121085	187	-0.154509	117	0.625668	-0.0142283	98	0.524064	0.0529352	32	0.171123	0.0334992	22	0.117647	0.420124	14	0.0748663	0.388691	15	0.0802139
AACTTCG				-0.319683	172	-0.197215	102	0.593023	-0.354292	64	0.372093	-0.349177	18	0.104651	-0.197649	15	0.0872093	-0.538082	3	0.0174419	-0.281682	6	0.0348837
AACTTCT				-0.566828	286	-0.117752	187	0.653846	-0.156504	139	0.486014	-0.737307	28	0.0979021	-0.668524	21	0.0734266	-0.931329	7	0.0244755	-0.78955	9	0.0314685
AACTTGA				0.0718094	365	-0.0707691	245	0.671233	-0.0742568	186	0.509589	0.0623188	70	0.191781	-0.138312	44	0.120548	0.277182	27	0.0739726	0.374693	32	0.0876712
AACTTGC				0.0141262	211	0.0206597	151	0.71564	0.147095	124	0.587678	0.150983	40	0.189573	-0.0296974	24	0.113744	-0.288079	8	0.0379147	0.0837956	13	0.0616114
AACTTGG				0.0850784	181	0.0502968	132	0.729282	0.0227331	97	0.535912	-0.022366	29	0.160221	-0.136425	18	0.0994475	0.346188	13	0.0718232	0.250043	13	0.0718232
AACTTGT				0.111194	426	0.0592151	311	0.730047	0.159269	252	0.591549	0.0672289	84	0.197183	0.0904857	62	0.14554	0.281789	33	0.0774648	0.00917685	30	0.0704225
AACTTTA				-0.393066	781	-0.0358706	539	0.690141	-0.167723	389	0.498079	-0.495756	125	0.160051	-0.535221	90	0.115237	-0.499984	44	0.056338	-0.623844	44	0.056338
AACTTTC				0.0137351	344	-0.0808372	231	0.671512	-0.136111	171	0.497093	0.158946	71	0.206395	0.0570909	48	0.139535	0.10864	23	0.0668605	-0.0253178	23	0.0668605
AACTTTG				-0.141676	475	0.0385174	342	0.72	-0.0225452	254	0.534737	0.0631931	95	0.2	-0.132798	61	0.128421	-0.441507	23	0.0484211	-0.354914	27	0.0568421
AACTTTT				-0.292122	903	-0.110848	601	0.665559	-0.108704	469	0.51938	-0.524134	146	0.161683	-0.239281	131	0.145072	-0.488081	56	0.0620155	-0.281683	70	0.0775194
AAGAAAA				-1.39442	1782	-0.467023	1069	0.599888	-0.877451	713	0.400112	-1.95438	162	0.0909091	-1.7492	139	0.0780022	-1.59021	76	0.0426487	-1.72828	77	0.0432099
AAGAAAC				-0.826348	770	-0.091778	517	0.671429	-0.195445	377	0.48961	-0.902366	94	0.122078	-1.34278	51	0.0662338	-1.06721	29	0.0376623	-1.35851	26	0.0337662
AAGAAAG				-0.957873	512	-0.286747	308	0.601562	-0.584207	196	0.382812	-1.40482	37	0.0722656	-1.22996	30	0.0585938	-1.29472	13	0.0253906	-0.946786	19	0.0371094
AAGAAAT				-0.863391	1012	-0.208196	641	0.633399	-0.412365	450	0.444664	-1.00102	127	0.125494	-0.919254	99	0.0978261	-1.34076	35	0.034585	-1.29874	40	0.0395257
AAGAACA				-0.505713	658	-0.13077	436	0.662614	-0.101308	338	0.513678	-0.864997	78	0.118541	-0.378134	80	0.121581	-0.829814	27	0.0410334	-0.729252	32	0.0486322
AAGAACC				-0.237108	254	0.0509131	185	0.728346	-0.0246301	134	0.527559	-0.13149	40	0.15748	-0.454207	21	0.0826772	-0.577009	8	0.0314961	-0.286224	12	0.0472441
AAGAACG				-0.378299	262	-0.0556227	178	0.679389	-0.234857	120	0.458015	-0.477219	31	0.118321	-0.360384	24	0.0916031	-0.728213	7	0.0267176	-0.413499	11	0.0419847
AAGAACT				-0.0873802	437	0.0891563	324	0.741419	-0.00280191	235	0.537757	-0.226952	71	0.162471	0.0204089	61	0.139588	-0.154151	25	0.0572082	-0.249942	26	0.0594966
AAGAAGA				-0.513814	527	-0.244197	325	0.616698	-0.528633	209	0.396584	-0.967442	54	0.102467	-0.547953	52	0.0986717	-0.254025	30	0.056926	-0.540637	27	0.0512334
AAGAAGC				0.135321	317	0.0369973	229	0.722397	-0.0522592	166	0.523659	-0.187805	51	0.160883	-0.0961883	39	0.123028	0.667163	31	0.0977918	0.44402	29	0.0914826
AAGAAGG				0.124941	255	-0.23634	154	0.603922	-0.337908	108	0.423529	-0.154017	40	0.156863	0.312944	41	0.160784	0.71442	25	0.0980392	0.45055	23	0.0901961
AAGAAGT				-0.353845	376	-0.199596	234	0.62234	-0.376469	160	0.425532	-0.617052	45	0.119681	-0.601112	32	0.0851064	-0.131397	21	0.0558511	-0.197444	22	0.0585106
AAGAATA				-0.74246	660	-0.160115	429	0.65	-0.465993	282	0.427273	-0.866293	78	0.118182	-0.647155	66	0.1	-0.994437	24	0.0363636	-1.32077	21	0.0318182
AAGAATC				-0.291784	351	-0.0442295	241	0.68661	-0.143704	173	0.492877	-0.117127	60	0.17094	-0.468823	33	0.0940171	-0.392403	16	0.045584	-0.584417	15	0.042735
AAGAATG				-0.734756	356	-0.222502	219	0.615169	-0.476841	142	0.398876	-0.672707	40	0.11236	-0.43934	34	0.0955056	-1.1174	8	0.0224719	-1.47975	5	0.0140449
AAGAATT				-0.0995899	593	0.0469382	424	0.715008	-0.0751527	305	0.514334	-0.170874	106	0.178752	-0.146737	80	0.134907	-0.0957535	39	0.0657673	-0.155961	41	0.06914
AAGACAA				0.336388	480	0.18727	373	0.777083	0.219149	292	0.608333	0.332478	114	0.2375	0.560283	98	0.204167	0.206767	36	0.075	0.512383	50	0.104167
AAGACAC				-0.126682	258	-0.0221238	179	0.693798	0.167206	154	0.596899	-0.376818	34	0.131783	0.0502667	34	0.131783	-0.370923	11	0.0426357	-0.207699	14	0.0542636
AAGACAG				-0.158803	172	-0.000923666	121	0.703488	-0.0794027	85	0.494186	-0.396226	17	0.0988372	-0.110496	17	0.0988372	-0.151828	7	0.0406977	-0.21394	7	0.0406977
AAGACAT				0.258717	307	0.0351819	222	0.723127	0.0675667	172	0.560261	0.501251	78	0.254072	0.258818	48	0.156352	0.445752	25	0.0814332	0.243731	24	0.0781759
AAGACCA				0.0396628	232	0.108133	175	0.75431	0.0248142	125	0.538793	-0.0563141	38	0.163793	0.345424	37	0.159483	-0.128149	11	0.0474138	-0.0559311	13	0.0560345
AAGACCC				-0.109603	120	-0.0542	78	0.65	-0.0453682	58	0.483333	-0.0389746	16	0.133333	-0.111998	9	0.075	-0.151727	3	0.025	-0.255352	2	0.0166667
AAGACCG				-0.0168104	86	-0.000434846	59	0.686047	-0.016963	41	0.476744	-0.115888	6	0.0697674	-0.0642893	5	0.0581395	0.0587417	3	0.0348837	0.0379718	3	0.0348837
AAGACCT				0.0210354	125	-0.0525502	82	0.656	-0.115974	55	0.44	0.0173557	19	0.152	0.0755332	14	0.112	0.179819	7	0.056	0.0220288	6	0.048
AAGACGA				-0.356932	247	-0.112249	162	0.65587	-0.139275	120	0.48583	-0.491718	28	0.11336	-0.366382	22	0.0890688	-0.139859	12	0.048583	-0.892108	5	0.0202429
AAGACGC				0.220308	129	0.00625092	91	0.705426	0.0811458	73	0.565891	0.218457	25	0.193798	0.198383	17	0.131783	0.354582	9	0.0697674	0.46303	11	0.0852713
AAGACGG				-0.113067	97	-0.070199	59	0.608247	-0.123492	37	0.381443	-0.186298	6	0.0618557	-0.0611433	7	0.0721649	-0.11173	2	0.0206186	-0.125541	2	0.0206186
AAGACGT				0.0662839	121	0.0146442	86	0.710744	-0.0529093	58	0.479339	0.107321	20	0.165289	-0.063368	10	0.0826446	0.377555	8	0.0661157	0.0144598	5	0.0413223
AAGACTA				0.256513	207	-0.0281614	143	0.690821	0.0597271	115	0.555556	0.222417	42	0.202899	0.394494	34	0.164251	0.57839	18	0.0869565	0.312209	16	0.0772947
AAGACTC				0.440893	134	0.166545	110	0.820896	0.138588	80	0.597015	0.369805	30	0.223881	0.648074	27	0.201493	0.626698	12	0.0895522	0.695651	14	0.104478
AAGAGAA				-1.01517	630	-0.094708	421	0.668254	-0.377105	278	0.44127	-0.998877	67	0.106349	-1.47471	34	0.0539683	-1.79415	12	0.0190476	-1.35148	19	0.0301587
AAGAGAC				-0.180984	180	-0.0927109	118	0.655556	-0.193134	81	0.45	-0.126578	26	0.144444	-0.338709	14	0.0777778	-0.0326363	9	0.05	-0.302135	7	0.0388889
AAGAGAG				-0.578206	270	-0.129896	175	0.648148	-0.38671	111	0.411111	-1.08603	16	0.0592593	-0.755991	17	0.062963	-0.46682	10	0.037037	-0.643785	9	0.0333333
AAGAGAT				-0.529115	342	-0.101953	227	0.663743	-0.336634	149	0.435673	-0.684417	38	0.111111	-0.757544	25	0.0730994	-0.680406	12	0.0350877	-0.613734	14	0.0409357
AAGAGCA				-0.201358	405	0.130424	309	0.762963	0.146343	238	0.587654	-0.243528	64	0.158025	-0.0637647	52	0.128395	-0.38378	19	0.0469136	-0.793843	15	0.037037
AAGAGCC				-0.274097	159	-0.122362	100	0.628931	-0.125862	74	0.465409	-0.28633	17	0.106918	-0.146194	14	0.0880503	-0.428102	3	0.0188679	-0.535729	2	0.0125786
AAGAGCG				-0.121659	169	0.0130312	120	0.710059	-0.0103041	88	0.52071	-0.116113	24	0.142012	0.245597	24	0.142012	-0.365132	5	0.0295858	-0.497033	4	0.0236686
AAGAGCT				-0.0110311	220	-0.0418747	150	0.681818	-0.00465767	116	0.527273	-0.101487	34	0.154545	-0.230178	21	0.0954545	0.373218	16	0.0727273	-0.0612066	12	0.0545455
AAGAGGA				-1.0125	317	-0.250795	192	0.605678	-0.557324	119	0.375394	-1.26386	19	0.0599369	-1.40678	10	0.0315457	-1.22746	6	0.0189274	-1.36879	5	0.0157729
AAGAGGC				0.185797	126	-0.0406264	84	0.666667	0.0234969	67	0.531746	0.146891	22	0.174603	0.152898	15	0.119048	0.552682	10	0.0793651	0.279442	8	0.0634921
AAGAGGG				-0.0469551	88	-0.0750528	50	0.568182	-0.130465	28	0.318182	-0.156498	4	0.0454545	-0.103143	4	0.0454545	0.150502	4	0.0454545	0.0329263	3	0.0340909
AAGAGGT				-0.053705	106	-0.0499024	68	0.641509	-0.0885409	46	0.433962	-0.115347	11	0.103774	0.0221375	10	0.0943396	-0.0784329	3	0.0283019	-0.0121441	4	0.0377358
AAGAGTA				-0.257695	257	-0.0643316	174	0.677043	-0.152359	124	0.48249	-0.140512	41	0.159533	-0.458947	22	0.0856031	-0.364847	11	0.0428016	-0.365175	12	0.0466926
AAGAGTC				0.020341	131	-0.0992473	82	0.625954	-0.0781882	62	0.473282	0.206223	25	0.19084	0.289667	19	0.145038	-0.275517	3	0.0229008	0.0791086	7	0.0534351
AAGAGTG				-0.118671	145	-0.216277	81	0.558621	-0.122707	67	0.462069	-0.0871109	20	0.137931	-0.113247	13	0.0896552	-0.363581	3	0.0206897	0.190895	9	0.062069
AAGAGTT				-0.0121796	300	-0.0605709	204	0.68	-0.137787	148	0.493333	0.0964988	58	0.193333	0.2984	48	0.16	0.108988	19	0.0633333	-0.378607	14	0.0466667
AAGATAA				-0.65473	510	-0.0880625	342	0.670588	-0.223292	244	0.478431	-0.548846	69	0.135294	-0.704589	45	0.0882353	-1.04446	16	0.0313725	-1.31913	14	0.027451
AAGATAC				-0.411974	336	0.0173596	240	0.714286	-0.15817	165	0.491071	-0.419163	46	0.136905	-0.559773	29	0.0863095	-0.669808	12	0.0357143	-0.682287	13	0.0386905
AAGATAG				-0.326706	188	-0.131574	120	0.638298	-0.277839	79	0.420213	-0.439105	19	0.101064	-0.324893	15	0.0797872	-0.368286	6	0.0319149	-0.418538	6	0.0319149
AAGATAT				-0.716269	507	-0.160861	329	0.648915	-0.226965	242	0.477318	-0.623391	65	0.128205	-0.818592	41	0.0808679	-1.34303	12	0.0236686	-1.12478	16	0.0315582
AAGATCA				-0.525518	338	-0.0952429	225	0.66568	-0.179728	163	0.482249	-0.576913	41	0.121302	-0.375156	34	0.100592	-0.97158	9	0.0266272	-0.954486	10	0.0295858
AAGATCC				-0.42671	186	-0.000438308	131	0.704301	-0.0591536	94	0.505376	-0.58442	15	0.0806452	-0.429577	13	0.0698925	-0.699847	3	0.016129	-0.786822	2	0.0107527
AAGATCG				-0.251071	195	-0.109778	127	0.651282	-0.170635	91	0.466667	-0.274763	25	0.128205	-0.29484	17	0.0871795	-0.246821	8	0.0410256	-0.409591	7	0.0358974
AAGATCT				0.0888614	262	0.0347861	189	0.721374	-0.0502427	136	0.519084	-0.0713832	44	0.167939	0.00833747	33	0.125954	0.306167	19	0.0725191	0.305504	21	0.0801527
AAGATGA				-0.530593	391	-0.0358001	269	0.68798	-0.129141	194	0.496164	-0.751019	43	0.109974	-0.758051	30	0.0767263	-0.822493	13	0.0332481	-0.687054	16	0.0409207
AAGATGC				0.214556	222	0.0432583	161	0.725225	0.0140847	119	0.536036	0.184175	44	0.198198	0.192389	31	0.13964	0.628916	20	0.0900901	0.224515	16	0.0720721
AAGATGG				-0.318322	201	-0.206071	122	0.606965	-0.306397	84	0.41791	-0.456654	21	0.104478	-0.312572	17	0.0845771	-0.230999	8	0.039801	-0.397237	7	0.0348259
AAGATGT				-0.0951252	283	-0.099637	187	0.660777	-0.101881	142	0.501767	-0.145011	46	0.162544	-0.203374	31	0.109541	0.087237	18	0.0636042	-0.108086	17	0.0600707
AAGATTA				-0.516413	422	-0.145765	270	0.63981	-0.34747	182	0.43128	-0.448917	59	0.13981	-0.815425	32	0.0758294	-0.72093	16	0.0379147	-0.61997	19	0.0450237
AAGATTC				-0.208186	241	0.000213881	170	0.705394	-0.238761	109	0.452282	-0.166659	37	0.153527	-0.315728	23	0.0954357	-0.172255	12	0.0497925	-0.355926	11	0.0456432
AAGATTG				-0.0809668	330	-0.066026	224	0.678788	-0.0753007	170	0.515152	-0.0134183	60	0.181818	-0.288304	35	0.106061	0.0132405	20	0.0606061	-0.0559925	21	0.0636364
AAGATTT				-0.257233	579	-0.0997267	388	0.670121	-0.142851	289	0.499136	-0.407959	89	0.153713	-0.306465	70	0.120898	-0.392902	31	0.0535406	-0.193495	39	0.0673575
AAGCAAA				-0.552804	1457	0.104625	1063	0.729581	0.104625	827	0.567605	-0.569969	261	0.179135	-0.852017	167	0.114619	-1.1812	68	0.0466712	-0.922891	88	0.0603981
AAGCAAC				-0.290279	626	0.0686047	452	0.722045	0.0524381	343	0.547923	-0.197603	111	0.177316	-0.849314	52	0.0830671	-0.393803	33	0.0527157	-0.421994	36	0.057508
AAGCAAG				-0.439454	426	0.014583	302	0.70892	-0.0911583	216	0.507042	-0.303376	65	0.152582	-0.392332	44	0.103286	-0.835587	14	0.0328638	-1.02885	13	0.0305164
AAGCACA				0.100144	427	-0.0448033	293	0.686183	-0.0208063	227	0.531616	0.241505	94	0.220141	-0.189484	51	0.119438	0.135459	30	0.0702576	0.478993	42	0.0983607
AAGCACC				-0.136597	197	0.0414415	143	0.725888	-0.0205638	103	0.522843	0.0481271	34	0.172589	-0.0829276	21	0.106599	-0.426811	6	0.0304569	-0.37885	7	0.035533
AAGCACG				-0.0517663	123	-0.132678	72	0.585366	-0.0673751	58	0.471545	0.0936797	20	0.162602	0.121501	14	0.113821	-0.0589801	4	0.0325203	-0.266744	2	0.0162602
AAGCACT				0.00718553	247	-0.0954315	164	0.663968	-0.167413	118	0.477733	0.106251	47	0.190283	0.08689	33	0.133603	0.153372	16	0.0647773	-0.0405549	15	0.0607287
AAGCAGA				-0.53893	437	0.04644	316	0.723112	-0.0039139	235	0.537757	-0.287262	68	0.155606	-0.787948	34	0.0778032	-0.834977	15	0.0343249	-1.36592	10	0.0228833
AAGCAGC				0.159548	448	0.131336	341	0.761161	0.179013	269	0.600446	-0.10973	79	0.176339	0.0398363	64	0.142857	0.546974	43	0.0959821	0.169855	36	0.0803571
AAGCAGG				0.271414	176	0.036099	127	0.721591	0.154858	104	0.590909	0.0277603	29	0.164773	0.0231264	20	0.113636	0.827911	18	0.102273	0.558726	16	0.0909091
AAGCAGT				-0.238411	279	0.00780938	197	0.706093	-0.0353133	146	0.523297	-0.115635	46	0.164875	-0.260423	29	0.103943	-0.377907	12	0.0430108	-0.649	10	0.0358423
AAGCATA				-0.193474	593	0.0845287	433	0.730185	0.136885	339	0.571669	-0.152755	107	0.180438	-0.501012	62	0.104553	-0.401551	31	0.0522766	-0.32694	36	0.0607083
AAGCATC				0.0559199	264	0.0556475	193	0.731061	0.174836	158	0.598485	0.06115	49	0.185606	0.241162	40	0.151515	-0.0827388	14	0.0530303	-0.114537	15	0.0568182
AAGCATG				-0.191283	194	-0.12149	125	0.64433	-0.0670541	98	0.505155	-0.0964172	29	0.149485	0.0439052	23	0.118557	-0.480666	5	0.0257732	-0.425976	6	0.0309278
AAGCATT				0.322265	634	0.107861	472	0.744479	0.164504	368	0.580442	0.394292	161	0.253943	0.367974	119	0.187697	0.499652	64	0.100946	0.399304	66	0.104101
AAGCCAC				-0.20158	307	0.0134016	219	0.713355	0.0162969	167	0.543974	-0.0774305	53	0.172638	-0.368115	30	0.0977199	-0.4242	13	0.0423453	-0.36943	15	0.0488599
AAGCCAG				-0.268382	268	0.184859	212	0.791045	0.224983	166	0.619403	-0.23333	40	0.149254	-0.473861	23	0.0858209	-0.719655	8	0.0298507	-0.59329	10	0.0373134
AAGCCAT				-0.170571	303	-0.0653906	206	0.679868	-0.0917532	154	0.508251	-0.22994	47	0.155116	-0.209788	34	0.112211	-0.270723	15	0.049505	-0.155832	18	0.0594059
AAGCCCA				-0.195712	303	-0.0307904	210	0.693069	-0.100364	153	0.50495	-0.269956	45	0.148515	-0.462234	27	0.0891089	-0.208046	15	0.049505	-0.102881	18	0.0594059
AAGCCCC				-0.502746	186	-0.0803258	123	0.66129	-0.162342	86	0.462366	-0.525705	16	0.0860215	-0.644571	8	0.0430108	-0.797506	1	0.00537634	-0.806026	1	0.00537634
AAGCCCG				-0.0665926	109	-0.0835584	66	0.605505	-0.10766	46	0.422018	-0.0840952	13	0.119266	-0.221157	5	0.0458716	0.068064	5	0.0458716	0.0288502	5	0.0458716
AAGCCCT				-0.166231	157	-0.0257996	108	0.687898	-0.328126	57	0.363057	-0.203558	19	0.121019	-0.338464	10	0.0636943	-0.12501	6	0.0382166	0.0235727	8	0.0509554
AAGCCGA				-0.185491	233	0.0395702	168	0.72103	0.0849637	131	0.562232	-0.253118	32	0.137339	-0.267678	22	0.0944206	-0.319174	9	0.0386266	-0.397512	9	0.0386266
AAGCCGC				0.0443582	143	-0.0243966	98	0.685315	-0.048826	71	0.496503	-0.101606	19	0.132867	0.116723	17	0.118881	0.0949988	7	0.048951	0.229256	9	0.0629371
AAGCCGG				0.0829499	92	0.0223295	66	0.717391	0.0103432	47	0.51087	-0.0274112	11	0.119565	0.0142973	8	0.0869565	0.211124	5	0.0543478	0.267017	6	0.0652174
AAGCCGT				0.0132996	137	-0.0305834	93	0.678832	-0.0461636	68	0.49635	0.0110578	21	0.153285	-0.207111	10	0.0729927	0.311971	9	0.0656934	0.0406269	7	0.0510949
AAGCCTA				-0.000653922	253	0.0661953	186	0.735178	0.178384	152	0.600791	0.171198	51	0.201581	0.224653	38	0.150198	-0.319318	11	0.0434783	-0.325036	12	0.0474308
AAGCCTC				-0.138364	109	0.00324987	76	0.697248	-0.0771459	49	0.449541	-0.146755	11	0.100917	-0.226001	5	0.0458716	-0.221945	2	0.0183486	-0.161587	3	0.0275229
AAGCCTG				-0.133582	135	-0.0159223	93	0.688889	-0.143997	59	0.437037	0.0581325	22	0.162963	-0.244167	9	0.0666667	-0.307644	3	0.0222222	-0.147898	5	0.037037
AAGCCTT				-0.266305	198	-0.0240438	137	0.691919	-0.228384	88	0.444444	-0.257954	26	0.131313	-0.513754	13	0.0656566	-0.35653	7	0.0353535	-0.217163	9	0.0454545
AAGCGAA				-0.372665	680	0.127356	509	0.748529	0.125864	391	0.575	-0.328557	116	0.170588	-0.480136	78	0.114706	-0.93116	26	0.0382353	-0.749356	33	0.0485294
AAGCGAC				0.156275	202	0.0553904	148	0.732673	0.181859	122	0.60396	-0.0326832	33	0.163366	0.0989532	26	0.128713	0.291989	14	0.0693069	0.342141	16	0.0792079
AAGCGAG				-0.629359	264	0.0395169	191	0.723485	-0.0741785	135	0.511364	-0.34108	36	0.136364	-0.955587	13	0.0492424	-1.13226	4	0.0151515	-1.31257	2	0.00757576
AAGCGAT				-0.157601	339	-0.018872	237	0.699115	0.0612318	189	0.557522	-0.20101	54	0.159292	0.0604379	47	0.138643	-0.559242	13	0.0383481	-0.288149	18	0.0530973
AAGCGCG				-0.0398518	119	0.04931	88	0.739496	-0.0599867	56	0.470588	-0.123887	14	0.117647	-0.175714	8	0.0672269	0.107244	6	0.0504202	-0.0360764	5	0.0420168
AAGCGGA				-0.448862	242	0.00669911	171	0.706612	-0.167385	115	0.475207	-0.423043	29	0.119835	-0.629341	16	0.0661157	-0.920889	4	0.0165289	-0.559216	8	0.0330579
AAGCGGC				-0.00693031	182	0.0423359	132	0.725275	-0.0244276	94	0.516484	-0.271253	22	0.120879	0.132144	23	0.126374	0.0365371	9	0.0494505	0.0430818	10	0.0549451
AAGCGGG				-0.0442617	84	0.0078995	59	0.702381	0.0308723	45	0.535714	-0.126109	5	0.0595238	-0.0246577	6	0.0714286	-0.103083	1	0.0119048	-0.0504918	2	0.0238095
AAGCGGT				-0.0397121	112	0.0590002	84	0.75	0.0250476	59	0.526786	-0.145467	11	0.0982143	-0.0537003	9	0.0803571	-0.0934228	3	0.0267857	-0.0297304	4	0.0357143
AAGCGTA				0.129919	273	0.0836866	202	0.739927	0.153891	161	0.589744	0.157534	54	0.197802	0.223533	41	0.150183	0.318908	20	0.0732601	-0.15804	15	0.0549451
AAGCGTC				0.362688	114	0.0572145	85	0.745614	0.0372374	61	0.535088	0.347131	25	0.219298	0.48912	20	0.175439	0.532423	9	0.0789474	0.713005	12	0.105263
AAGCGTG				0.327565	138	-0.00735899	96	0.695652	0.0415788	75	0.543478	0.189528	26	0.188406	0.187052	18	0.130435	1.15148	19	0.137681	0.403108	11	0.0797101
AAGCGTT				0.530826	254	0.149817	197	0.775591	0.210543	156	0.614173	0.370261	59	0.232283	0.573969	49	0.192913	0.826346	27	0.106299	1.05402	35	0.137795
AAGCTAA				0.0490135	649	0.145293	491	0.756549	0.134379	373	0.57473	0.18161	146	0.224961	-0.0553775	96	0.14792	-0.0632031	46	0.0708783	-0.0486207	51	0.0785824
AAGCTAC				0.117351	201	-0.0284625	139	0.691542	-0.0127141	106	0.527363	0.230718	41	0.20398	-0.0400343	23	0.114428	0.373263	15	0.0746269	0.181338	14	0.0696517
AAGCTAG				0.14609	241	-0.0757876	162	0.672199	0.0722993	135	0.560166	0.202812	49	0.20332	0.0670234	31	0.128631	0.368914	18	0.0746888	0.241279	18	0.0746888
AAGCTAT				-0.241015	357	0.064458	260	0.728291	-0.105401	179	0.501401	-0.14345	60	0.168067	-0.496384	33	0.092437	-0.503225	15	0.0420168	-0.262085	20	0.0560224
AAGCTCA				0.180602	252	-0.114442	165	0.654762	-0.0391763	131	0.519841	0.213948	52	0.206349	0.171663	36	0.142857	0.363627	19	0.0753968	0.487994	23	0.0912698
AAGCTCC				0.0481731	138	0.0742818	104	0.753623	0.118734	81	0.586957	0.0459235	22	0.15942	-0.203477	10	0.0724638	0.00246812	6	0.0434783	0.251109	9	0.0652174
AAGCTCG				-0.0930145	120	-0.00841545	83	0.691667	0.090655	69	0.575	-0.158393	13	0.108333	0.0116654	12	0.1	-0.20179	3	0.025	-0.291809	2	0.0166667
AAGCTCT				0.178781	212	-0.0703034	142	0.669811	0.0169783	114	0.537736	0.0892855	39	0.183962	0.420463	36	0.169811	0.208935	14	0.0660377	0.407328	18	0.0849057
AAGCTGA				0.194729	328	-0.0713618	222	0.676829	0.147772	193	0.588415	0.256359	72	0.219512	0.258638	52	0.158537	0.309163	25	0.0762195	0.267803	27	0.0823171
AAGCTGC				0.427398	251	0.0998191	189	0.752988	0.0993145	144	0.573705	0.436897	61	0.243028	0.623682	50	0.199203	0.66856	24	0.0956175	0.636116	26	0.103586
AAGCTGG				0.313344	187	-0.00956101	131	0.700535	-0.21763	83	0.44385	0.0870382	33	0.176471	0.083176	23	0.122995	1.07034	23	0.122995	0.866699	22	0.117647
AAGCTGT				0.210849	226	-0.0127096	158	0.699115	-0.088238	113	0.5	0.255392	47	0.207965	0.44853	39	0.172566	0.318648	16	0.0707965	0.343473	18	0.079646
AAGCTTA				0.0291365	449	0.00357356	319	0.710468	0.0556208	252	0.561247	0.0778651	90	0.200445	0.0198145	63	0.140312	0.00357356	29	0.064588	0.0143715	32	0.0712695
AAGCTTC				0.172022	188	-0.0447433	128	0.680851	0.0355013	102	0.542553	0.0490287	32	0.170213	0.173211	25	0.132979	0.42663	14	0.0744681	0.392507	15	0.0797872
AAGCTTG				-0.0459716	201	-0.037143	138	0.686567	-0.0221291	105	0.522388	0.0917791	36	0.179104	-0.00933438	23	0.114428	0.0831599	11	0.0547264	-0.382162	7	0.0348259
AAGGAAA				-1.28763	677	-0.233506	426	0.629247	-0.537041	279	0.412112	-1.59448	49	0.0723781	-1.3814	41	0.0605613	-1.8094	13	0.0192024	-2.16995	10	0.014771
AAGGAAC				-0.462125	258	-0.271398	152	0.589147	-0.254844	116	0.449612	-0.500579	30	0.116279	-0.803592	15	0.0581395	-0.429502	10	0.0387597	-0.512834	10	0.0387597
AAGGAAG				-0.763638	257	-0.232129	156	0.607004	-0.483716	98	0.381323	-0.647712	26	0.101167	-0.955329	12	0.0466926	-1.16441	3	0.0116732	-1.09853	4	0.0155642
AAGGAAT				-0.592528	361	-0.190185	226	0.626039	-0.311189	160	0.443213	-0.712958	40	0.110803	-0.447707	35	0.0969529	-0.994718	10	0.0277008	-0.89841	12	0.033241
AAGGACA				0.0155991	278	0.102155	208	0.748201	0.0787283	156	0.561151	-0.125777	45	0.161871	0.198503	41	0.147482	0.0159097	16	0.057554	-0.175925	15	0.0539568
AAGGACC				-0.0772967	135	-0.0673976	88	0.651852	-0.0303758	68	0.503704	-0.186515	15	0.111111	-0.225111	9	0.0666667	0.151342	7	0.0518519	-0.105722	5	0.037037
AAGGACG				-0.00230266	143	-0.00681144	100	0.699301	0.00460263	75	0.524476	0.00492454	22	0.153846	-0.294918	9	0.0629371	0.0704509	7	0.048951	0.207935	9	0.0629371
AAGGACT				0.269261	176	0.00136426	124	0.704545	0.0560764	97	0.551136	0.401995	40	0.227273	0.394887	28	0.159091	0.433461	13	0.0738636	0.327785	13	0.0738636
AAGGAGA				-0.305112	299	-0.00630727	210	0.702341	-0.253588	137	0.458194	-0.447648	39	0.130435	-0.429185	28	0.0936455	-0.33462	14	0.0468227	-0.359323	15	0.0501672
AAGGAGC				-0.0766229	274	-0.0627101	185	0.675182	-0.24646	124	0.452555	-0.543986	31	0.113139	-0.167556	30	0.109489	0.251128	19	0.0693431	0.309847	22	0.080292
AAGGAGG				0.162328	208	-0.10786	136	0.653846	-0.142272	100	0.480769	0.094396	38	0.182692	-0.0765455	23	0.110577	0.50252	17	0.0817308	0.703729	22	0.105769
AAGGAGT				-0.216366	204	-0.191939	125	0.612745	-0.202975	93	0.455882	-0.00502935	34	0.166667	-0.291289	18	0.0882353	-0.270733	8	0.0392157	-0.336232	8	0.0392157
AAGGATA				-0.402739	339	-0.155316	218	0.643068	-0.254976	156	0.460177	-0.241083	53	0.156342	-0.622656	28	0.0825959	-0.516964	14	0.0412979	-0.625438	14	0.0412979
AAGGATC				-0.230424	221	0.030637	159	0.719457	-0.138882	106	0.479638	-0.204072	32	0.144796	-0.225839	22	0.0995475	-0.441297	8	0.0361991	-0.403088	9	0.040724
AAGGATG				-0.433803	237	-0.266926	139	0.586498	-0.345666	99	0.417722	-0.617578	23	0.0970464	-0.554808	17	0.07173	-0.272658	10	0.0421941	-0.545182	8	0.0337553
AAGGATT				-0.809305	301	-0.150632	194	0.644518	-0.43175	122	0.405316	-0.828463	28	0.0930233	-0.859515	19	0.0631229	-1.22643	5	0.0166113	-1.35904	4	0.013289
AAGGCAA				-0.382951	416	-0.0817894	279	0.670673	-0.0305212	219	0.526442	-0.539642	54	0.129808	-0.608012	37	0.0889423	-0.45681	19	0.0456731	-0.580934	19	0.0456731
AAGGCAC				-0.0014868	139	-0.11715	86	0.618705	-0.0205876	71	0.510791	0.00103541	21	0.151079	0.191742	18	0.129496	-0.0075262	6	0.0431655	-0.0564337	6	0.0431655
AAGGCAG				-0.310319	219	-0.0719043	146	0.666667	0.0449132	120	0.547945	-0.494678	23	0.105023	-0.533847	15	0.0684932	-0.569871	6	0.0273973	-0.236525	10	0.0456621
AAGGCAT				-0.0597623	267	-0.0588046	181	0.677903	-0.131676	131	0.490637	0.172966	54	0.202247	0.23904	41	0.153558	-0.411229	11	0.0411985	-0.16887	15	0.0561798
AAGGCCA				0.217242	201	0.0890316	151	0.751244	0.115073	116	0.577114	0.297764	43	0.21393	0.292242	30	0.149254	0.0615501	11	0.0547264	0.447789	17	0.0845771
AAGGCCC				0.156666	102	0.0308266	74	0.72549	-0.0303697	49	0.480392	0.171895	19	0.186275	0.278933	15	0.147059	0.218501	6	0.0588235	0.270208	7	0.0686275
AAGGCCG				-0.0013339	78	0.0118716	55	0.705128	0.0233173	41	0.525641	0.0357585	11	0.141026	-0.0725547	4	0.0512821	0.0397957	3	0.0384615	-0.0461918	2	0.025641
AAGGCCT				0.185645	103	-0.0527366	65	0.631068	0.0868651	59	0.572816	0.191602	19	0.184466	0.362508	16	0.15534	0.289185	6	0.0582524	0.236448	6	0.0582524
AAGGCGA				-0.118607	192	-0.0350966	132	0.6875	-0.0383477	99	0.515625	-0.201228	26	0.135417	-0.00382527	22	0.114583	-0.0813744	9	0.046875	-0.351773	7	0.0364583
AAGGCGC				0.265887	115	0.0860503	89	0.773913	0.0997504	67	0.582609	0.0137054	17	0.147826	0.0956397	13	0.113043	0.740733	12	0.104348	0.559442	11	0.0956522
AAGGCGG				0.185258	143	0.0354566	104	0.727273	0.132756	85	0.594406	-0.047638	21	0.146853	0.0343535	16	0.111888	0.438276	11	0.0769231	0.518346	13	0.0909091
AAGGCGT				-0.0207147	124	-0.0162755	85	0.685484	-0.0246316	62	0.5	-0.0656561	16	0.129032	-0.138629	9	0.0725806	0.135719	6	0.0483871	-0.0148151	5	0.0403226
AAGGCTA				-0.12313	138	0.0337064	100	0.724638	-0.151662	60	0.434783	0.0693606	23	0.166667	0.0792281	16	0.115942	-0.41574	2	0.0144928	-0.353675	3	0.0217391
AAGGCTC				-0.00838997	90	-0.037115	57	0.633333	0.0216072	47	0.522222	0.0663534	14	0.155556	0.15388	11	0.122222	-0.151926	1	0.0111111	-0.103139	2	0.0222222
AAGGCTT				0.0916513	185	-0.0274976	127	0.686486	-0.00625684	97	0.524324	0.207359	36	0.194595	0.199666	25	0.135135	-0.00378788	9	0.0486486	0.180426	12	0.0648649
AAGGGAA				-0.61515	300	-0.20092	187	0.623333	-0.398932	124	0.413333	-0.815937	28	0.0933333	-0.649472	23	0.0766667	-0.578279	11	0.0366667	-1.04736	7	0.0233333
AAGGGAC				0.0733058	79	-0.0132241	52	0.658228	-0.0274291	36	0.455696	0.10406	13	0.164557	-0.0318271	5	0.0632911	0.17148	4	0.0506329	0.236775	5	0.0632911
AAGGGAG				-0.237539	128	-0.10241	79	0.617188	-0.15104	54	0.421875	-0.316093	9	0.0703125	-0.335232	5	0.0390625	-0.208545	3	0.0234375	-0.311914	2	0.015625
AAGGGAT				-0.379167	143	-0.099507	91	0.636364	-0.225924	57	0.398601	-0.5151	6	0.041958	-0.524208	3	0.020979	-0.44946	2	0.013986	-0.460805	2	0.013986
AAGGGCA				0.164269	160	-0.016241	111	0.69375	-0.0281035	82	0.5125	-0.00435678	25	0.15625	-0.122234	15	0.09375	0.349854	11	0.06875	0.806694	18	0.1125
AAGGGCC				0.00365006	70	-0.015717	45	0.642857	0.0579254	41	0.585714	0.00569764	8	0.114286	-0.0208362	4	0.0571429	-0.0291155	1	0.0142857	0.0239459	2	0.0285714
AAGGGCG				0.196479	96	0.0193848	69	0.71875	0.0420435	52	0.541667	0.0990411	16	0.166667	0.0206434	9	0.09375	0.585369	9	0.09375	0.41239	8	0.0833333
AAGGGCT				0.0454125	90	-0.0298246	58	0.644444	-0.0502131	40	0.444444	-0.0335626	10	0.111111	0.000296846	7	0.0777778	0.263515	5	0.0555556	0.122264	4	0.0444444
AAGGGGA				-0.341258	126	-0.205771	66	0.52381	-0.218909	47	0.373016	-0.39783	5	0.0396825	-0.422011	1	0.00793651	-0.399972		0	-0.403052		0
AAGGGGC				-0.144835	91	-0.0788384	52	0.571429	-0.108819	34	0.373626	-0.157466	6	0.0659341	-0.183724	2	0.021978	-0.168543		0	-0.171623		0
AAGGGGG				-0.113799	85	-0.13065	36	0.423529	-0.108171	29	0.341176	-0.129572	5	0.0588235	-0.155233	1	0.0117647	-0.0194389	2	0.0235294	-0.139727		0
AAGGGGT				-0.0936418	82	-0.0429853	50	0.609756	-0.0584978	34	0.414634	-0.116608	5	0.0609756	-0.127098	2	0.0243902	-0.11976		0	-0.0969022	1	0.0121951
AAGGGTA				-0.023778	95	-0.0146922	64	0.673684	-0.117238	36	0.378947	-0.147137	7	0.0736842	-0.0737464	6	0.0631579	0.0239816	3	0.0315789	0.186163	5	0.0526316
AAGGGTC				0.0465868	70	0.0285627	52	0.742857	-0.0347707	29	0.414286	-0.0525065	5	0.0714286	0.0605201	6	0.0857143	0.0620846	2	0.0285714	0.215631	4	0.0571429
AAGGGTG				-0.0086703	79	0.00665199	55	0.696203	0.140244	52	0.658228	-0.0242006	9	0.113924	0.0256597	7	0.0886076	-0.0984204	1	0.0126582	-0.101956	1	0.0126582
AAGGGTT				-0.129849	114	-0.102937	68	0.596491	-0.107373	49	0.429825	-0.0415756	15	0.131579	-0.276116	4	0.0350877	0.0693573	5	0.0438596	-0.320448		0
AAGGTAA				-0.0771272	167	-0.0985798	108	0.646707	-0.238759	70	0.419162	-0.0920765	24	0.143713	0.0354975	19	0.113772	-0.102623	7	0.0419162	0.0337782	9	0.0538922
AAGGTAC				0.103158	84	-0.0536591	50	0.595238	-0.0277481	39	0.464286	-0.00715208	10	0.119048	0.21231	11	0.130952	0.267502	5	0.0595238	0.227694	5	0.0595238
AAGGTAG				-0.0678968	87	-0.0698692	50	0.574713	-0.0611587	37	0.425287	-0.12471	6	0.0689655	-0.106784	4	0.045977	-0.0535432	2	0.0229885	0.00868397	3	0.0344828
AAGGTAT				-0.224024	157	-0.229374	88	0.56051	-0.352975	55	0.350318	-0.188556	20	0.127389	-0.368899	10	0.0636943	0.0286986	8	0.0509554	-0.233038	6	0.0382166
AAGGTCA				0.175212	125	-0.0333594	84	0.672	0.00825753	65	0.52	0.205865	24	0.192	0.221719	17	0.136	0.162942	7	0.056	0.485847	11	0.088
AAGGTCC				-0.0211489	69	0.00013328	47	0.681159	-0.0120547	32	0.463768	-0.00379103	8	0.115942	-0.0561658	3	0.0434783	0.00253536	2	0.0289855	-0.0575507	1	0.0144928
AAGGTCG				0.0204111	91	-0.0304265	59	0.648352	0.0607689	51	0.56044	0.11715	15	0.164835	-0.0864529	5	0.0549451	0.0418058	3	0.032967	0.019621	3	0.032967
AAGGTCT				0.0676017	94	-0.0228027	62	0.659574	-0.0116544	46	0.489362	0.099735	15	0.159574	0.115417	10	0.106383	0.130047	4	0.0425532	0.0948688	4	0.0425532
AAGGTGA				0.249389	113	-0.00247177	78	0.690265	0.00539085	58	0.513274	0.17335	21	0.185841	0.00487618	11	0.0973451	0.749132	12	0.106195	0.566058	11	0.0973451
AAGGTGC				0.408309	114	0.0655316	86	0.754386	0.00847023	59	0.517544	0.246017	23	0.201754	0.306593	17	0.149123	0.841006	13	0.114035	0.982236	16	0.140351
AAGGTGG				0.127139	106	-0.049638	68	0.641509	-0.0407727	50	0.471698	0.0929163	17	0.160377	-0.0154751	9	0.0849057	0.368245	7	0.0660377	0.40756	8	0.0754717
AAGGTGT				0.0801767	131	0.00264434	92	0.70229	-0.0262563	66	0.503817	0.0822213	22	0.167939	0.334401	20	0.152672	0.017862	6	0.0458015	0.0701883	7	0.0534351
AAGGTTA				-0.108665	145	0.0301198	105	0.724138	-0.0830729	70	0.482759	-0.00552757	22	0.151724	-0.252762	10	0.0689655	-0.250396	4	0.0275862	-0.0903478	6	0.0413793
AAGGTTC				0.0207808	77	-0.030166	48	0.623377	0.00041488	38	0.493506	0.0249899	10	0.12987	0.138432	9	0.116883	0.00256118	2	0.025974	-0.0115473	2	0.025974
AAGGTTT				0.0368501	270	-0.160163	172	0.637037	-0.172294	129	0.477778	-0.0048488	48	0.177778	0.225128	41	0.151852	0.0949265	17	0.062963	0.238352	21	0.0777778
AAGTAAA				-0.138003	975	0.0630581	704	0.722051	0.0483736	541	0.554872	-0.186941	195	0.2	-0.251623	145	0.148718	-0.39803	65	0.0666667	-0.102857	86	0.0882051
AAGTAAC				-0.497552	317	-0.0129291	223	0.70347	-0.124397	158	0.498423	-0.342223	46	0.14511	-0.573862	27	0.0851735	-1.1295	7	0.022082	-0.802404	11	0.0347003
AAGTAAG				-0.245424	275	-0.018263	191	0.694545	-0.107491	137	0.498182	-0.319554	38	0.138182	-0.388828	25	0.0909091	-0.397004	11	0.04	-0.241407	14	0.0509091
AAGTAAT				-0.282348	642	-0.0396653	443	0.690031	-0.0352109	339	0.528037	-0.533684	93	0.14486	-0.5006	70	0.109034	-0.142021	42	0.0654206	-0.442906	37	0.0576324
AAGTACA				0.494078	423	0.0979648	315	0.744681	0.248516	263	0.621749	0.496437	110	0.260047	0.776022	97	0.229314	0.659776	43	0.101655	0.685751	48	0.113475
AAGTACG				-0.0537472	149	0.0118982	106	0.711409	-0.0671016	73	0.489933	0.126764	26	0.174497	0.180092	19	0.127517	-0.2712	4	0.0268456	-0.302936	4	0.0268456
AAGTAGA				0.0150985	279	0.03174	200	0.716846	0.137193	163	0.584229	-0.0155	50	0.179211	0.239572	43	0.154122	-0.213564	14	0.0501792	-0.0888501	17	0.0609319
AAGTAGC				0.291775	220	0.00951588	156	0.709091	0.0492917	121	0.55	0.4531	53	0.240909	0.548352	41	0.186364	0.182656	14	0.0636364	0.507735	20	0.0909091
AAGTAGG				0.301297	134	-0.0083243	93	0.69403	0.00119486	70	0.522388	0.400898	31	0.231343	0.213759	18	0.134328	0.520056	11	0.0820896	0.680195	14	0.104478
AAGTAGT				0.0831517	273	-0.0167206	190	0.695971	0.0723336	153	0.56044	0.00781254	49	0.179487	0.0824234	37	0.135531	-0.067695	15	0.0549451	0.420757	24	0.0879121
AAGTATA				-0.351382	508	-0.0970543	340	0.669291	-0.178746	249	0.490157	-0.45634	73	0.143701	-0.664681	46	0.0905512	-0.36117	26	0.0511811	-0.350303	29	0.0570866
AAGTATC				-0.0277791	204	-0.0911465	135	0.661765	0.0211496	110	0.539216	0.0226898	35	0.171569	-0.101032	22	0.107843	-0.188774	9	0.0441176	0.170439	14	0.0686275
AAGTATG				-0.250183	297	-0.21172	183	0.616162	-0.0849029	151	0.508418	-0.0243807	53	0.178451	-0.592171	24	0.0808081	-0.401791	13	0.043771	-0.18613	17	0.0572391
AAGTCAA				0.29127	438	0.0319662	314	0.716895	0.175826	261	0.59589	0.484034	113	0.257991	0.468656	84	0.191781	0.369599	36	0.0821918	0.217541	36	0.0821918
AAGTCAC				0.0929461	175	-0.0555699	118	0.674286	0.0747644	98	0.56	0.0782727	30	0.171429	0.0357008	20	0.114286	0.170075	10	0.0571429	0.254434	12	0.0685714
AAGTCAG				0.0242394	189	0.0446572	137	0.724868	0.123087	109	0.57672	0.269377	39	0.206349	0.0685627	23	0.121693	0.0566979	10	0.0529101	-0.416945	6	0.031746
AAGTCCA				-0.167996	282	0.0744251	208	0.737589	0.0420938	155	0.549645	-0.125115	46	0.163121	-0.180075	31	0.109929	-0.360597	12	0.0425532	-0.458708	12	0.0425532
AAGTCCC				-0.21613	143	0.0157892	102	0.713287	-0.0771994	69	0.482517	-0.0712221	20	0.13986	-0.295245	9	0.0629371	-0.427397	2	0.013986	-0.441503	2	0.013986
AAGTCCG				-0.0101028	116	-0.0509157	75	0.646552	-0.000614331	59	0.508621	0.140592	20	0.172414	-0.0809135	9	0.0775862	-0.115214	3	0.0258621	0.046449	5	0.0431034
AAGTCCT				0.205929	192	0.158622	151	0.786458	-0.0381141	99	0.515625	0.232054	39	0.203125	-0.171351	19	0.0989583	1.06804	24	0.125	-0.0136718	11	0.0572917
AAGTCGA				-0.355495	270	-0.0114695	189	0.7	-0.0728988	138	0.511111	-0.343879	37	0.137037	-0.0584962	33	0.122222	-0.741437	8	0.0296296	-0.904792	7	0.0259259
AAGTCGC				0.223061	166	-0.0186005	115	0.692771	0.133042	97	0.584337	0.142067	30	0.180723	0.0970369	20	0.120482	0.503411	13	0.0783133	0.481409	14	0.0843373
AAGTCGG				-0.114376	132	-0.0150939	91	0.689394	-0.179421	54	0.409091	-0.161012	15	0.113636	-0.244598	8	0.0606061	0.0813356	6	0.0454545	-0.167464	4	0.030303
AAGTCGT				0.0974176	172	-0.115824	110	0.639535	0.00624545	91	0.52907	0.0114576	28	0.162791	0.402819	28	0.162791	0.134952	10	0.0581395	0.144855	11	0.0639535
AAGTCTA				-0.0114366	261	0.0335254	188	0.720307	0.200374	159	0.609195	0.094777	50	0.191571	0.213793	39	0.149425	-0.564901	9	0.0344828	-0.0461894	16	0.0613027
AAGTCTC				0.0028564	131	-0.0787483	84	0.641221	-0.0757617	62	0.473282	-0.0717657	18	0.137405	0.174065	17	0.129771	0.111375	7	0.0534351	-0.0420258	6	0.0458015
AAGTCTT				0.00540894	240	-0.123703	156	0.65	-0.249888	107	0.445833	0.0665071	44	0.183333	0.148608	33	0.1375	0.0745356	14	0.0583333	0.116395	16	0.0666667
AAGTGAA				-0.169127	651	0.0552627	473	0.726575	0.132678	374	0.574501	-0.239967	115	0.176651	-0.261353	85	0.130568	-0.462358	34	0.0522273	-0.239026	44	0.0675883
AAGTGAC				0.0845901	155	0.0547176	114	0.735484	0.0672807	86	0.554839	0.188779	29	0.187097	0.138207	19	0.122581	-0.0919533	6	0.0387097	0.15051	9	0.0580645
AAGTGAG				-0.0484409	185	0.0298574	133	0.718919	0.0327122	100	0.540541	0.0182224	31	0.167568	-0.068653	20	0.108108	-0.0653846	9	0.0486486	-0.2374	8	0.0432432
AAGTGCG				0.323449	177	0.161615	140	0.79096	0.245389	112	0.632768	0.420612	41	0.231638	0.383267	28	0.158192	0.501125	14	0.079096	0.228685	12	0.0677966
AAGTGGA				-0.251897	333	-0.0540293	227	0.681682	-0.321791	146	0.438438	-0.428744	45	0.135135	-0.304129	35	0.105105	-0.138162	18	0.0540541	-0.264525	18	0.0540541
AAGTGGC				0.34083	213	0.0523699	156	0.732394	0.122394	123	0.577465	0.434963	51	0.239437	0.234766	31	0.14554	0.729166	21	0.0985915	0.47132	19	0.0892019
AAGTGGG				-0.242293	169	-0.0611785	113	0.668639	-0.185627	75	0.443787	-0.298684	19	0.112426	-0.486748	9	0.0532544	-0.235784	6	0.035503	-0.185735	7	0.0414201
AAGTGGT				0.0464017	140	-0.0644469	92	0.657143	-0.129782	63	0.45	0.0175276	22	0.157143	0.0660888	16	0.114286	0.280798	9	0.0642857	0.108226	8	0.0571429
AAGTGTA				0.162745	580	-0.0407087	400	0.689655	0.0960659	330	0.568966	0.261892	135	0.232759	0.051343	89	0.153448	0.291782	50	0.0862069	0.316096	56	0.0965517
AAGTGTC				0.36163	170	0.0791343	127	0.747059	0.11199	98	0.576471	0.489036	42	0.247059	0.584261	32	0.188235	0.419916	13	0.0764706	0.485443	15	0.0882353
AAGTGTG				-0.159187	257	-0.0064004	180	0.700389	-0.0059277	137	0.533074	-0.151327	40	0.155642	0.0817286	34	0.132296	-0.487828	9	0.0350195	-0.385368	11	0.0428016
AAGTTAA				-0.0915929	797	-0.0307161	553	0.693852	0.135368	462	0.579674	-0.0500999	165	0.207026	-0.207983	114	0.143036	-0.294995	53	0.0664994	-0.101131	66	0.0828105
AAGTTAC				-0.115881	298	0.118832	226	0.758389	0.134816	174	0.583893	0.0510095	56	0.187919	-0.250215	32	0.107383	-0.321554	14	0.0469799	-0.428173	14	0.0469799
AAGTTAG				0.0749573	325	0.0571993	238	0.732308	0.0583037	181	0.556923	0.329064	74	0.227692	-0.194524	37	0.113846	0.231167	23	0.0707692	-0.0314663	21	0.0646154
AAGTTAT				0.190113	584	0.0944477	430	0.736301	0.215265	350	0.599315	0.171072	130	0.222603	0.249125	101	0.172945	0.10079	44	0.0753425	0.309981	56	0.0958904
AAGTTCA				0.33612	396	-0.0577928	268	0.676768	0.0880071	224	0.565657	0.291338	90	0.227273	0.318454	67	0.169192	0.717721	42	0.106061	0.658992	44	0.111111
AAGTTCG				-0.197963	219	-0.1041	143	0.652968	-0.0852183	109	0.497717	-0.280195	29	0.13242	0.0814336	28	0.127854	-0.264955	9	0.0410959	-0.53474	7	0.0319635
AAGTTCT				-0.0291278	307	-0.0604943	209	0.680782	-0.0711642	158	0.514658	-0.0637666	54	0.175896	0.00348819	41	0.13355	0.00698859	19	0.0618893	0.0101814	21	0.0684039
AAGTTGA				0.179114	428	-0.0027049	301	0.703271	0.0021692	231	0.53972	0.172189	90	0.21028	0.0990006	62	0.14486	0.452604	37	0.0864486	0.351426	38	0.088785
AAGTTGC				0.225361	274	0.121513	208	0.759124	0.218062	168	0.613139	0.42007	66	0.240876	0.293271	44	0.160584	-0.0285844	16	0.0583942	0.327837	23	0.0839416
AAGTTGG				-0.0170749	219	-0.0708403	146	0.666667	-0.124173	106	0.484018	0.192282	44	0.200913	0.0254695	27	0.123288	-0.10288	11	0.0502283	-0.0223085	13	0.0593607
AAGTTTA				0.0776901	799	-0.0487021	552	0.690864	0.0453764	446	0.558198	0.14709	187	0.234043	0.0148979	130	0.162703	0.070843	67	0.0838548	0.236635	82	0.102628
AAGTTTC				0.225025	379	0.038475	273	0.720317	0.0818576	214	0.564644	0.479641	97	0.255937	0.280015	62	0.163588	0.272989	29	0.0765172	0.197174	30	0.0791557
AAGTTTG				-0.0700641	458	-0.0313467	318	0.694323	-0.091238	235	0.5131	-0.0861946	83	0.181223	-0.428269	48	0.104803	0.18367	34	0.0742358	0.032994	34	0.0742358
AAGTTTT				-0.016558	955	-0.0336384	654	0.684817	0.0159155	525	0.549738	-0.0710959	206	0.215707	0.203599	182	0.190576	-0.123614	75	0.078534	-0.090514	84	0.0879581
AATAAAA				-0.161727	3372	0.559616	2515	0.745848	0	2006	0.594899	-0.251314	932	0.276394	-0.133531	720	0.213523	-0.451985	389	0.115362	-0.693147	392	0.116251
AATAAAC				0.191241	1618	0.384674	1278	0.789864	0.684779	1091	0.674289	0.290487	466	0.28801	0.360283	358	0.221261	-0.308473	138	0.0852905	-0.264302	155	0.0957973
AATAAAG				0.612338	1270	0.297252	1009	0.794488	0.551317	876	0.689764	0.722135	417	0.328346	0.881199	353	0.277953	0.628609	171	0.134646	0.593517	180	0.141732
AATAAAT				0.117716	3144	0.287682	2479	0.788486	0.470004	2085	0.663168	0.133531	1052	0.334606	0.133531	799	0.254135	0	444	0.141221	-0.318454	441	0.140267
AATAACA				-0.345884	748	-0.137119	495	0.661765	-0.200525	366	0.489305	-0.37629	127	0.169786	-0.552746	85	0.113636	-0.346237	46	0.0614973	-0.462387	46	0.0614973
AATAACC				-0.260773	296	-0.0659832	200	0.675676	-0.131528	146	0.493243	-0.16099	47	0.158784	-0.175278	33	0.111486	-0.51047	11	0.0371622	-0.520388	12	0.0405405
AATAACG				-0.227904	266	-0.0880982	177	0.665414	0.0256718	145	0.545113	-0.412051	34	0.12782	-0.454036	23	0.0864662	-0.293437	12	0.0451128	-0.145474	15	0.056391
AATAACT				-0.213234	632	-0.0360498	436	0.689873	-0.0371222	334	0.528481	-0.167567	116	0.183544	-0.255754	82	0.129747	-0.26433	38	0.0601266	-0.518582	35	0.0553797
AATAAGA				-0.732065	532	-0.267935	323	0.607143	-0.370545	233	0.43797	-0.733043	64	0.120301	-0.745617	46	0.0864662	-1.11549	16	0.0300752	-1.15975	17	0.0319549
AATAAGC				-0.0609724	396	-0.0455681	270	0.681818	-0.0913233	201	0.507576	-0.0146402	73	0.184343	-0.0653707	51	0.128788	-0.24106	21	0.0530303	0.0921278	29	0.0732323
AATAAGG				-0.294788	169	-0.135453	106	0.627219	-0.307808	66	0.390533	-0.327288	18	0.106509	-0.124212	16	0.0946746	-0.517654	3	0.0177515	-0.356313	5	0.0295858
AATAAGT				0.053195	523	0.0346219	372	0.711281	0.0897572	295	0.564054	-0.0593044	98	0.18738	-0.00923794	75	0.143403	0.126814	39	0.0745698	0.136519	43	0.082218
AATAATA				-0.290089	1649	-0.119801	1109	0.672529	-0.174717	847	0.513645	-0.441183	335	0.203153	-0.399386	253	0.153426	-0.212175	153	0.0927835	-0.39327	151	0.0915706
AATAATC				-0.0255356	489	-0.0342891	338	0.691207	0.0305579	269	0.550102	0.230524	109	0.222904	0.00411241	69	0.141104	-0.224511	27	0.0552147	-0.159608	31	0.0633947
AATAATG				-0.260447	667	-0.0310391	465	0.697151	-0.213768	328	0.491754	-0.310743	114	0.170915	-0.473308	76	0.113943	-0.347936	39	0.0584708	-0.185888	48	0.071964
AATAATT				0.15372	1422	0.0307717	999	0.702532	0.0433504	783	0.550633	0.193291	369	0.259494	0.200671	280	0.196906	0.246133	154	0.108298	0.208106	164	0.115331
AATACAA				-0.0789685	1208	0.116202	896	0.741722	0.20537	725	0.600166	-0.0413282	269	0.222682	-0.126651	198	0.163907	-0.281333	93	0.0769868	-0.34607	96	0.0794702
AATACAC				-0.234916	496	-0.0271321	344	0.693548	-0.0312417	264	0.532258	-0.139946	88	0.177419	-0.232409	60	0.120968	-0.505593	23	0.046371	-0.473172	26	0.0524194
AATACAG				-0.0678472	280	-0.0427291	192	0.685714	0.00108519	150	0.535714	-0.306551	40	0.142857	0.0252622	37	0.132143	-0.0584531	16	0.0571429	-0.0256973	18	0.0642857
AATACAT				-0.339582	949	-0.101196	631	0.66491	-0.0750352	496	0.522655	-0.138067	192	0.202318	-0.207964	140	0.147524	-0.831214	46	0.0484721	-0.684015	56	0.0590095
AATACCA				-0.36804	455	0.0431633	330	0.725275	-0.0308997	242	0.531868	-0.50986	62	0.136264	-0.12998	58	0.127473	-0.693147	18	0.0395604	-0.887516	17	0.0373626
AATACCC				-0.63228	236	-0.0440099	162	0.686441	-0.324374	100	0.423729	-1.04122	11	0.0466102	-0.549584	17	0.0720339	-0.901629	4	0.0169492	-0.932864	4	0.0169492
AATACCG				-0.20051	140	-0.0118603	97	0.692857	-0.0415125	70	0.5	-0.395261	10	0.0714286	-0.23705	10	0.0714286	-0.427171	2	0.0142857	-0.090207	6	0.0428571
AATACCT				-0.0548373	277	0.0192984	197	0.711191	0.0604587	154	0.555957	-0.13094	45	0.162455	-0.15305	31	0.111913	-0.00344508	16	0.0577617	-0.121346	16	0.0577617
AATACGA				-0.461644	431	0.052762	313	0.726218	-0.0691751	222	0.515081	-0.194638	71	0.164733	-0.360931	46	0.106729	-0.963804	13	0.0301624	-1.23408	11	0.025522
AATACGC				0.164076	174	-0.0685288	116	0.666667	-0.134301	82	0.471264	-0.0738881	26	0.149425	0.12273	22	0.126437	0.586129	15	0.0862069	0.552315	16	0.091954
AATACGG				-0.112445	128	-0.110682	78	0.609375	-0.0634443	61	0.476562	-0.270831	11	0.0859375	-0.311983	6	0.046875	0.0654952	6	0.046875	0.0167779	6	0.046875
AATACGT				0.34429	251	-0.0196906	175	0.697211	0.0804047	142	0.565737	0.30126	55	0.219124	0.373966	42	0.167331	0.682009	24	0.0956175	0.647791	26	0.103586
AATACTA				-0.154332	469	-0.041868	324	0.690832	-0.128012	236	0.503198	0.133623	98	0.208955	0.0978021	71	0.151386	-0.549629	21	0.0447761	-0.437905	25	0.0533049
AATACTG				-0.037396	232	-0.0353914	160	0.689655	-0.0776579	117	0.50431	0.0523484	42	0.181034	0.0264549	29	0.125	-0.00262759	13	0.0560345	-0.187503	12	0.0517241
AATACTT				-0.101419	664	0.0565704	482	0.725904	-0.0594475	348	0.524096	-0.0896122	130	0.195783	-0.111094	95	0.143072	-0.158072	44	0.0662651	-0.24686	45	0.0677711
AATAGAA				-0.436738	599	-0.107246	397	0.662771	-0.253078	282	0.470785	-0.505848	87	0.145242	-0.557201	61	0.101836	-0.628542	27	0.0450751	-0.568514	31	0.0517529
AATAGAC				0.370309	197	0.0732095	146	0.741117	0.106304	113	0.573604	0.282626	42	0.213198	0.520531	36	0.182741	0.476266	16	0.0812183	0.762918	22	0.111675
AATAGAG				-0.526464	242	-0.108577	159	0.657025	-0.155439	116	0.479339	-0.709867	22	0.0909091	-0.268491	24	0.0991736	-1.08535	3	0.0123967	-0.831058	6	0.0247934
AATAGAT				-0.673596	402	-0.0897379	267	0.664179	-0.19849	190	0.472637	-0.285234	62	0.154229	-0.571076	36	0.0895522	-1.41699	7	0.0174129	-1.48005	7	0.0174129
AATAGCA				-0.146114	403	-0.0522274	274	0.679901	-0.0489541	210	0.521092	-0.104967	70	0.173697	-0.215936	47	0.116625	-0.309696	20	0.0496278	-0.144903	25	0.0620347
AATAGCC				0.126404	196	-0.0575554	133	0.678571	-0.0398558	101	0.515306	-0.0721433	31	0.158163	0.255179	29	0.147959	0.39229	15	0.0765306	0.280508	15	0.0765306
AATAGCG				-0.0997524	136	-0.0312728	92	0.676471	-0.160034	58	0.426471	-0.200292	15	0.110294	-0.18935	10	0.0735294	-0.0865715	5	0.0367647	0.0690074	7	0.0514706
AATAGCT				0.132653	309	0.0840214	229	0.7411	0.0572525	172	0.556634	-0.0839954	53	0.171521	0.0829785	43	0.139159	0.61653	29	0.0938511	0.0391312	21	0.0679612
AATAGGA				-0.422181	227	-0.108525	148	0.651982	-0.329771	95	0.418502	-0.646599	21	0.092511	-0.666886	14	0.061674	-0.355187	9	0.0396476	-0.426116	9	0.0396476
AATAGGC				-0.0138416	141	-0.0102458	98	0.695035	-0.17774	60	0.425532	0.0528653	23	0.163121	-0.238411	10	0.070922	0.280979	9	0.0638298	0.00950276	7	0.0496454
AATAGGG				-0.101062	81	-0.0622033	46	0.567901	-0.125886	21	0.259259	-0.139381	2	0.0246914	-0.133894	1	0.0123457	-0.0683613	1	0.0123457	-0.0766442	1	0.0123457
AATAGGT				-0.380429	162	-0.183818	96	0.592593	-0.290694	63	0.388889	-0.463503	13	0.0802469	-0.286912	12	0.0740741	-0.637516	1	0.00617284	-0.420132	4	0.0246914
AATAGTA				-0.287399	408	-0.0704925	274	0.671569	-0.191947	194	0.47549	-0.313119	62	0.151961	-0.533185	38	0.0931373	-0.210356	22	0.0539216	-0.405298	21	0.0514706
AATAGTG				0.0655757	208	-0.0676023	140	0.673077	-0.0614653	106	0.509615	0.0231778	36	0.173077	-0.180885	21	0.100962	0.241397	14	0.0673077	0.438832	18	0.0865385
AATAGTT				0.110873	634	-0.00784318	444	0.700315	0.00338028	341	0.537855	0.241878	146	0.230284	0.170024	105	0.165615	0.134657	50	0.0788644	0.12314	55	0.0867508
AATATAA				-0.743829	1444	-0.219265	926	0.641274	-0.411896	667	0.461911	-0.975168	204	0.141274	-0.880831	160	0.110803	-0.845453	83	0.0574792	-1.13036	76	0.0526316
AATATAC				-0.120081	894	0.0723207	649	0.725951	0.0187799	490	0.548098	0.0403376	203	0.227069	-0.0229895	147	0.16443	-0.35458	59	0.0659955	-0.474355	60	0.0671141
AATATAG				-0.437032	448	-0.040328	310	0.691964	-0.19246	215	0.479911	-0.488713	62	0.138393	-0.480748	45	0.100446	-0.613006	19	0.0424107	-0.806938	18	0.0401786
AATATAT				-1.11439	2415	-0.122602	1611	0.667081	-0.419854	1224	0.506832	-1.16857	480	0.198758	-1.5089	323	0.133747	-1.56499	173	0.0716356	-1.90146	155	0.0641822
AATATCA				-0.0193174	516	-0.132772	339	0.656977	-0.205216	249	0.482558	-0.0632564	96	0.186047	-0.0150719	73	0.141473	0.0814357	36	0.0697674	0.218976	44	0.0852713
AATATCC				-0.598729	293	-0.121427	191	0.651877	-0.379046	122	0.416382	-0.142073	47	0.16041	-0.774643	19	0.0648464	-1.114	5	0.0170648	-1.06119	6	0.0204778
AATATCG				-0.403486	284	-0.0311501	196	0.690141	-0.142546	139	0.489437	-0.154032	46	0.161972	-0.0639659	35	0.123239	-1.14171	5	0.0176056	-0.887515	8	0.028169
AATATCT				-0.621074	499	-0.185283	318	0.637275	-0.290702	228	0.456914	-0.481943	70	0.140281	-0.437451	52	0.104208	-1.07071	15	0.0300601	-1.26036	14	0.0280561
AATATGA				-0.553432	625	-0.12306	410	0.656	-0.29254	288	0.4608	-0.688265	81	0.1296	-0.66794	60	0.096	-0.627742	29	0.0464	-0.921041	26	0.0416
AATATGC				0.16927	422	0.00634923	298	0.706161	0.126923	245	0.580569	0.1735	89	0.2109	0.0337924	59	0.13981	0.209264	31	0.0734597	0.465793	41	0.0971564
AATATGG				-0.508076	265	-0.235165	161	0.607547	-0.447546	104	0.392453	-0.796782	23	0.0867925	-0.581436	20	0.0754717	-0.449779	10	0.0377358	-0.537746	10	0.0377358
AATATGT				-0.191017	854	-0.0209213	595	0.696721	-0.1213	440	0.515222	-0.106206	175	0.204918	-0.14169	129	0.151054	-0.488593	51	0.059719	-0.267393	65	0.0761124
AATATTA				-0.141146	1267	-0.0140518	888	0.700868	-0.0324855	689	0.543804	-0.124053	273	0.21547	-0.081493	218	0.17206	-0.274626	99	0.0781373	-0.320168	107	0.0844515
AATATTC				-0.225891	583	-0.0503368	400	0.686106	-0.0338378	309	0.530017	-0.246203	99	0.169811	0.00095648	87	0.149228	-0.656142	25	0.0428816	-0.369782	34	0.058319
AATATTG				0.0529447	727	0	512	0.704264	0.0400053	400	0.550206	0.135473	164	0.225585	-0.0824762	108	0.148556	0.073528	59	0.0811554	0.151139	68	0.0935351
AATCAAC				-0.158812	519	-0.0414997	358	0.689788	0.0352839	286	0.55106	-0.108668	94	0.181118	-0.19216	65	0.125241	-0.110049	32	0.061657	-0.535781	26	0.0500963
AATCAAG				-0.338747	380	0.0396136	274	0.721053	-0.00400981	204	0.536842	-0.394693	54	0.142105	-0.640914	32	0.0842105	-0.530891	16	0.0421053	-0.501587	18	0.0473684
AATCAAT				-0.0865717	919	0	645	0.70185	0.154151	538	0.585419	0.0300023	208	0.226333	-0.007362	153	0.166485	-0.405465	60	0.0652884	-0.290756	71	0.0772579
AATCACA				-0.103732	466	0.0203959	334	0.716738	-0.0921506	239	0.512876	0.0359705	91	0.195279	-0.235558	55	0.118026	-0.0588044	29	0.0622318	-0.292246	27	0.0579399
AATCACC				-0.288241	191	0.0106	135	0.706806	-0.0249013	99	0.518325	-0.340546	22	0.115183	-0.486636	12	0.0628272	-0.573404	4	0.0209424	-0.314556	7	0.0366492
AATCACG				0.00908034	129	-0.0022174	90	0.697674	0.0164457	68	0.527132	0.00367434	19	0.147287	0.0179185	13	0.100775	-0.0176031	5	0.0387597	0.036264	6	0.0465116
AATCACT				-0.153777	301	0.0154372	215	0.714286	0.197883	183	0.607973	-0.268895	45	0.149502	-0.371817	29	0.0963455	-0.38295	13	0.0431894	-0.112322	18	0.0598007
AATCAGA				-0.455998	358	-0.00764745	250	0.698324	-0.0388321	187	0.522346	-0.396129	50	0.139665	-0.559096	31	0.0865922	-0.822934	11	0.0307263	-0.911349	11	0.0307263
AATCAGC				0.373302	319	0.128631	243	0.761755	0.172124	190	0.595611	0.199735	67	0.210031	0.367912	54	0.169279	0.709463	32	0.100313	0.661947	34	0.106583
AATCAGG				0.0380276	150	0.0657949	112	0.746667	-0.00848409	78	0.52	-0.0218449	23	0.153333	0.290676	22	0.146667	0.0817257	8	0.0533333	-0.179702	6	0.04
AATCAGT				-0.160773	300	-0.0225269	209	0.696667	-0.0138765	160	0.533333	-0.413332	40	0.133333	-0.258947	32	0.106667	-0.321872	14	0.0466667	0.0659165	21	0.07
AATCATA				-0.511429	503	-0.025679	349	0.693837	-0.186647	246	0.489066	-0.685896	62	0.12326	-0.45297	52	0.10338	-0.931493	17	0.0337972	-0.785892	21	0.0417495
AATCATC				-0.186899	279	-0.133363	180	0.645161	-0.143928	136	0.487455	-0.283832	40	0.143369	-0.246599	29	0.103943	-0.258332	13	0.046595	-0.0553439	17	0.0609319
AATCATG				0.244061	233	0.0116936	165	0.708155	-0.0323094	121	0.519313	0.317842	51	0.218884	0.339659	37	0.158798	0.510758	19	0.0815451	0.316722	18	0.0772532
AATCATT				-0.227855	638	-0.00455063	447	0.700627	-0.0586776	334	0.523511	-0.177177	117	0.183386	-0.324345	79	0.123824	-0.388213	35	0.0548589	-0.414169	38	0.0595611
AATCCAA				-0.552413	729	-0.0489349	504	0.691358	-0.157186	363	0.497942	-0.491801	114	0.156379	-0.87724	65	0.0891632	-0.893542	30	0.0411523	-0.845777	34	0.0466392
AATCCAC				-0.867637	315	-0.170528	200	0.634921	-0.274133	143	0.453968	-0.934227	27	0.0857143	-0.92615	19	0.0603175	-1.39304	4	0.0126984	-1.50774	3	0.00952381
AATCCAG				-0.472334	250	-0.0117728	175	0.7	-0.131879	122	0.488	-0.680081	24	0.096	-0.317024	24	0.096	-0.823428	6	0.024	-0.869816	6	0.024
AATCCAT				-0.28217	432	-0.0493398	295	0.68287	-0.100345	218	0.50463	-0.189716	72	0.166667	-0.153601	53	0.122685	-0.671755	17	0.0393519	-0.528265	21	0.0486111
AATCCCA				-0.574505	439	-0.0256997	303	0.690205	-0.235405	204	0.464692	-0.783971	48	0.109339	-0.264061	50	0.113895	-0.890726	14	0.0318907	-1.24717	11	0.0250569
AATCCCC				-0.92496	280	-0.1157	183	0.653571	-0.271197	125	0.446429	-1.00698	20	0.0714286	-1.2767	8	0.0285714	-1.43638	1	0.00357143	-1.44281	1	0.00357143
AATCCCG				-0.240489	139	-0.116789	86	0.618705	-0.14649	61	0.438849	-0.435294	8	0.057554	-0.267022	9	0.0647482	-0.224099	4	0.028777	-0.253241	4	0.028777
AATCCCT				-0.296884	220	-0.0771747	146	0.663636	-0.197043	101	0.459091	-0.260989	30	0.136364	-0.566401	15	0.0681818	-0.304343	9	0.0409091	-0.375356	9	0.0409091
AATCCGA				-0.672408	283	0.0332665	203	0.717314	-0.0746774	145	0.512367	-0.797614	26	0.0918728	-1.00832	14	0.04947	-1.12261	5	0.0176678	-1.06449	6	0.0212014
AATCCGC				-0.212309	192	-0.084702	127	0.661458	-0.330051	77	0.401042	-0.253775	25	0.130208	-0.476729	13	0.0677083	0.167235	12	0.0625	-0.29583	8	0.0416667
AATCCGG				-0.101558	130	-0.060636	85	0.653846	-0.0937406	60	0.461538	-0.145334	15	0.115385	-0.131919	10	0.0769231	-0.120557	4	0.0307692	-0.0571638	5	0.0384615
AATCCGT				-0.203872	199	-0.108897	130	0.653266	-0.155728	94	0.472362	-0.296016	25	0.125628	-0.413557	15	0.0753769	0.0595892	11	0.0552764	-0.308626	8	0.040201
AATCCTA				-0.243693	339	0.0138969	241	0.710914	-0.0761042	174	0.513274	-0.0210379	62	0.182891	0.0844038	48	0.141593	-0.769424	11	0.0324484	-0.693893	13	0.0383481
AATCCTC				-0.259378	197	-0.064839	133	0.675127	-0.183656	91	0.461929	-0.213999	27	0.137056	-0.206597	19	0.0964467	-0.469603	6	0.0304569	-0.417571	7	0.035533
AATCCTG				-0.308208	171	-0.063915	114	0.666667	-0.147927	79	0.461988	-0.137918	24	0.140351	-0.374685	12	0.0701754	-0.596005	3	0.0175439	-0.528797	4	0.0233918
AATCCTT				-0.587879	304	-0.154686	195	0.641447	-0.290487	136	0.447368	-0.625023	34	0.111842	-0.712466	22	0.0723684	-0.78735	9	0.0296053	-0.957263	8	0.0263158
AATCGAA				-0.50662	1091	0.0949618	809	0.741522	0.166421	653	0.598533	-0.24588	215	0.197067	-0.630233	129	0.11824	-1.13846	46	0.0421632	-1.28653	45	0.0412466
AATCGAC				-0.294853	247	0.0468497	179	0.724696	-0.113831	122	0.493927	-0.557668	27	0.109312	-0.260525	25	0.101215	-0.305276	11	0.0445344	-0.578666	9	0.0364372
AATCGAG				-0.480786	313	0.00293974	222	0.709265	-0.00488044	168	0.536741	-0.464976	40	0.127796	-0.743706	22	0.0702875	-0.797725	9	0.028754	-0.876365	9	0.028754
AATCGAT				-0.385416	565	0.111906	418	0.739823	-0.0141345	301	0.532743	-0.324582	90	0.159292	-0.575253	55	0.0973451	-0.713839	23	0.040708	-0.796593	24	0.0424779
AATCGCA				-0.0949137	403	0.0944291	301	0.746898	0.112898	233	0.578164	-0.00974667	75	0.186104	-0.173138	49	0.121588	-0.356969	20	0.0496278	-0.236956	24	0.0595533
AATCGCC				-0.13579	189	0.000301386	133	0.703704	0.136182	110	0.582011	0.0460968	32	0.169312	-0.3716	14	0.0740741	-0.231516	7	0.037037	-0.394202	6	0.031746
AATCGCG				0.081507	132	0.0280383	95	0.719697	0.0911223	75	0.568182	-0.200069	14	0.106061	-0.149754	10	0.0757576	0.495993	10	0.0757576	0.223712	8	0.0606061
AATCGCT				-0.0318878	240	0.108238	181	0.754167	0.0779789	135	0.5625	0.0352364	43	0.179167	-0.142944	26	0.108333	-0.298893	10	0.0416667	0.0290567	15	0.0625
AATCGGA				-0.568833	293	0.0141054	208	0.709898	-0.100681	147	0.501706	-0.877315	25	0.0853242	-0.841361	18	0.0614334	-0.819871	8	0.0273038	-0.787874	9	0.0307167
AATCGGC				-0.0370221	158	-0.042892	107	0.677215	-0.000952268	83	0.525316	0.0606321	26	0.164557	-0.342849	10	0.0632911	-0.0155976	7	0.0443038	0.119526	9	0.056962
AATCGGG				-0.341283	141	-0.164459	83	0.588652	-0.165616	61	0.432624	-0.431197	9	0.0638298	-0.45452	5	0.035461	-0.446694	2	0.0141844	-0.385213	3	0.0212766
AATCGGT				-0.0403345	174	-0.0588061	117	0.672414	0.110887	100	0.574713	-0.00320385	28	0.16092	-0.140244	17	0.0977011	0.0100787	9	0.0517241	-0.160719	8	0.045977
AATCGTA				-0.569483	468	0.0710825	343	0.732906	0.046157	260	0.555556	-0.266656	75	0.160256	-0.197663	57	0.121795	-1.73703	7	0.0149573	-1.33279	12	0.025641
AATCGTC				0.0264381	150	0.0076967	106	0.706667	0.0470947	82	0.546667	0.042143	24	0.16	-0.0843959	14	0.0933333	0.156521	8	0.0533333	-0.0104314	7	0.0466667
AATCGTG				0.164178	173	-0.0620965	116	0.67052	-0.0858453	85	0.491329	0.231402	34	0.196532	0.101107	21	0.121387	0.452994	13	0.0751445	0.347508	13	0.0751445
AATCGTT				0.133122	381	0.0970629	286	0.750656	0.121607	221	0.580052	0.0487677	73	0.191601	0.342598	65	0.170604	0.0314735	24	0.0629921	0.157224	29	0.0761155
AATCTAA				-0.137974	646	0.0705031	472	0.73065	0.0011744	348	0.5387	-0.188756	118	0.182663	-0.172097	89	0.137771	-0.338315	37	0.0572755	-0.200351	45	0.0696594
AATCTAC				-0.474505	246	0.0055365	174	0.707317	0.0586665	137	0.556911	-0.193558	37	0.150407	-0.584665	18	0.0731707	-1.0104	4	0.0162602	-1.12262	3	0.0121951
AATCTAG				0.16362	270	-0.0357451	186	0.688889	0.146576	159	0.588889	0.336165	61	0.225926	0.340838	44	0.162963	0.335806	20	0.0740741	-0.141921	15	0.0555556
AATCTAT				-0.215743	531	0.029853	379	0.713748	0.0802415	298	0.561205	-0.0359133	101	0.190207	-0.203557	66	0.124294	-0.535945	24	0.0451977	-0.629138	25	0.047081
AATCTCC				0.136686	192	-0.0139841	134	0.697917	0.0450851	105	0.546875	0.504671	48	0.25	0.211994	27	0.140625	0.0819451	11	0.0572917	-0.00959715	11	0.0572917
AATCTCT				0.300989	278	0.0780911	205	0.73741	0.170985	166	0.597122	0.214259	58	0.208633	0.444025	49	0.176259	0.459932	23	0.0827338	0.438641	25	0.0899281
AATCTGA				-0.351919	295	-0.00911101	207	0.701695	-0.154024	144	0.488136	-0.54974	35	0.118644	-0.313692	30	0.101695	-0.672715	10	0.0338983	-0.412233	14	0.0474576
AATCTGC				-0.0596622	237	0.0650952	174	0.734177	-0.0233072	124	0.523207	0.00607014	41	0.172996	0.0555639	30	0.126582	-0.363849	9	0.0379747	-0.0975463	13	0.0548523
AATCTGG				0.0116315	149	0.0629558	111	0.744966	0.134217	88	0.590604	-0.145203	19	0.127517	-0.181578	12	0.0805369	-0.0667669	6	0.0402685	0.266164	10	0.0671141
AATCTGT				-0.0903071	374	0.0879588	278	0.743316	0.136512	218	0.582888	-0.0967296	65	0.173797	-0.129672	46	0.122995	-0.33287	18	0.0481283	-0.207042	22	0.0588235
AATCTTA				-0.416684	472	-0.0631657	322	0.682203	-0.178116	230	0.487288	-0.26152	76	0.161017	-0.167253	59	0.125	-0.893436	16	0.0338983	-0.936612	17	0.0360169
AATCTTC				-0.202075	234	-0.0929497	155	0.662393	-0.116852	115	0.491453	-0.200466	34	0.145299	-0.639562	15	0.0641026	-0.0728382	12	0.0512821	-0.0897813	13	0.0555556
AATCTTG				-0.0818846	227	-0.0937458	150	0.660793	-0.144728	109	0.480176	-0.0887521	36	0.15859	0.0769376	29	0.127753	-0.117305	11	0.0484581	-0.123714	12	0.0528634
AATCTTT				-0.715527	547	-0.188148	346	0.632541	-0.384092	238	0.435101	-0.667358	69	0.126143	-0.670352	50	0.0914077	-1.09415	17	0.0310786	-1.28906	16	0.0292505
AATGAAA				-0.683647	1642	0.00881063	1151	0.700974	-0.300754	792	0.482339	-0.902156	253	0.15408	-0.898591	191	0.116322	-0.873273	101	0.0615104	-1.13592	92	0.0560292
AATGAAC				-0.302177	426	-0.000535762	300	0.704225	-0.0653421	219	0.514085	-0.470472	58	0.13615	-0.208242	50	0.117371	-0.60438	17	0.0399061	-0.464091	21	0.0492958
AATGAAG				-0.328898	388	-0.0376035	266	0.685567	-0.0823839	198	0.510309	-0.464042	53	0.136598	-0.433388	39	0.100515	-0.840548	13	0.0335052	-0.115421	25	0.064433
AATGAAT				-0.255013	922	-0.0671715	625	0.677874	-0.153796	465	0.504338	-0.27394	174	0.18872	-0.22364	135	0.146421	-0.318228	63	0.0683297	-0.493303	62	0.0672451
AATGACA				0.306499	335	0.00913916	238	0.710448	-0.0682162	173	0.516418	0.141674	68	0.202985	0.198611	51	0.152239	0.862453	38	0.113433	0.695333	37	0.110448
AATGACC				-0.172761	138	-0.0705895	90	0.652174	-0.127055	62	0.449275	-0.357241	11	0.0797101	-0.231727	10	0.0724638	-0.0544516	6	0.0434783	-0.195505	5	0.0362319
AATGACG				0.0765144	123	-0.0216746	84	0.682927	-0.0561196	59	0.479675	-0.170483	13	0.105691	0.208929	16	0.130081	0.230142	7	0.0569106	0.268292	8	0.0650407
AATGACT				-0.161642	228	-0.10831	149	0.653509	-0.187264	106	0.464912	-0.0514213	38	0.166667	-0.273105	22	0.0964912	-0.0841689	12	0.0526316	-0.265585	11	0.0482456
AATGAGA				-0.152968	428	-0.0832947	287	0.670561	-0.0299488	226	0.528037	-0.273329	67	0.156542	-0.127269	53	0.123832	-0.215514	23	0.0537383	-0.188455	26	0.0607477
AATGAGC				0.0520324	231	-0.0284773	160	0.692641	-0.0352781	120	0.519481	-0.0721574	38	0.164502	0.146656	32	0.138528	-0.105922	12	0.0519481	0.407373	20	0.0865801
AATGAGG				0.0271395	162	-0.0819571	106	0.654321	-0.317125	61	0.376543	-0.155184	21	0.12963	-0.114108	15	0.0925926	0.465327	12	0.0740741	0.365886	12	0.0740741
AATGAGT				-0.0102339	260	-0.0727636	175	0.673077	-0.0383207	136	0.523077	0.0313521	47	0.180769	-0.100187	30	0.115385	0.00338165	15	0.0576923	0.115134	18	0.0692308
AATGATA				-0.0811425	610	0.0864469	446	0.731148	0.0104059	331	0.542623	0.235906	140	0.229508	-0.0890796	87	0.142623	-0.376762	33	0.0540984	-0.353772	37	0.0606557
AATGATC				-0.291951	242	-0.056415	164	0.677686	-0.1301	118	0.487603	-0.365931	31	0.128099	-0.255286	24	0.0991736	-0.43613	9	0.0371901	-0.507844	9	0.0371901
AATGATG				-0.143409	329	-0.149895	212	0.644377	-0.253121	151	0.458967	-0.361088	47	0.142857	-0.237338	37	0.112462	0.234174	24	0.0729483	-0.0931848	21	0.0638298
AATGATT				-0.304903	657	-0.0832349	446	0.678843	-0.114245	335	0.509893	-0.390687	106	0.161339	-0.0719226	96	0.146119	-0.509113	33	0.0502283	-0.660215	33	0.0502283
AATGCAA				0.256324	1023	0.13961	775	0.757576	0.269664	643	0.628543	0.387447	282	0.27566	0.396415	222	0.217009	0.129212	97	0.0948192	0.215596	113	0.110459
AATGCAC				0.487547	279	0.0579313	203	0.727599	0.205477	170	0.609319	0.324907	63	0.225806	0.582387	54	0.193548	0.728334	28	0.100358	1.02625	38	0.136201
AATGCAG				-0.125577	365	0.0121518	257	0.70411	-0.0279279	192	0.526027	-0.249044	57	0.156164	0.0330259	50	0.136986	-0.166157	20	0.0547945	-0.355508	19	0.0520548
AATGCAT				0.421273	662	0.228417	520	0.785498	0.304321	414	0.625378	0.612343	193	0.291541	0.492027	137	0.206949	0.558997	71	0.107251	0.331534	67	0.101208
AATGCCC				-0.285175	193	-0.103936	126	0.65285	-0.0986238	95	0.492228	-0.244086	25	0.129534	-0.311793	16	0.0829016	-0.402677	6	0.0310881	-0.549933	5	0.0259067
AATGCCG				0.211539	168	0.0514824	123	0.732143	0.0759656	94	0.559524	0.0962475	29	0.172619	0.146522	21	0.125	0.416823	12	0.0714286	0.482193	14	0.0833333
AATGCCT				0.100477	244	0.048637	177	0.72541	0.137446	143	0.586066	0.231326	51	0.209016	0.216819	36	0.147541	-0.165555	12	0.0491803	0.134188	17	0.0696721
AATGCGA				-0.304326	380	0.0733507	281	0.739474	-0.0824501	194	0.510526	0.0840046	75	0.197368	-0.430223	38	0.1	-0.966912	11	0.0289474	-0.503728	18	0.0473684
AATGCGC				0.241389	162	-0.00972534	113	0.697531	0.133636	95	0.58642	0.2907	34	0.209877	0.29299	24	0.148148	0.198975	10	0.0617284	0.541758	15	0.0925926
AATGCGG				0.263245	140	0.0282757	101	0.721429	0.0451285	76	0.542857	-0.00564383	21	0.15	-0.0198211	14	0.1	0.859849	15	0.107143	0.671683	14	0.1
AATGCGT				-0.0802943	245	-0.0773773	164	0.669388	0.0245438	133	0.542857	-0.249034	35	0.142857	-0.00899622	30	0.122449	-0.0751308	13	0.0530612	-0.0957709	14	0.0571429
AATGCTA				-0.197444	367	0.0493981	265	0.722071	-0.0506644	190	0.517711	-0.136879	62	0.168937	-0.569031	32	0.0871935	-0.302244	18	0.0490463	-0.175242	22	0.0599455
AATGCTG				0.273228	270	0.158605	210	0.777778	0.194083	164	0.607407	0.372923	63	0.233333	0.254396	42	0.155556	0.365505	21	0.0777778	0.293855	22	0.0814815
AATGCTT				0.385574	474	0.0098008	337	0.71097	0.069318	267	0.563291	0.403841	118	0.248945	0.549266	96	0.202532	0.633824	49	0.103376	0.647396	54	0.113924
AATGGAA				-0.479895	758	-0.00493017	533	0.703166	-0.128163	386	0.509235	-0.531694	118	0.155673	-0.712724	78	0.102902	-0.715949	36	0.0474934	-0.785908	38	0.0501319
AATGGAC				0.0578563	190	-0.114561	123	0.647368	-0.0481294	97	0.510526	-0.0889571	29	0.152632	-0.00451332	22	0.115789	0.186613	12	0.0631579	0.416686	16	0.0842105
AATGGAG				-0.198155	300	-0.0147972	210	0.7	-0.104752	151	0.503333	-0.376764	41	0.136667	-0.457721	27	0.09	0.0178028	18	0.06	-0.252699	16	0.0533333
AATGGAT				-0.608137	396	-0.0831909	264	0.666667	-0.292556	177	0.44697	-0.573008	50	0.126263	-0.737433	31	0.0782828	-1.01963	11	0.0277778	-0.943004	13	0.0328283
AATGGCA				0.110956	441	0.0765725	325	0.736961	0.0378502	244	0.553288	-0.0657877	80	0.181406	0.0883629	65	0.147392	0.256553	34	0.0770975	0.272184	38	0.0861678
AATGGCC				-0.034103	175	0.00759738	124	0.708571	-0.00754009	92	0.525714	0.0614528	30	0.171429	-0.341134	13	0.0742857	0.122643	10	0.0571429	-0.0476375	9	0.0514286
AATGGCG				0.142562	159	0.0125469	113	0.710692	-0.00954547	83	0.522013	0.121461	28	0.176101	0.0956699	19	0.119497	0.36298	11	0.0691824	0.272256	11	0.0691824
AATGGCT				0.034877	213	0.0448555	155	0.7277	-0.0930312	106	0.497653	0.0186419	37	0.173709	0.141299	29	0.13615	0.0130487	12	0.056338	0.0844477	14	0.0657277
AATGGGA				-0.587093	251	-0.300891	145	0.577689	-0.533886	92	0.366534	-0.658072	25	0.0996016	-0.576462	19	0.0756972	-0.748751	7	0.0278884	-0.704495	8	0.0318725
AATGGGC				-0.108929	145	-0.0227991	100	0.689655	-0.0391454	73	0.503448	-0.103847	20	0.137931	-0.132838	13	0.0896552	-0.206891	5	0.0344828	-0.148056	6	0.0413793
AATGGGG				-0.306017	127	-0.15965	72	0.566929	-0.154787	53	0.417323	-0.350786	8	0.0629921	-0.347843	5	0.0393701	-0.409976		0	-0.413056		0
AATGGGT				-0.128809	189	-0.117549	122	0.645503	-0.148985	89	0.470899	-0.281917	23	0.121693	-0.165932	18	0.0952381	-0.134639	8	0.042328	0.0761678	11	0.0582011
AATGGTA				-0.0431293	228	-0.0260158	158	0.692982	0.0706943	127	0.557018	0.217065	46	0.201754	-0.00959193	27	0.118421	-0.400074	8	0.0350877	-0.110853	12	0.0526316
AATGGTC				0.179113	128	-0.100995	79	0.617188	-0.0509534	62	0.484375	0.123881	22	0.171875	-0.122823	10	0.078125	0.702864	12	0.09375	0.522704	11	0.0859375
AATGGTG				0.0342995	156	0.0113182	111	0.711538	-0.00210798	82	0.525641	-0.0150099	24	0.153846	-0.150258	14	0.0897436	0.265958	10	0.0641026	0.0958965	9	0.0576923
AATGGTT				0.079089	315	0.0159366	225	0.714286	0.0196248	172	0.546032	0.100031	62	0.196825	0.206323	48	0.152381	0.19425	22	0.0698413	-0.0616316	20	0.0634921
AATGTAA				0.00295456	1203	0.178146	911	0.757273	0.0919685	690	0.573566	0.110488	289	0.240233	-0.114523	199	0.16542	0.0559286	115	0.0955943	-0.30428	99	0.0822943
AATGTAC				0.386726	529	0.160893	405	0.765595	0.227104	322	0.608696	0.420198	134	0.253308	0.607586	112	0.21172	0.343772	46	0.0869565	0.560802	59	0.111531
AATGTAG				0.0839029	320	-0.128454	209	0.653125	0.0551744	178	0.55625	0.121546	64	0.2	0.109797	46	0.14375	0.148204	22	0.06875	0.197151	25	0.078125
AATGTAT				-0.00901974	1119	0.0534478	817	0.730116	0.0975432	652	0.582663	0.0340297	265	0.236819	-0.0110907	198	0.176944	-0.122316	95	0.0848972	-0.105732	106	0.0947274
AATGTCA				0.17648	331	-0.114797	218	0.65861	-0.0674413	171	0.516616	0.170867	68	0.205438	0.258187	52	0.1571	0.378114	26	0.0785498	0.433953	30	0.0906344
AATGTCC				0.237204	207	0.0826947	155	0.748792	-0.0227591	108	0.521739	0.27488	44	0.21256	0.42937	35	0.169082	0.346833	15	0.0724638	0.312203	16	0.0772947
AATGTCG				0.0884966	177	-0.0487704	120	0.677966	0.0770328	99	0.559322	-0.0419094	27	0.152542	0.259951	25	0.141243	-0.043629	8	0.0451977	0.328305	13	0.0734463
AATGTCT				0.0342433	312	-0.0685841	211	0.676282	0.000645578	168	0.538462	0.0890375	61	0.195513	0.275813	50	0.160256	-0.0850195	18	0.0576923	-0.00643296	21	0.0673077
AATGTGG				0.0730691	250	-0.013078	175	0.7	-0.0191081	132	0.528	-0.0103862	44	0.176	0.0313534	32	0.128	0.286019	18	0.072	0.163614	18	0.072
AATGTGT				0.261997	642	0.104846	476	0.741433	0.200542	381	0.593458	0.295428	155	0.241433	0.395102	124	0.193146	0.379757	61	0.0950156	0.196308	60	0.0934579
AATGTTC				0.166832	409	-0.0345202	283	0.691932	-0.0388733	214	0.523227	0.332666	95	0.232274	0.520743	80	0.195599	-0.0800041	24	0.0586797	0.300983	35	0.0855746
AATGTTT				0.0903134	1242	0.115513	917	0.738325	0.120628	724	0.582931	0.0755076	301	0.242351	0.146603	238	0.191626	0.0323354	119	0.0958132	0.0512933	128	0.10306
AATTAAA				-0.117499	2119	0.177681	1533	0.723454	0.150282	1200	0.566305	0.047628	555	0.261916	-0.209092	406	0.1916	-0.413187	213	0.100519	-0.458308	232	0.109486
AATTAAC				-0.0995812	704	0.0722858	511	0.725852	0.0112203	380	0.539773	-0.076496	139	0.197443	-0.00278552	109	0.15483	-0.460193	39	0.0553977	-0.141519	53	0.0752841
AATTAAG				0.0968107	656	-0.12279	436	0.664634	-0.0371523	348	0.530488	0.178665	148	0.22561	0.193371	113	0.172256	0.259195	58	0.0884146	0.109575	58	0.0884146
AATTAAT				0.127139	1448	0.0397403	1029	0.710635	0.0263173	797	0.550414	0.102479	366	0.252762	0.074108	272	0.187845	0.192766	156	0.107735	0.327422	183	0.126381
AATTACA				0.223512	712	0.143654	536	0.752809	0.184338	422	0.592697	0.207086	167	0.234551	0.278611	132	0.185393	0.28242	66	0.0926966	0.244963	71	0.0997191
AATTACC				-0.491038	343	0.119449	260	0.758017	0.0499129	190	0.553936	-0.357549	50	0.145773	-0.78416	25	0.0728863	-1.23428	7	0.0204082	-0.739598	13	0.0379009
AATTACG				0.0573803	327	0.0573027	239	0.730887	0.0669934	183	0.559633	0.45962	82	0.250765	0.0447702	45	0.137615	0.0565611	21	0.0642202	-0.340966	17	0.0519878
AATTACT				-0.0520448	528	0.103957	393	0.744318	0.0822832	297	0.5625	-0.124605	95	0.179924	0.127008	84	0.159091	-0.295942	29	0.0549242	-0.20497	34	0.0643939
AATTAGA				0.0997041	422	-0.00262674	295	0.699052	-0.054261	218	0.516588	0.0629616	83	0.196682	0.146465	64	0.151659	0.182427	31	0.0734597	0.263259	36	0.0853081
AATTAGG				0.0787881	225	0.0620308	165	0.733333	-0.0591314	115	0.511111	0.211253	46	0.204444	0.40297	38	0.168889	-0.153272	11	0.0488889	0.00887865	14	0.0622222
AATTATA				0.130721	1501	0.0812254	1081	0.720187	0.221372	899	0.598934	0.178075	392	0.261159	0.212561	309	0.205863	-0.0618754	145	0.0966023	0.152969	175	0.116589
AATTATC				0.0449015	393	0.0147587	280	0.712468	0.0133208	213	0.541985	0.109781	79	0.201018	0.280775	65	0.165394	-0.177505	22	0.0559796	0.0282789	28	0.0712468
AATTATG				0.3344	712	-0.00432589	503	0.706461	0.145995	413	0.580056	0.3954	188	0.264045	0.459653	149	0.20927	0.543134	78	0.109551	0.466541	82	0.115169
AATTCAA				-0.148637	972	0.0420819	695	0.715021	-0.0892981	506	0.520576	-0.145479	200	0.205761	-0.121439	152	0.156379	-0.207639	72	0.0740741	-0.370047	72	0.0740741
AATTCAC				-0.536007	330	-0.0679273	224	0.678788	-0.262883	151	0.457576	-0.518041	42	0.127273	-0.72494	25	0.0757576	-0.870457	10	0.030303	-0.771796	12	0.0363636
AATTCAG				-0.145341	283	0.00746582	200	0.706714	-0.0455052	147	0.519435	0.0147082	51	0.180212	-0.528195	23	0.0812721	-0.26194	13	0.0459364	-0.0585807	17	0.0600707
AATTCAT				-0.114557	524	-0.0313601	362	0.69084	-0.146462	261	0.498092	-0.203844	90	0.171756	-0.174913	67	0.127863	0.0283707	36	0.0687023	-0.159133	35	0.0667939
AATTCCA				0.40197	503	0.0728824	368	0.73161	0.155722	295	0.586481	0.343307	122	0.242545	0.459049	97	0.192843	0.709218	56	0.111332	0.671641	60	0.119284
AATTCCC				-0.434621	248	-0.186791	155	0.625	-0.15162	120	0.483871	-0.482385	29	0.116935	-0.69951	16	0.0645161	-0.704837	7	0.0282258	-0.382585	11	0.0443548
AATTCCG				0.0363792	192	-0.0844662	127	0.661458	-0.131786	92	0.479167	-0.0942785	29	0.151042	0.135899	25	0.130208	0.203263	12	0.0625	0.189644	13	0.0677083
AATTCGA				-0.382412	454	-0.0308447	315	0.693833	-0.208091	216	0.475771	-0.287079	71	0.156388	-0.418235	47	0.103524	-0.511307	20	0.0440529	-0.838915	17	0.0374449
AATTCGC				-0.235107	227	-0.0812477	151	0.665198	0.00609219	121	0.53304	0.00727562	39	0.171806	-0.489839	17	0.0748899	-0.73375	5	0.0220264	-0.119175	12	0.0528634
AATTCGG				-0.377735	162	-0.12219	102	0.62963	-0.105053	77	0.475309	-0.432621	14	0.0864198	-0.523763	7	0.0432099	-0.573115	2	0.0123457	-0.509668	3	0.0185185
AATTCGT				-0.236635	338	-0.0537163	230	0.680473	-0.13815	167	0.494083	-0.170524	55	0.162722	-0.294327	36	0.106509	-0.47347	14	0.0414201	-0.289625	18	0.0532544
AATTCTA				0.0820338	567	0.0420922	406	0.716049	0.00900096	305	0.537919	0.247864	131	0.231041	0.245571	97	0.171076	0.0235732	40	0.0705467	-0.0758985	41	0.0723104
AATTCTC				0.156182	265	-0.0327658	183	0.690566	-0.0602883	137	0.516981	0.0455144	49	0.184906	0.24908	41	0.154717	0.183366	18	0.0679245	0.552186	26	0.0981132
AATTCTG				-0.39365	268	-0.0720194	180	0.671642	-0.312455	116	0.432836	-0.446033	33	0.123134	-0.538234	21	0.0783582	-0.451223	10	0.0373134	-0.541934	10	0.0373134
AATTCTT				-0.278612	557	-0.0908966	370	0.664273	-0.201457	269	0.482944	-0.473997	80	0.143627	-0.273086	67	0.120287	-0.384485	29	0.0520646	-0.247752	35	0.0628366
AATTGAA				-0.196265	1198	0.0593394	867	0.723706	-0.0752831	629	0.525042	-0.176819	250	0.208681	-0.190518	185	0.154424	-0.406836	83	0.0692821	-0.387472	91	0.0759599
AATTGAC				0.25896	260	-0.0158201	181	0.696154	0.0605038	145	0.557692	0.427573	63	0.242308	0.534623	49	0.188462	0.137301	17	0.0653846	0.409581	23	0.0884615
AATTGAG				-0.0775922	372	0.0146998	263	0.706989	0.0592307	207	0.556452	-0.236953	59	0.158602	0.0601419	52	0.139785	-0.145901	21	0.0564516	-0.216771	22	0.0591398
AATTGAT				-0.0600213	782	0.04652	562	0.71867	0.144581	455	0.581841	0.0687432	174	0.222506	-0.140066	115	0.147059	-0.272267	52	0.0664962	-0.207639	60	0.0767263
AATTGCA				0.421594	747	0.14861	563	0.753681	0.297252	466	0.623829	0.505549	211	0.282463	0.543086	163	0.218206	0.505549	81	0.108434	0.529518	90	0.120482
AATTGCC				0.318356	297	0.0204211	212	0.713805	0.254547	186	0.626263	0.172148	61	0.205387	0.574968	58	0.195286	0.51649	26	0.0875421	0.371564	26	0.0875421
AATTGCG				-0.21437	212	0.0515174	155	0.731132	-0.106442	104	0.490566	-0.268921	28	0.132075	-0.346384	18	0.0849057	-0.223144	9	0.0424528	-0.392847	8	0.0377358
AATTGCT				0.168559	401	0.0496626	291	0.725686	0.105145	230	0.573566	0.264061	89	0.221945	0.174792	61	0.15212	0.203474	29	0.0723192	0.21422	32	0.0798005
AATTGGA				-0.202939	410	-0.073132	276	0.673171	-0.0848171	209	0.509756	-0.100493	72	0.17561	-0.161709	50	0.121951	-0.493993	18	0.0439024	-0.30349	23	0.0560976
AATTGGG				-0.129621	161	-0.0339016	110	0.68323	-0.0646448	80	0.496894	-0.291288	18	0.111801	0.005723	18	0.111801	-0.325449	5	0.0310559	-0.0681669	8	0.0496894
AATTGGT				0.198586	275	-0.0127656	192	0.698182	0.0201278	149	0.541818	0.182741	56	0.203636	0.0948121	38	0.138182	0.462377	23	0.0836364	0.444224	25	0.0909091
AATTGTA				0.454041	1535	0.277926	1183	0.770684	0.401795	974	0.634528	0.555946	476	0.310098	0.635989	376	0.244951	0.358778	183	0.119218	0.493814	212	0.138111
AATTGTC				0.396915	298	0.0367801	215	0.721477	0.103256	171	0.573826	0.303149	67	0.224832	0.388162	51	0.171141	0.665545	29	0.0973154	0.884598	37	0.124161
AATTTAA				0.0483313	1974	0.0935261	1422	0.720365	-0.0521858	1094	0.554205	0.074108	515	0.260892	-0.223144	383	0.194022	0.264152	238	0.120567	0.133531	251	0.127153
AATTTAC				0.290639	706	0.15626	533	0.754958	0.191351	417	0.590652	0.270969	172	0.243626	0.377763	139	0.196884	0.361502	68	0.0963173	0.385993	76	0.107649
AATTTAG				0.446335	605	0.0383666	431	0.712397	0.232598	361	0.596694	0.448069	157	0.259504	0.656198	134	0.221488	0.638705	66	0.109091	0.664072	74	0.122314
AATTTCA				-0.233917	761	-0.182874	493	0.647832	-0.26504	360	0.473062	-0.263767	138	0.18134	-0.206083	106	0.13929	-0.267581	50	0.065703	-0.218156	57	0.0749014
AATTTCC				-0.320927	431	-0.152662	276	0.640371	-0.124034	214	0.49652	-0.261732	68	0.157773	-0.0965547	55	0.12761	-0.37637	21	0.0487239	-0.914206	15	0.0348028
AATTTCG				-0.241267	422	0.0349404	302	0.71564	-0.0859984	214	0.507109	-0.245605	67	0.158768	-0.0519798	55	0.130332	-0.589722	17	0.0402844	-0.50924	20	0.0473934
AATTTCT				0.0138658	541	-0.0477798	368	0.680222	-0.136992	270	0.499076	0.0859738	111	0.205176	0.241459	91	0.168207	-0.029733	35	0.064695	-0.029733	39	0.0720887
AATTTGA				-0.565487	787	-0.093051	531	0.674714	-0.251117	376	0.477764	-0.484962	127	0.161372	-0.550455	90	0.114358	-1.23281	26	0.0330368	-0.780528	40	0.0508259
AATTTGC				0.316274	430	-0.00761287	301	0.7	-0.0966987	217	0.504651	0.324751	100	0.232558	0.467387	82	0.190698	0.60341	42	0.0976744	0.606409	46	0.106977
AATTTGG				-0.451381	308	-0.235201	188	0.61039	-0.387198	129	0.418831	-0.683094	33	0.107143	-0.549814	26	0.0844156	-0.62004	11	0.0357143	-0.23294	17	0.0551948
AATTTGT				0.315168	1211	0.141466	903	0.745665	0.277802	748	0.617671	0.283436	328	0.270851	0.207312	237	0.195706	0.30053	133	0.109827	0.680462	177	0.14616
AATTTTA				0.416271	1753	0.04652	1258	0.717627	0.120628	1009	0.575585	0.670674	542	0.309184	0.382992	394	0.224758	0.606136	233	0.132915	0.670674	254	0.144894
AATTTTC				-0.406059	681	-0.345665	406	0.596182	-0.365083	308	0.452276	-0.318214	117	0.171806	-0.533263	75	0.110132	-0.5675	34	0.0499266	-0.306631	45	0.0660793
AATTTTG				-0.0159805	855	0.0170944	602	0.704094	-0.104513	444	0.519298	-0.0832969	177	0.207018	-0.0793906	134	0.156725	0.0656691	73	0.0853801	0.0885534	82	0.0959064
AATTTTT				-0.270789	1649	-0.38422	993	0.602183	-0.408464	770	0.46695	-0.0779615	390	0.236507	-0.420369	252	0.15282	-0.0944908	165	0.100061	-0.23923	161	0.0976349
ACAAAAA				-1.24552	2244	-0.510826	1393	0.620766	-0.885519	1008	0.449198	-1.60336	341	0.151961	-1.8506	229	0.10205	-1.33181	163	0.0726381	-1.29098	176	0.0784314
ACAAAAC				-0.82333	1316	-0.114268	893	0.678571	-0.151139	682	0.518237	-1.06289	170	0.129179	-1.09157	125	0.0949848	-1.0951	62	0.0471125	-1.42501	55	0.0417933
ACAAAAG				-0.477892	746	-0.0493166	511	0.684987	-0.188097	366	0.490617	-0.662672	105	0.140751	-0.659409	78	0.104558	-0.620254	37	0.0495979	-0.687603	39	0.0522788
ACAAAAT				-0.512949	1474	-0.0606246	1019	0.691316	-0.200671	756	0.51289	-0.57145	266	0.180461	-0.654204	194	0.131615	-0.798508	92	0.0624152	-0.792238	102	0.0691995
ACAAACA				-0.85889	1378	-0.0704899	930	0.674891	-0.155755	704	0.510885	-1.18469	164	0.119013	-1.24309	119	0.086357	-1.32847	56	0.0406386	-1.17085	68	0.0493469
ACAAACC				-0.80253	433	-0.101213	287	0.662818	-0.37065	185	0.427252	-0.81558	46	0.106236	-0.798094	33	0.0762125	-1.32557	9	0.0207852	-1.40407	9	0.0207852
ACAAACG				-0.616966	443	-0.104957	294	0.663657	-0.132594	220	0.496614	-0.863631	46	0.103837	-0.880738	32	0.0722348	-0.841766	15	0.03386	-0.878107	16	0.0361174
ACAAACT				-0.134214	559	0.0292444	399	0.713775	0.00174825	301	0.538462	-0.206766	96	0.171735	-0.300913	66	0.118068	-0.156518	34	0.0608229	-0.17208	37	0.0661896
ACAAAGA				-0.120463	560	0.106237	413	0.7375	-0.0718518	289	0.516071	-0.0412075	108	0.192857	0.0679917	87	0.155357	-0.505729	27	0.0482143	-0.278216	35	0.0625
ACAAAGC				-0.0357578	446	0.0416479	323	0.724215	0.060661	250	0.560538	0.0428637	88	0.197309	-0.0730251	59	0.132287	-0.202893	25	0.0560538	-0.0838011	30	0.0672646
ACAAAGG				-0.44344	250	-0.114404	164	0.656	-0.259887	112	0.448	-0.327761	34	0.136	-0.325636	24	0.096	-0.740599	7	0.028	-0.892355	6	0.024
ACAAAGT				0.156229	427	-0.0240076	297	0.69555	0.0555081	238	0.557377	0.162646	90	0.210773	0.189692	67	0.156909	0.162011	31	0.0725995	0.391524	40	0.0936768
ACAAATA				-0.19576	1407	0.152192	1033	0.734186	0.105361	793	0.563611	-0.23948	288	0.204691	-0.409379	206	0.146411	-0.385662	108	0.0767591	-0.397591	118	0.0838664
ACAAATC				-0.208025	650	0.0844173	478	0.735385	0.271934	400	0.615385	-0.00237812	133	0.204615	-0.300986	83	0.127692	-0.721318	29	0.0446154	-0.579818	35	0.0538462
ACAAATG				-0.20732	689	0.0756663	505	0.732946	0.0399227	379	0.550073	-0.448175	109	0.1582	-0.0292574	104	0.150943	-0.52689	35	0.0507983	-0.355189	44	0.0638607
ACAAATT				0.0487006	1217	0.0625204	885	0.727198	0.0043384	672	0.552177	0.0487902	284	0.233361	-0.106658	205	0.168447	0.139113	123	0.101068	0.1441	132	0.108463
ACAACAA				-0.0235797	1692	0.102129	1210	0.71513	-0.0657514	907	0.536052	-0.452867	343	0.202719	-0.459021	257	0.151891	0.430036	212	0.125296	0.303996	222	0.131206
ACAACAC				-0.854995	570	-0.21053	357	0.626316	-0.282218	264	0.463158	-1.13809	53	0.0929825	-1.24272	35	0.0614035	-1.41693	14	0.0245614	-0.839482	24	0.0421053
ACAACAG				-0.183078	430	-0.0220498	299	0.695349	-0.107153	216	0.502326	-0.180598	72	0.167442	-0.60123	39	0.0906977	0.153064	31	0.072093	-0.340504	24	0.055814
ACAACAT				-0.176199	521	-0.06781	353	0.677543	-0.090603	269	0.516315	-0.379165	79	0.151631	-0.208073	65	0.12476	-0.0842448	33	0.0633397	-0.227298	33	0.0633397
ACAACCA				-0.488509	545	0.0804584	399	0.73211	-0.0798509	280	0.513761	-0.505324	76	0.13945	-0.741819	47	0.0862385	-0.902733	19	0.0348624	-0.781785	23	0.0422018
ACAACCC				-0.408816	158	-0.218704	90	0.56962	-0.324906	58	0.367089	-0.542078	9	0.056962	-0.295747	11	0.0696203	-0.528623	2	0.0126582	-0.542839	2	0.0126582
ACAACCG				-0.578846	200	-0.124435	129	0.645	-0.205042	91	0.455	-0.680863	15	0.075	-0.807905	7	0.035	-0.780464	3	0.015	-0.874369	2	0.01
ACAACCT				-0.245036	174	0.0613723	128	0.735632	-0.0217978	90	0.517241	-0.00789672	28	0.16092	-0.346994	13	0.0747126	-0.695295	2	0.0114943	-0.459603	5	0.0287356
ACAACGC				0.00855108	182	0.107822	138	0.758242	0.111167	104	0.571429	0.189801	35	0.192308	0.257082	26	0.142857	-0.536865	4	0.021978	-0.077701	9	0.0494505
ACAACGG				-0.00777863	136	-0.0110967	94	0.691176	0.0877309	77	0.566176	-0.0212774	20	0.147059	-0.04793	13	0.0955882	-0.207151	4	0.0294118	0.153052	8	0.0588235
ACAACGT				-0.127568	189	-0.0493565	128	0.677249	-0.0920057	93	0.492063	-0.0702068	29	0.153439	-0.176381	18	0.0952381	-0.256754	7	0.037037	-0.120707	9	0.047619
ACAACTA				-0.146995	575	0.0543249	414	0.72	0.0983761	328	0.570435	-0.139197	105	0.182609	-0.329023	68	0.118261	-0.321653	32	0.0556522	-0.2448	37	0.0643478
ACAACTC				-0.0561714	231	-0.012131	162	0.701299	-0.0729068	117	0.506494	-0.0069784	40	0.17316	-0.108178	26	0.112554	-0.0188292	13	0.0562771	-0.118005	13	0.0562771
ACAACTG				-0.0353652	313	-0.0247402	218	0.696486	-0.0291734	166	0.530351	-0.0823922	54	0.172524	-0.114815	38	0.121406	-0.146781	17	0.0543131	0.185711	24	0.0766773
ACAACTT				-0.306436	444	-0.0268204	309	0.695946	-0.0730333	230	0.518018	-0.510941	60	0.135135	-0.392855	47	0.105856	-0.317454	23	0.0518018	-0.517512	22	0.0495495
ACAAGAA				-0.556075	758	-0.0259334	528	0.69657	-0.0773867	396	0.522427	-0.723869	104	0.137203	-0.532269	88	0.116095	-0.990633	30	0.0395778	-0.986356	33	0.0435356
ACAAGAC				0.158008	222	0.103747	167	0.752252	0.0260103	120	0.540541	0.0573028	40	0.18018	0.0436026	28	0.126126	0.308989	16	0.0720721	0.408396	19	0.0855856
ACAAGAG				-0.281595	222	0.0403746	161	0.725225	-0.0219912	116	0.522523	-0.225741	31	0.13964	-0.113019	24	0.108108	-0.815547	4	0.018018	-0.553649	7	0.0315315
ACAAGAT				-0.200818	291	-0.0162977	202	0.694158	-0.143427	142	0.487973	-0.133639	47	0.161512	-0.349645	28	0.0962199	-0.308154	13	0.0446735	-0.253746	15	0.0515464
ACAAGCA				-0.190579	490	0.020762	348	0.710204	0.0556286	273	0.557143	-0.0959327	89	0.181633	-0.335003	55	0.112245	-0.373923	25	0.0510204	-0.415008	27	0.055102
ACAAGCC				-0.0864324	184	-0.0114977	128	0.695652	-0.0282191	95	0.516304	-0.195176	25	0.13587	-0.266758	16	0.0869565	-0.063698	9	0.048913	0.0467541	11	0.0597826
ACAAGCG				0.10813	194	-0.0192744	135	0.695876	0.116616	112	0.57732	0.187285	38	0.195876	-0.0333773	22	0.113402	0.163353	12	0.0618557	0.23418	14	0.0721649
ACAAGCT				0.100264	241	0.057738	176	0.73029	0.020771	130	0.539419	0.0622855	44	0.182573	-0.143757	26	0.107884	0.223411	16	0.06639	0.381138	20	0.0829876
ACAAGGA				-0.017009	257	-0.00709894	180	0.700389	-0.0402614	134	0.521401	-0.0534046	44	0.171206	-0.0506994	31	0.120623	-0.0745659	14	0.0544747	0.123976	18	0.0700389
ACAAGGC				0.211574	156	-0.00599262	109	0.698718	0.0593585	86	0.551282	0.071184	26	0.166667	0.269579	22	0.141026	0.401701	11	0.0705128	0.473617	13	0.0833333
ACAAGGG				0.0905734	110	0.0358229	80	0.727273	0.0366896	59	0.536364	-0.0887999	13	0.118182	0.0788384	12	0.109091	0.267602	7	0.0636364	0.213288	7	0.0636364
ACAAGGT				0.416688	105	0.039039	77	0.733333	-0.00485516	53	0.504762	0.382452	25	0.238095	0.565392	21	0.2	0.805127	12	0.114286	0.712973	12	0.114286
ACAAGTA				-0.381263	370	-0.0588649	250	0.675676	-0.00298444	198	0.535135	-0.390841	52	0.140541	-0.499662	34	0.0918919	-0.694001	13	0.0351351	-0.641224	15	0.0405405
ACAAGTC				0.244523	189	0.189405	152	0.804233	0.216632	117	0.619048	0.236219	38	0.201058	0.115102	24	0.126984	0.407118	14	0.0740741	0.302661	14	0.0740741
ACAAGTG				0.305859	241	0.0596598	176	0.73029	0.169788	144	0.59751	0.262686	51	0.211618	0.316258	38	0.157676	0.70697	23	0.0954357	0.319795	19	0.0788382
ACAAGTT				0.213474	407	0.0574812	297	0.72973	0.166193	242	0.594595	0.354895	96	0.235872	0.0739929	58	0.142506	0.318578	32	0.0786241	0.309702	35	0.0859951
ACAATAC				0.186061	413	-0.128934	268	0.64891	0.0745786	233	0.564165	0.26318	92	0.22276	0.167147	63	0.152542	0.378314	34	0.0823245	0.362078	37	0.0895884
ACAATAG				0.356108	269	0.0117859	191	0.710037	-0.131555	132	0.490706	0.251496	57	0.211896	0.476853	48	0.178439	0.66304	25	0.0929368	0.865029	32	0.118959
ACAATAT				-0.0898856	681	-0.0894239	459	0.674009	-0.182541	336	0.493392	-0.0966268	133	0.195301	-0.325496	87	0.127753	0.0695577	54	0.0792952	0.0852164	60	0.0881057
ACAATCC				-0.0594421	267	-0.0253367	185	0.692884	-0.0560117	138	0.516854	-0.271514	38	0.142322	-0.123163	30	0.11236	0.231353	18	0.0674157	-0.11198	15	0.0561798
ACAATCG				0.23699	243	0.0335276	175	0.720165	0.0895783	138	0.567901	0.0705435	45	0.185185	0.394892	41	0.168724	0.41637	19	0.0781893	0.417028	21	0.0864198
ACAATCT				0.133196	248	-0.0513045	169	0.681452	0.109501	143	0.576613	0.237016	52	0.209677	0.12233	34	0.137097	0.0688489	15	0.0604839	0.312785	20	0.0806452
ACAATGA				0.0830923	402	0.000973236	284	0.706468	0.0351434	220	0.547264	0.162862	84	0.208955	0.274155	66	0.164179	0.0341364	26	0.0646766	-0.00871676	28	0.0696517
ACAATGC				0.229489	298	0.0506437	217	0.728188	0.0815243	168	0.563758	0.254028	64	0.214765	0.402308	51	0.171141	0.241299	21	0.0704698	0.347128	25	0.0838926
ACAATGG				-0.150731	217	-0.0387632	148	0.682028	-0.0478748	111	0.511521	-0.0841864	34	0.156682	-0.265947	20	0.0921659	-0.338692	8	0.0368664	-0.128923	11	0.0506912
ACAATGT				-0.125339	411	0.0101886	292	0.710462	-0.0421794	215	0.523114	0.0199648	78	0.189781	-0.25693	47	0.114355	-0.506152	18	0.0437956	0.023072	29	0.0705596
ACAATTA				0.0815585	798	-0.036105	553	0.692982	0.112741	459	0.575188	-0.0145988	170	0.213033	0.100471	138	0.172932	0.154764	71	0.0889724	0.17208	79	0.0989975
ACAATTC				-0.234116	397	-0.0859368	264	0.664987	-0.198107	188	0.473552	-0.513781	52	0.130982	-0.321703	43	0.108312	-0.0411465	24	0.0604534	-0.244022	23	0.0579345
ACAATTG				-0.016107	515	-0.00301887	362	0.702913	-0.045076	272	0.528155	-0.132208	92	0.178641	-0.04652	72	0.139806	0.027588	35	0.0679612	0.102593	41	0.0796117
ACAATTT				0.0629471	1040	0.132205	781	0.750962	0.0540672	575	0.552885	0.0705421	243	0.233654	0.044311	182	0.175	0.0672253	95	0.0913462	0.00933133	101	0.0971154
ACACAAA				-0.615782	1357	-0.0430174	931	0.686072	0.0392207	757	0.557848	-0.690396	216	0.159175	-0.988356	139	0.102432	-1.06129	66	0.0486367	-0.950851	78	0.0574797
ACACAAC				-0.490545	607	0.0237737	429	0.706755	-0.189277	295	0.485997	-0.708856	76	0.125206	-0.736132	54	0.0889621	-0.724321	25	0.0411862	-0.608455	30	0.0494234
ACACAAG				-0.626532	401	-0.048168	273	0.680798	-0.0609945	207	0.516209	-0.70708	46	0.114713	-1.07644	24	0.0598504	-0.885138	13	0.032419	-0.981373	13	0.032419
ACACAAT				-0.593945	575	-0.111274	382	0.664348	-0.305821	264	0.45913	-0.689898	73	0.126957	-0.743305	51	0.0886957	-1.12363	18	0.0313043	-0.589741	29	0.0504348
ACACACA				-0.867158	2959	-0.798508	1736	0.586685	-0.847298	1334	0.450828	-2.17222	474	0.160189	-1.06087	485	0.163907	-0.441833	355	0.119973	0.117783	511	0.172693
ACACACC				-0.85981	500	-0.228696	311	0.622	-0.318778	224	0.448	-0.616786	64	0.128	-1.06597	33	0.066	-1.41895	11	0.022	-1.50969	11	0.022
ACACACG				-0.587627	420	-0.0439969	288	0.685714	-0.146199	206	0.490476	-0.841829	44	0.104762	-1.05332	26	0.0619048	-0.47255	19	0.0452381	-0.967866	14	0.0333333
ACACACT				-0.817408	602	-0.116887	398	0.66113	-0.113293	304	0.504983	-0.71113	76	0.126246	-1.11296	42	0.0697674	-1.5236	14	0.0232558	-1.32658	18	0.0299003
ACACAGA				-0.544276	465	-0.000629525	329	0.707527	-0.0827517	240	0.516129	-0.703796	55	0.11828	-0.340871	51	0.109677	-1.01412	14	0.0301075	-1.12349	14	0.0301075
ACACAGC				-0.241881	256	-0.137672	165	0.644531	-0.00235128	137	0.535156	-0.48188	30	0.117188	-0.291031	25	0.0976562	-0.219559	12	0.046875	-0.318796	12	0.046875
ACACAGG				-0.1474	119	-0.0654685	76	0.638655	-0.028213	59	0.495798	-0.214585	11	0.092437	-0.260896	6	0.0504202	-0.0181968	5	0.0420168	-0.297043	2	0.0168067
ACACAGT				-0.268519	195	-0.0235195	135	0.692308	-0.194202	89	0.45641	-0.240486	26	0.133333	-0.295805	17	0.0871795	-0.350446	7	0.0358974	-0.506656	6	0.0307692
ACACATA				-0.680923	856	-0.190126	552	0.64486	-0.31923	399	0.466121	-0.686716	126	0.147196	-0.872616	84	0.0981308	-0.807124	41	0.0478972	-1.20973	34	0.0397196
ACACATC				-0.623613	339	-0.142777	220	0.648968	-0.0963959	172	0.507375	-0.489922	44	0.129794	-0.336686	35	0.103245	-1.3643	5	0.0147493	-1.3116	6	0.0176991
ACACATG				-0.355056	307	-0.0308869	213	0.693811	-0.0418861	161	0.52443	-0.479935	39	0.127036	-0.327058	31	0.100977	-0.803722	9	0.029316	-0.446845	14	0.0456026
ACACATT				-0.247971	635	-0.0537705	434	0.683465	-0.0408671	334	0.525984	-0.123902	119	0.187402	-0.322851	78	0.122835	-0.405841	34	0.0535433	-0.540592	34	0.0535433
ACACCAA				0.332817	466	0.135882	354	0.759657	0.293175	295	0.633047	0.44973	119	0.255365	0.335588	83	0.178112	0.199407	35	0.0751073	0.58312	51	0.109442
ACACCAC				-0.737695	397	-0.183437	249	0.627204	-0.213243	186	0.468514	-0.547726	51	0.128463	-0.56064	36	0.0906801	-1.43015	7	0.0176322	-1.49097	7	0.0176322
ACACCAG				-0.480155	212	-0.00283638	149	0.70283	-0.202589	97	0.457547	-0.607571	19	0.0896226	-0.390501	17	0.0801887	-0.739542	4	0.0188679	-0.937891	2	0.00943396
ACACCAT				-0.774812	278	-0.130892	179	0.643885	-0.439485	110	0.395683	-1.04037	19	0.0683453	-0.985323	14	0.0503597	-1.00408	6	0.0215827	-1.04873	6	0.0215827
ACACCCA				-0.94333	446	-0.215639	276	0.618834	-0.252158	206	0.461883	-0.709945	52	0.116592	-1.63002	16	0.0358744	-1.29027	10	0.0224215	-1.56195	8	0.0179372
ACACCCC				-0.29799	146	-0.152381	88	0.60274	-0.165089	64	0.438356	-0.228583	16	0.109589	-0.469552	5	0.0342466	-0.331893	3	0.0205479	-0.440439	2	0.0136986
ACACCCG				-0.0999393	122	0.0458124	90	0.737705	-0.109837	54	0.442623	-0.144134	14	0.114754	-0.197856	8	0.0655738	-0.129339	4	0.0327869	-0.064282	5	0.0409836
ACACCCT				-0.261948	123	-0.1224	73	0.593496	-0.114278	54	0.439024	-0.316782	8	0.0650407	-0.310844	5	0.0406504	-0.350255	1	0.00813008	-0.357127	1	0.00813008
ACACCGA				0.0710954	202	0.00782099	143	0.707921	0.00298805	107	0.529703	0.260807	42	0.207921	0.063114	25	0.123762	0.136733	12	0.0594059	-0.0448913	11	0.0544554
ACACCGC				0.00284508	158	0.0502422	116	0.734177	0.202311	98	0.620253	-0.0239729	24	0.151899	-0.156967	14	0.0886076	-0.151769	6	0.0379747	0.0972269	9	0.056962
ACACCGG				0.0161898	64	0.0110158	45	0.703125	0.0504871	37	0.578125	-0.0559839	3	0.046875	-0.0472519	2	0.03125	0.0388947	2	0.03125	0.0999771	3	0.046875
ACACCGT				-0.0529758	98	-0.0268529	65	0.663265	-0.0743697	43	0.438776	-0.0263214	12	0.122449	-0.00900557	8	0.0816327	-0.161996	1	0.0102041	-0.0193086	3	0.0306122
ACACCTA				-0.551458	323	-0.0174214	226	0.69969	-0.0224882	172	0.532508	-0.287079	48	0.148607	-1.09528	16	0.0495356	-0.958	8	0.0247678	-0.928483	9	0.0278638
ACACCTC				-0.0629806	120	0.0223478	86	0.716667	0.0294758	64	0.533333	-0.138043	14	0.116667	-0.102289	10	0.0833333	-0.0319573	5	0.0416667	-0.157418	4	0.0333333
ACACCTG				0.128997	126	-0.0396987	84	0.666667	0.0643753	70	0.555556	0.0498173	20	0.15873	0.0229589	13	0.103175	0.179763	7	0.0555556	0.496767	11	0.0873016
ACACCTT				-0.12778	191	-0.17193	118	0.617801	-0.0947849	94	0.492147	-0.112873	28	0.146597	-0.189567	18	0.0942408	-0.0610359	9	0.0471204	-0.136491	9	0.0471204
ACACGAA				-0.562566	400	0.0418265	289	0.7225	-0.122751	199	0.4975	-0.253614	63	0.1575	-0.642234	34	0.085	-1.34873	8	0.02	-1.04989	12	0.03
ACACGAC				-0.129683	157	-0.0263572	108	0.687898	0.00426339	83	0.528662	-0.42466	13	0.0828025	-0.199467	13	0.0828025	-0.0354091	7	0.044586	-0.0964698	7	0.044586
ACACGAG				-0.200362	170	0.0243706	122	0.717647	-0.0332767	87	0.511765	-0.107376	24	0.141176	-0.287747	13	0.0764706	-0.331103	5	0.0294118	-0.467039	4	0.0235294
ACACGAT				-0.379905	232	-0.0364758	160	0.689655	0.0107582	124	0.534483	-0.148685	35	0.150862	-0.169009	24	0.103448	-0.957234	3	0.012931	-0.978783	3	0.012931
ACACGCA				-0.210054	372	0.0493275	269	0.723118	0.05204	206	0.553763	-0.339598	55	0.147849	-0.204142	44	0.11828	-0.52406	16	0.0430108	-0.293894	21	0.0564516
ACACGCC				0.0303617	139	-0.0349908	94	0.676259	0.00941528	73	0.52518	0.00846975	21	0.151079	0.204217	18	0.129496	-0.079049	5	0.0359712	0.074108	7	0.0503597
ACACGCG				-0.0122148	139	0.0865889	106	0.76259	-0.0211567	71	0.510791	0.178672	26	0.18705	-0.0793989	13	0.0935252	-0.047801	6	0.0431655	-0.190193	5	0.0359712
ACACGCT				0.277023	133	0.0325913	96	0.721805	0.147801	80	0.601504	0.346951	29	0.218045	0.484826	23	0.172932	0.265526	8	0.0601504	0.384443	10	0.075188
ACACGGA				-0.222456	166	-0.0184482	115	0.692771	-0.0160828	86	0.518072	-0.208573	21	0.126506	-0.37603	11	0.0662651	-0.338009	5	0.0301205	-0.377595	5	0.0301205
ACACGGC				-0.0772691	96	-0.0216483	64	0.666667	0.00392384	49	0.510417	-0.0602677	11	0.114583	-0.0642361	7	0.0729167	-0.185669	1	0.0104167	-0.135717	2	0.0208333
ACACGGG				0.0367019	64	-0.00966567	41	0.640625	0.00424601	31	0.484375	-0.0256127	5	0.078125	-0.0126953	3	0.046875	0.186018	3	0.046875	0.077921	2	0.03125
ACACGGT				0.00333821	59	-0.0173973	35	0.59322	0.000832986	28	0.474576	0.0397204	8	0.135593	0.0123088	4	0.0677966	-0.0056205	1	0.0169492	-0.00981525	1	0.0169492
ACACGTA				-0.0613173	240	0.0714747	177	0.7375	0.142544	141	0.5875	0.066684	44	0.183333	0.0311377	30	0.125	-0.296162	10	0.0416667	-0.383582	10	0.0416667
ACACGTC				0.0562247	75	-0.0140929	49	0.653333	0.00267756	37	0.493333	0.0140162	9	0.12	0.114506	8	0.106667	0.0340316	2	0.0266667	0.18621	4	0.0533333
ACACGTG				0.0496044	86	-0.00941809	58	0.674419	0.0194747	45	0.523256	0.0897205	14	0.162791	-0.00454038	7	0.0813953	0.209085	5	0.0581395	-0.00669525	3	0.0348837
ACACGTT				-0.128588	186	-0.0715144	124	0.666667	0.0363297	101	0.543011	-0.201056	25	0.134409	-0.219892	17	0.0913978	-0.273026	7	0.0376344	-0.0423707	10	0.0537634
ACACTAA				-0.19197	363	0.0508584	262	0.721763	0.0154073	196	0.539945	-0.357212	52	0.143251	-0.129287	44	0.121212	-0.411781	16	0.0440771	-0.319805	19	0.0523416
ACACTAC				-0.353187	189	-0.160949	118	0.624339	-0.192777	86	0.455026	-0.256921	24	0.126984	-0.287344	16	0.0846561	-0.690591	3	0.015873	-0.53054	5	0.026455
ACACTAG				-0.109147	153	-0.0673963	101	0.660131	-0.0647039	75	0.490196	-0.226818	18	0.117647	-0.081387	15	0.0980392	-0.028468	7	0.0457516	-0.186111	6	0.0392157
ACACTAT				-0.512016	260	-0.153115	166	0.638462	-0.209721	121	0.465385	-0.458769	32	0.123077	-0.684414	18	0.0692308	-0.805116	7	0.0269231	-0.760964	8	0.0307692
ACACTCA				-0.178123	442	0.0232298	316	0.714932	0.0392207	245	0.554299	-0.0698345	80	0.180995	-0.550223	42	0.0950226	-0.126547	26	0.0588235	-0.384583	24	0.0542986
ACACTCC				-0.11038	134	-0.0798131	86	0.641791	-0.17207	56	0.41791	-0.0509201	19	0.141791	-0.09359	12	0.0895522	-0.114039	5	0.0373134	-0.151845	5	0.0373134
ACACTCG				-0.0172622	185	-0.00116567	130	0.702703	0.0893069	104	0.562162	-0.00755269	30	0.162162	-0.105608	19	0.102703	-0.1461	8	0.0432432	0.0675464	11	0.0594595
ACACTCT				-0.285588	226	0.036483	163	0.721239	-0.0248066	118	0.522124	-0.140879	34	0.150442	-0.226099	22	0.0973451	-0.705916	5	0.0221239	-0.652313	6	0.0265487
ACACTGA				-0.324762	240	-0.00893243	168	0.7	-0.00766124	127	0.529167	-0.3577	31	0.129167	-0.542036	18	0.075	-0.330902	10	0.0416667	-0.701338	7	0.0291667
ACACTGC				0.340569	178	0.0803779	133	0.747191	0.114616	102	0.573034	0.247104	36	0.202247	0.280131	26	0.146067	0.79494	18	0.101124	0.526242	16	0.0898876
ACACTGG				-0.227003	128	-0.056507	84	0.65625	-0.125914	56	0.4375	-0.292554	10	0.078125	-0.263251	7	0.0546875	-0.378124	1	0.0078125	-0.245665	3	0.0234375
ACACTGT				-0.0406017	186	0.0215638	133	0.715054	0.106718	106	0.569892	-0.196758	25	0.134409	-0.00820517	21	0.112903	-0.144669	8	0.0430108	-0.0222603	10	0.0537634
ACACTTA				-0.462661	477	-0.0215062	334	0.70021	-0.0507332	251	0.526205	-0.369244	72	0.150943	-0.553006	46	0.0964361	-0.505277	22	0.0461216	-1.2762	13	0.0272537
ACACTTC				-0.469691	209	-0.0850229	139	0.665072	-0.0671235	106	0.507177	-0.585309	19	0.0909091	-0.720353	10	0.0478469	-0.711851	4	0.0191388	-0.64849	5	0.0239234
ACACTTG				-0.341025	284	-0.0243082	197	0.693662	0.00637916	153	0.538732	-0.393319	38	0.133803	-0.299705	29	0.102113	-0.723374	9	0.0316901	-0.611825	11	0.0387324
ACACTTT				-0.210698	518	-0.0969087	346	0.667954	-0.13037	261	0.503861	-0.152291	92	0.177606	-0.34366	59	0.1139	-0.278651	29	0.0559846	-0.262305	32	0.0617761
ACAGAAA				-0.976652	758	-0.0654663	519	0.684697	-0.247273	362	0.477573	-0.926143	91	0.120053	-1.14326	57	0.0751979	-1.81782	16	0.0211082	-1.65996	20	0.0263852
ACAGAAC				-0.299703	332	0.00359067	235	0.707831	-0.0739031	171	0.51506	-0.277414	50	0.150602	-0.522797	29	0.0873494	-0.52894	13	0.0391566	-0.398752	16	0.0481928
ACAGAAG				-0.889327	287	-0.105417	189	0.658537	-0.398404	118	0.41115	-1.13255	18	0.0627178	-1.13888	12	0.0418118	-1.26709	4	0.0139373	-1.29361	4	0.0139373
ACAGAAT				-0.747231	349	-0.136068	227	0.65043	-0.393277	147	0.421203	-0.989002	30	0.0859599	-0.844111	24	0.0687679	-1.12166	8	0.0229226	-0.999269	10	0.0286533
ACAGACA				-0.294448	402	-0.00873368	282	0.701493	0.0448506	222	0.552239	-0.451498	55	0.136816	-0.124905	50	0.124378	-0.775212	14	0.0348259	-0.451187	20	0.0497512
ACAGACC				-0.0130194	124	-0.0357833	83	0.669355	-0.0227867	62	0.5	0.186419	23	0.185484	-0.0537346	11	0.0887097	-0.108321	4	0.0322581	-0.0439102	5	0.0403226
ACAGACG				-0.0562798	135	0.0462462	99	0.733333	-0.0644566	65	0.481481	-0.185963	15	0.111111	-0.0734953	12	0.0888889	-0.0563847	5	0.037037	-0.00362502	6	0.0444444
ACAGACT				0.371044	149	0.0528485	110	0.738255	0.0613421	83	0.557047	0.289206	31	0.208054	0.576045	28	0.187919	0.676901	14	0.0939597	0.569919	14	0.0939597
ACAGAGA				-0.598814	268	-0.0887425	178	0.664179	-0.18046	127	0.473881	-0.463102	33	0.123134	-0.872761	15	0.0559701	-0.820463	7	0.0261194	-1.16736	4	0.0149254
ACAGAGC				-0.276603	168	0.0508417	123	0.732143	-0.115632	80	0.47619	-0.027167	26	0.154762	-0.334292	12	0.0714286	-0.540159	3	0.0178571	-0.693211	1	0.00595238
ACAGAGG				-0.0341562	96	-0.0484903	61	0.635417	-0.0523601	44	0.458333	0.0994733	16	0.166667	-0.0231518	8	0.0833333	-0.0454863	3	0.03125	-0.134922	2	0.0208333
ACAGAGT				-0.137602	155	-0.0600067	103	0.664516	-0.0543865	77	0.496774	-0.213435	19	0.122581	-0.108273	15	0.0967742	-0.0698482	7	0.0451613	-0.319662	5	0.0322581
ACAGATA				-0.440214	416	-0.0364597	287	0.689904	-0.0239502	220	0.528846	-0.449685	58	0.139423	-0.616537	37	0.0889423	-0.699317	16	0.0384615	-0.815333	16	0.0384615
ACAGATC				-0.159058	210	0.107054	160	0.761905	0.0276859	114	0.542857	-0.211559	29	0.138095	-0.262782	19	0.0904762	-0.169757	9	0.0428571	-0.444991	7	0.0333333
ACAGATG				-0.492385	232	-0.115561	151	0.650862	-0.24047	104	0.448276	-0.624767	22	0.0948276	-0.820948	11	0.0474138	-0.44251	8	0.0344828	-0.710057	6	0.0258621
ACAGATT				-0.317393	309	-0.0609813	210	0.679612	0.0887248	175	0.566343	-0.409818	42	0.135922	-0.71102	23	0.0744337	-0.476208	13	0.0420712	-0.335058	16	0.0517799
ACAGCAA				-0.201837	726	-0.0104401	509	0.701102	0.192872	433	0.596419	-0.304039	128	0.176309	-0.348395	92	0.126722	-0.412933	42	0.0578512	-0.328084	49	0.0674931
ACAGCAC				-0.107092	224	-0.0172926	156	0.696429	0.0422846	122	0.544643	-0.178737	33	0.147321	-0.00363532	27	0.120536	-0.526459	7	0.03125	0.0412853	14	0.0625
ACAGCAG				-0.114768	518	-0.0969794	346	0.667954	-0.0695032	271	0.523166	-0.543072	71	0.137066	-0.486803	53	0.102317	0.49387	50	0.0965251	0.0138784	39	0.0752896
ACAGCAT				0.20607	263	-0.124961	171	0.65019	-0.0551782	136	0.51711	0.0974244	50	0.190114	0.180653	38	0.144487	0.432977	21	0.0798479	0.705502	28	0.106464
ACAGCCA				-0.112518	310	0.0128951	221	0.712903	0.0352057	171	0.551613	-0.228128	48	0.154839	-0.198368	35	0.112903	-0.0508928	18	0.0580645	-0.245819	17	0.0548387
ACAGCCC				-0.273059	131	-0.0587849	86	0.656489	-0.199245	52	0.396947	-0.213421	14	0.10687	-0.348965	6	0.0458015	-0.43283	1	0.00763359	-0.385109	2	0.0152672
ACAGCCG				-0.0294727	130	0.0545426	96	0.738462	0.0093769	68	0.523077	-0.151703	15	0.115385	0.0109483	13	0.1	-0.130001	4	0.0307692	0.0300003	6	0.0461538
ACAGCCT				-0.0197739	115	0.0698388	87	0.756522	-0.00745754	58	0.504348	0.0920168	19	0.165217	-0.221663	6	0.0521739	-0.154238	3	0.026087	0.102859	6	0.0521739
ACAGCGA				0.0526714	208	0.0831334	156	0.75	0.124402	121	0.581731	-0.054222	34	0.163462	-0.0997208	23	0.110577	0.224702	14	0.0673077	0.0377337	13	0.0625
ACAGCGC				0.226757	126	-0.0695211	81	0.642857	-0.0367753	62	0.492063	0.254947	25	0.198413	0.346162	19	0.150794	0.426828	9	0.0714286	0.438901	10	0.0793651
ACAGCGG				-0.135189	114	-0.0173947	77	0.675439	-0.0357439	55	0.482456	-0.274807	7	0.0614035	-0.20948	6	0.0526316	-0.0411504	4	0.0350877	-0.232555	2	0.0175439
ACAGCGT				-0.0140193	91	-0.00476227	62	0.681319	-0.00550433	45	0.494505	-0.0554207	10	0.10989	0.0111004	8	0.0879121	-0.00550433	3	0.032967	-0.0240247	3	0.032967
ACAGCTA				-0.203794	199	-0.0148103	139	0.698492	-0.117098	97	0.487437	-0.246673	26	0.130653	-0.244389	18	0.0904523	-0.319603	7	0.0351759	-0.280194	8	0.040201
ACAGCTC				0.00590564	160	0.02719	115	0.71875	0.00145755	84	0.525	-0.0640529	23	0.14375	-0.0486803	16	0.1	0.093576	8	0.05	0.0259435	8	0.05
ACAGCTG				0.190172	195	0.0989072	147	0.753846	-0.0159353	102	0.523077	-0.281442	25	0.128205	0.182637	27	0.138462	0.636812	18	0.0923077	0.520054	18	0.0923077
ACAGCTT				0.0851265	183	-0.062516	123	0.672131	-0.118689	88	0.480874	0.236608	37	0.202186	0.0873886	23	0.125683	0.319312	13	0.0710383	0.0486543	11	0.0601093
ACAGGAA				-0.144472	238	-0.00439837	167	0.701681	0.040481	130	0.546218	-0.0661902	39	0.163866	-0.0423322	28	0.117647	-0.596587	7	0.0294118	-0.197804	12	0.0504202
ACAGGAC				-0.0750887	132	0.110774	103	0.780303	0.0758303	74	0.560606	0.0485635	21	0.159091	0.0316374	14	0.106061	-0.351646	2	0.0151515	-0.365691	2	0.0151515
ACAGGAG				-0.332589	152	-0.120222	95	0.625	-0.179724	66	0.434211	-0.413295	12	0.0789474	-0.398112	8	0.0526316	-0.390395	3	0.0197368	-0.493786	2	0.0131579
ACAGGAT				-0.140274	153	-0.0543039	102	0.666667	-0.000921978	80	0.522876	-0.0599665	22	0.143791	-0.306104	10	0.0653595	-0.188777	5	0.0326797	-0.231571	5	0.0326797
ACAGGCA				-0.140637	164	-0.105885	105	0.640244	-0.160875	74	0.45122	-0.302194	18	0.109756	-0.35174	11	0.0670732	0.123374	9	0.054878	-0.046503	8	0.0487805
ACAGGCC				-0.00699562	75	-0.0265837	47	0.626667	0.00851478	38	0.506667	-0.0592038	6	0.08	0.0696524	7	0.0933333	-0.0446628	1	0.0133333	0.0103094	2	0.0266667
ACAGGCG				0.00643192	90	0.0108794	63	0.7	-0.00863378	44	0.488889	0.151338	16	0.177778	-0.0108356	7	0.0777778	0.0289483	3	0.0333333	-0.133105	1	0.0111111
ACAGGCT				-0.0419128	83	0.0212743	60	0.722892	-0.0152438	40	0.481928	0.0783729	13	0.156627	-0.0888764	4	0.0481928	-0.121962		0	-0.125042		0
ACAGGGA				0.0862764	78	0.00515968	54	0.692308	0.0235736	41	0.525641	0.077178	12	0.153846	-0.0267616	5	0.0641026	0.286315	5	0.0641026	0.152194	4	0.0512821
ACAGGGC				0.0478439	63	0.0245173	47	0.746032	0.0341456	35	0.555556	0.00893533	7	0.111111	0.036702	5	0.0793651	0.0598701	2	0.031746	0.122893	3	0.047619
ACAGGGG				-0.00115945	47	-0.01457	21	0.446809	-0.0101473	17	0.361702	-0.00983949	3	0.0638298	-0.0027946	2	0.0425532	0.0169969	1	0.0212766	0.0133978	1	0.0212766
ACAGGTA				0.277242	62	-0.00432747	41	0.66129	0.00845039	31	0.5	0.108609	11	0.177419	0.33611	12	0.193548	0.742572	9	0.145161	0.472038	7	0.112903
ACAGGTC				0.00779784	47	-0.0102083	25	0.531915	0.0386711	29	0.617021	-0.00254635	4	0.0851064	-0.00347632	2	0.0425532	0.0152263	1	0.0212766	0.0091205		0
ACAGGTG				0.344217	79	0.0937216	66	0.835443	0.150196	53	0.670886	0.256358	17	0.21519	0.448276	15	0.189873	0.745759	9	0.113924	0.370992	6	0.0759494
ACAGGTT				0.343884	74	0.00471103	51	0.689189	0.0424382	41	0.554054	0.178827	15	0.202703	0.431165	15	0.202703	0.790134	10	0.135135	0.616027	9	0.121622
ACAGTAA				-0.333055	262	-0.053152	178	0.679389	-0.00561456	140	0.534351	-0.325572	36	0.137405	-0.294878	26	0.0992366	-0.678226	8	0.0305344	-0.640887	9	0.0343511
ACAGTAC				-0.187909	141	-0.0713898	92	0.652482	-0.0747261	68	0.48227	-0.206431	16	0.113475	-0.182621	11	0.0780142	-0.238708	4	0.0283688	-0.353577	3	0.0212766
ACAGTAG				0.0263668	113	0.00547993	79	0.699115	0.0532232	62	0.548673	-0.0455686	15	0.132743	0.10982	13	0.115044	0.0366112	5	0.0442478	-0.0013653	5	0.0442478
ACAGTCA				0.234505	146	0.0503744	108	0.739726	-0.00642039	76	0.520548	0.201945	28	0.191781	0.591505	28	0.191781	0.420756	11	0.0753425	0.14887	9	0.0616438
ACAGTCC				0.0132546	81	0.0099785	57	0.703704	0.0154701	42	0.518519	0.0898256	13	0.160494	0.0288612	7	0.0864198	-0.0263383	2	0.0246914	-0.0382696	2	0.0246914
ACAGTCG				0.112216	103	-0.0103189	70	0.679612	-0.00960238	51	0.495146	0.341163	23	0.223301	0.35288	16	0.15534	0.0588673	4	0.038835	-0.0596924	3	0.0291262
ACAGTCT				-0.0522734	117	-0.040702	77	0.65812	-0.108232	51	0.435897	0.137243	20	0.17094	-0.13139	8	0.0683761	-0.116901	3	0.025641	-0.0536586	4	0.034188
ACAGTGA				0.189838	160	-0.0177293	111	0.69375	0.0401977	87	0.54375	0.115836	28	0.175	0.285187	23	0.14375	0.360619	11	0.06875	0.354915	12	0.075
ACAGTGC				0.173525	155	0.125771	121	0.780645	0.254188	100	0.645161	0.280274	32	0.206452	0.110264	19	0.122581	0.27135	10	0.0645161	-0.000700444	8	0.0516129
ACAGTGG				-0.0625835	129	-0.0143296	89	0.689922	-0.0601208	62	0.48062	-0.0948465	17	0.131783	0.0836494	15	0.116279	0.0124899	6	0.0465116	-0.302344	3	0.0232558
ACAGTGT				0.208431	145	0.0102789	103	0.710345	0.0161214	77	0.531034	0.205299	28	0.193103	0.173225	19	0.131034	0.423911	11	0.0758621	0.421752	12	0.0827586
ACAGTTA				0.459406	203	-0.00960749	142	0.699507	0.0762356	114	0.561576	0.408549	47	0.231527	0.277965	30	0.147783	1.02113	24	0.118227	0.982162	26	0.128079
ACAGTTC				0.0420918	160	-0.158487	97	0.60625	-0.078858	78	0.4875	0.171161	30	0.1875	0.0724964	19	0.11875	-0.078858	7	0.04375	0.325096	12	0.075
ACAGTTG				-0.0684898	194	0.0730845	144	0.742268	-0.065468	98	0.505155	-0.112881	29	0.149485	0.0710646	24	0.123711	-0.204649	8	0.0412371	-0.172089	9	0.0463918
ACAGTTT				-0.153311	410	-0.135921	265	0.646341	-0.133279	203	0.495122	-0.305408	63	0.153659	0.12372	61	0.14878	-0.316482	21	0.0512195	-0.152494	26	0.0634146
ACATAAA				-0.701505	1104	-0.0753781	749	0.678442	-0.202287	540	0.48913	-0.570235	179	0.162138	-1.06361	101	0.0914855	-0.997592	51	0.0461957	-1.29993	45	0.0407609
ACATAAC				-0.329835	412	-0.102667	272	0.660194	-0.0648557	213	0.51699	-0.475698	56	0.135922	-0.493829	40	0.0970874	-0.194514	23	0.0558252	-0.647449	18	0.0436893
ACATAAG				-0.237111	363	-0.0553469	246	0.677686	-0.0498696	188	0.517906	-0.254562	56	0.15427	-0.194956	42	0.115702	-0.262206	18	0.0495868	-0.605723	15	0.0413223
ACATAAT				-0.171131	662	0.0571584	479	0.723565	-0.0411182	350	0.528701	0.067671	140	0.21148	-0.124073	94	0.141994	-0.503391	34	0.0513595	-0.483036	38	0.0574018
ACATACA				-0.809594	1282	-0.222167	816	0.636505	-0.582352	527	0.411076	-0.962988	173	0.134945	-0.863199	139	0.108424	-0.668455	78	0.0608424	-1.5584	47	0.0366615
ACATACC				-0.106288	257	-0.212486	158	0.614786	-0.0507464	133	0.51751	-0.100762	42	0.163424	-0.298263	25	0.0972763	0.0316337	15	0.0583658	-0.00710567	16	0.0622568
ACATACG				-0.363343	282	0.0135044	200	0.70922	-0.185146	134	0.475177	-0.387883	37	0.131206	-0.568996	22	0.0780142	-0.526902	10	0.035461	-0.524636	11	0.0390071
ACATACT				-0.355416	375	-0.0330431	257	0.685333	-0.0646203	193	0.514667	-0.119914	64	0.170667	-0.257452	42	0.112	-0.90647	11	0.0293333	-0.750996	14	0.0373333
ACATAGA				-0.491976	401	0.0497615	291	0.725686	-0.039034	210	0.523691	-0.199964	66	0.164589	-0.593702	36	0.0897756	-0.992352	12	0.0299252	-1.17656	11	0.0274314
ACATAGC				-0.0016083	236	-0.169757	148	0.627119	-0.0437317	122	0.516949	0.0590349	43	0.182203	0.161594	33	0.139831	-0.204258	11	0.0466102	0.187467	17	0.0720339
ACATAGG				-0.231164	158	-0.0617516	105	0.664557	-0.064211	78	0.493671	-0.13542	21	0.132911	-0.149462	14	0.0886076	-0.598236	1	0.00632911	-0.377903	4	0.0253165
ACATAGT				-0.0360059	271	-0.0885141	180	0.664207	-0.0150956	144	0.531365	-0.0314667	47	0.173432	-0.00719243	34	0.125461	-0.130789	14	0.0516605	0.0570219	18	0.0664207
ACATATA				-0.880787	1670	-0.304369	1051	0.629341	-0.688328	705	0.422156	-1.11766	233	0.139521	-1.07919	183	0.109581	-1.03578	97	0.0580838	-1.05939	106	0.0634731
ACATATG				-0.321533	601	-0.135786	393	0.65391	-0.300142	276	0.459235	-0.301627	99	0.164725	-0.144504	82	0.136439	-0.731519	25	0.0415973	-0.315623	37	0.0615641
ACATATT				-0.234642	950	0.00262123	669	0.704211	-0.0334652	507	0.533684	-0.222096	184	0.193684	-0.340577	129	0.135789	-0.509778	58	0.0610526	-0.304555	73	0.0768421
ACATCAA				-0.184194	464	-0.0124768	326	0.702586	0.0228581	254	0.547414	-0.0790281	84	0.181034	-0.200157	56	0.12069	-0.499081	21	0.0452586	-0.337279	26	0.0560345
ACATCAC				0.272714	195	0.0465948	142	0.728205	0.107806	112	0.574359	0.301912	42	0.215385	0.229245	28	0.14359	0.572055	17	0.0871795	0.378669	16	0.0820513
ACATCAG				-0.186424	190	0.0180654	135	0.710526	0.117214	109	0.573684	0.071695	33	0.173684	-0.0702968	20	0.105263	-0.659277	3	0.0157895	-0.595946	4	0.0210526
ACATCAT				-0.00248333	323	-0.0278173	225	0.696594	-0.102881	164	0.50774	-0.161641	53	0.164087	0.13142	47	0.145511	-0.0460508	19	0.0588235	0.19207	25	0.0773994
ACATCCA				-0.51838	329	-0.0916157	220	0.668693	-0.136921	163	0.495441	-0.475061	43	0.130699	-0.531147	29	0.0881459	-1.04624	8	0.0243161	-0.829299	11	0.0334347
ACATCCC				-0.299237	153	-0.0959685	98	0.640523	-0.136402	70	0.457516	-0.340341	15	0.0980392	-0.385138	9	0.0588235	-0.452591	3	0.0196078	-0.384982	4	0.0261438
ACATCCG				-0.199328	152	0.0127919	108	0.710526	0.0736412	85	0.559211	-0.163578	19	0.125	-0.24666	11	0.0723684	-0.382727	3	0.0197368	-0.489437	2	0.0131579
ACATCCT				-0.0599368	175	0.00826843	124	0.708571	0.157892	104	0.594286	0.201346	34	0.194286	0.202833	24	0.137143	-0.304813	6	0.0342857	-0.625147	3	0.0171429
ACATCGA				0.353176	223	0.11464	169	0.757848	0.243903	140	0.627803	0.670493	63	0.282511	0.241971	33	0.147982	0.448906	18	0.0807175	0.399142	19	0.0852018
ACATCGC				-0.030904	125	-0.0434931	83	0.664	-0.0564629	60	0.48	0.00355506	18	0.144	0.104966	14	0.112	-0.0793241	4	0.032	-0.114665	4	0.032
ACATCGG				-0.0950493	112	0.09158	87	0.776786	-0.0572388	52	0.464286	-0.160563	11	0.0982143	-0.163965	7	0.0625	-0.0462452	4	0.0357143	-0.233863	2	0.0178571
ACATCGT				-0.0740493	124	-0.129613	73	0.58871	-0.0980582	56	0.451613	-0.149658	14	0.112903	-0.00655075	12	0.0967742	-0.0104057	5	0.0403226	-0.0500104	5	0.0403226
ACATCTA				-0.415068	313	-0.0164653	219	0.699681	-0.00519482	168	0.536741	-0.299091	46	0.146965	-0.438549	29	0.0926518	-0.729742	10	0.0319489	-1.00137	8	0.0255591
ACATCTC				-0.164817	145	-0.0600148	96	0.662069	-0.154447	64	0.441379	-0.188267	17	0.117241	0.00503063	15	0.103448	-0.327172	3	0.0206897	-0.264033	4	0.0275862
ACATCTG				-0.1275	178	0.0387291	129	0.724719	-0.0303404	92	0.516854	0.000552715	29	0.162921	0.0384419	21	0.117978	-0.435269	5	0.0280899	-0.377117	6	0.0337079
ACATCTT				-0.226026	211	-0.2636	123	0.582938	-0.197568	97	0.459716	-0.371886	25	0.118483	-0.233578	20	0.0947867	-0.100546	10	0.0473934	-0.18898	10	0.0473934
ACATGAC				0.228973	140	-0.033919	95	0.678571	-0.0274301	71	0.507143	0.307782	30	0.214286	0.306787	21	0.15	0.545575	12	0.0857143	0.275042	10	0.0714286
ACATGAG				-0.0945785	118	-0.0864794	73	0.618644	-0.125856	50	0.423729	-0.168696	12	0.101695	-0.0113703	11	0.0932203	-0.167122	3	0.0254237	-0.00794636	5	0.0423729
ACATGAT				-0.03485	227	-0.0546855	154	0.678414	0.0678604	126	0.555066	-0.12416	35	0.154185	0.0741682	29	0.127753	-0.212036	10	0.0440529	0.0397536	14	0.061674
ACATGCA				-0.274525	415	-0.0117318	291	0.701205	-0.00766679	222	0.53494	-0.0152752	77	0.185542	-0.342829	45	0.108434	-0.862645	14	0.0337349	-0.407003	22	0.053012
ACATGCC				-0.0180908	140	0.0702043	105	0.75	0.0913007	80	0.571429	-0.0612768	20	0.142857	-0.0433048	14	0.1	-0.262171	4	0.0285714	0.0967027	8	0.0571429
ACATGCG				0.329117	124	0.0436751	91	0.733871	0.00260465	64	0.516129	0.0280753	19	0.153226	0.344382	19	0.153226	0.788197	13	0.104839	0.76777	14	0.112903
ACATGCT				0.220491	148	0.122781	116	0.783784	0.14334	88	0.594595	0.296871	31	0.209459	0.162238	19	0.128378	0.01421	7	0.0472973	0.583507	14	0.0945946
ACATGGA				-0.123199	207	-0.0100623	145	0.700483	-0.0378419	107	0.516908	-0.12185	31	0.149758	0.0402222	25	0.120773	-0.371883	7	0.0338164	-0.237777	9	0.0434783
ACATGGC				0.0384272	142	0.0125075	101	0.711268	-0.0268332	72	0.507042	0.0409858	23	0.161972	0.254491	20	0.140845	0.0533474	7	0.0492958	-0.103936	6	0.0422535
ACATGGG				0.0513524	85	-0.00430819	58	0.682353	-0.0426136	38	0.447059	-0.0655859	8	0.0941176	0.0183731	7	0.0823529	0.365233	6	0.0705882	0.0370155	3	0.0352941
ACATGGT				0.0751735	98	-0.0431371	63	0.642857	0.00397987	50	0.510204	0.135135	17	0.173469	-0.141318	5	0.0510204	0.170061	5	0.0510204	0.326321	7	0.0714286
ACATGTA				-0.256637	477	0.0730451	350	0.733753	0.054799	267	0.559748	-0.107268	86	0.180294	-0.461575	49	0.102725	-0.853673	17	0.0356394	-0.245151	29	0.0607966
ACATGTC				0.084235	135	-0.118139	83	0.614815	-0.0185715	69	0.511111	0.171118	25	0.185185	0.1497	17	0.125926	0.0886165	7	0.0518519	0.232687	9	0.0666667
ACATGTG				0.285861	194	0.0840475	145	0.747423	0.213775	120	0.618557	0.301473	41	0.21134	0.184042	26	0.134021	0.563098	16	0.0824742	0.368732	15	0.0773196
ACATGTT				0.170579	359	0.072767	263	0.732591	0.134401	209	0.582173	0.23693	78	0.21727	-0.0471468	47	0.130919	0.397787	30	0.0835655	0.228737	29	0.0807799
ACATTAA				-0.506413	707	-0.107198	474	0.670438	-0.118569	359	0.507779	-0.496867	109	0.154173	-0.570668	77	0.108911	-0.760819	31	0.0438472	-0.984359	29	0.0410184
ACATTAC				-0.224409	293	-0.121794	191	0.651877	-0.0690318	150	0.511945	-0.0219282	52	0.177474	-0.330369	29	0.0989761	-0.435918	12	0.0409556	-0.367411	14	0.0477816
ACATTAG				-0.0879751	230	-0.0683268	155	0.673913	0.0136768	123	0.534783	-0.0227125	39	0.169565	-0.13053	25	0.108696	-0.15683	11	0.0478261	-0.163128	12	0.0521739
ACATTAT				-0.363552	544	-0.118334	356	0.654412	-0.143707	271	0.498162	-0.255987	90	0.165441	-0.134357	72	0.132353	-0.793703	21	0.0386029	-0.735225	24	0.0441176
ACATTCA				0.145529	375	0.012739	265	0.706667	0.0482883	207	0.552	0.0794609	73	0.194667	0.235109	59	0.157333	0.360236	30	0.08	0.137342	28	0.0746667
ACATTCG				0.285764	221	0.0133926	157	0.710407	0.0610346	122	0.552036	0.3742	50	0.226244	0.286122	33	0.149321	0.449712	17	0.0769231	0.530122	20	0.0904977
ACATTCT				-0.00379822	289	0.0545882	210	0.726644	-0.158363	140	0.484429	0.0943731	55	0.190311	-0.0662239	35	0.121107	-0.0528404	16	0.0553633	0.105676	20	0.0692042
ACATTGA				-0.0396078	335	-0.0405605	230	0.686567	0.0641029	187	0.558209	-0.0502761	60	0.179104	-0.13085	41	0.122388	-0.199482	18	0.0537313	0.119418	25	0.0746269
ACATTGC				-0.0318786	217	-0.0824542	144	0.663594	-0.000364897	115	0.529954	-0.0731691	35	0.16129	-0.0153919	26	0.119816	-0.309522	9	0.0414747	0.28963	17	0.078341
ACATTGG				0.0431027	140	-0.0956244	89	0.635714	-0.103022	65	0.464286	-0.0849055	19	0.135714	-0.270701	9	0.0642857	0.772579	14	0.1	0.0402897	7	0.05
ACATTGT				-0.0274617	436	-0.0323759	301	0.690367	0.0674802	245	0.561927	-0.0154956	81	0.18578	-0.156141	53	0.12156	0.0265627	28	0.0642202	-0.0548008	29	0.0665138
ACATTTA				-0.0559106	1110	0.0216615	793	0.714414	-0.0141846	604	0.544144	-0.117783	234	0.210811	0.00716849	193	0.173874	-0.124112	92	0.0828829	-0.108214	103	0.0927928
ACATTTC				0.0318259	500	-0.110584	333	0.666	0.0690441	281	0.562	0.178598	109	0.218	0.122727	78	0.156	0.0814186	35	0.07	-0.150249	33	0.066
ACATTTG				-0.0709995	613	0.0201598	435	0.709625	0.0662206	339	0.553018	-0.422132	94	0.153344	-0.136285	85	0.138662	0.0418292	45	0.0734095	0.00421053	48	0.0783034
ACATTTT				-0.284079	1426	-0.0537443	968	0.678822	-0.126606	731	0.512623	-0.304413	284	0.199158	-0.370082	215	0.150771	-0.500961	103	0.07223	-0.348668	123	0.0862553
ACCAAAA				0.265411	1011	0.0483478	723	0.715134	0.184093	605	0.598417	0.312571	269	0.266073	0.284737	206	0.203759	0.316612	109	0.107814	0.446103	126	0.124629
ACCAAAC				-0.345612	509	0.0284877	365	0.717092	-0.05325	268	0.526523	-0.285462	82	0.1611	-0.447203	53	0.104126	-0.622728	22	0.043222	-0.693517	23	0.0451866
ACCAAAT				0.379239	692	0.15076	523	0.75578	0.351255	446	0.644509	0.384624	178	0.257225	0.404786	138	0.199422	0.485338	72	0.104046	0.498672	80	0.115607
ACCAACA				-0.472795	620	-0.104931	412	0.664516	-0.069494	324	0.522581	-0.464889	93	0.15	-0.574693	63	0.101613	-0.846684	24	0.0387097	-0.776078	28	0.0451613
ACCAACC				-0.728851	417	-0.165136	265	0.635492	-0.251891	192	0.460432	-0.470587	57	0.136691	-0.90743	29	0.0695444	-1.20299	10	0.0239808	-1.37507	9	0.0215827
ACCAACG				0.0504892	174	0.0398733	126	0.724138	0.113949	100	0.574713	-0.172978	23	0.132184	0.186455	23	0.132184	-0.12882	7	0.0402299	0.264456	12	0.0689655
ACCAACT				-0.315619	419	0.0333806	301	0.718377	-0.0287642	221	0.527446	-0.406333	60	0.143198	-0.287421	47	0.112172	-0.542118	18	0.0429594	-0.662457	18	0.0429594
ACCAAGA				0.0175538	273	0.0852156	202	0.739927	0.0465943	150	0.549451	0.0655796	51	0.186813	-0.0890471	32	0.117216	-0.0534372	15	0.0549451	0.0504174	18	0.0659341
ACCAAGC				-0.261505	268	0.0688483	197	0.735075	-0.0425912	140	0.522388	-0.0413784	46	0.171642	-0.353635	25	0.0932836	-0.365816	11	0.0410448	-0.834459	7	0.0261194
ACCAAGG				0.253743	156	0.0141223	111	0.711538	0.114489	90	0.576923	0.144806	28	0.179487	0.455915	26	0.166667	0.401643	11	0.0705128	0.391481	12	0.0769231
ACCAAGT				0.0642246	316	0.0988286	237	0.75	0.297672	204	0.64557	0.279542	70	0.221519	-0.131749	38	0.120253	-0.0170832	19	0.0601266	-0.141863	19	0.0601266
ACCAATA				-0.405303	449	-0.0129642	316	0.703786	-0.136714	224	0.498886	-0.420379	65	0.144766	-0.459345	46	0.10245	-0.847044	16	0.0356347	-0.55537	22	0.0489978
ACCAATC				-0.688089	343	-0.110365	227	0.661808	-0.336364	150	0.437318	-0.642874	40	0.116618	-0.69713	27	0.0787172	-1.24256	7	0.0204082	-1.09925	9	0.0262391
ACCAATG				-0.418009	244	-0.0438432	167	0.684426	0.0301843	133	0.545082	-0.574435	26	0.106557	-0.582159	18	0.0737705	-0.484869	9	0.0368852	-0.852935	6	0.0245902
ACCAATT				-0.131628	549	0.0230681	391	0.712204	0.0387479	301	0.54827	-0.123025	99	0.180328	-0.054245	77	0.140255	-0.206107	32	0.0582878	-0.468207	29	0.0528233
ACCACAA				-0.488472	607	0.111406	448	0.738056	0.0311876	332	0.546952	-0.324114	99	0.163097	-0.934346	48	0.0790774	-1.01467	21	0.0345964	-0.800297	27	0.0444811
[truncated: 14,385 more rows]
