# Supplementary material for: Identifications of conserved 7-mers in 3'-UTRs and microRNAs in Drosophila
Source: BMC Bioinformatics. 2007 Nov 8;8:432. doi: 10.1186/1471-2105-8-432 (PMC2241842; doi:10.1186/1471-2105-8-432)
Supplement: Additional file 6 — The list of the 78 pre-miRNAs in miRBase and related annotations. Table S3. The annotations of 78 pre-miRNAs and corresponding mature miRNAs. [file 1471-2105-8-432-S6.xls]

## Sheet: Sheet1
pre-miRNA	miRNA	Evidence	Cons-SVM	Filter	Mature	Triplet-SVM	Mature	RNAmicro	Location
dme-bantam	dme-bantam	Clone	Yes	Yes	1T	DsDaDpDv	1T	DsDaDpDv	chr3L:Intergenic
dme-let-7	dme-let-7	Clone	Yes	Yes	1T	DsDyDaDpDm	1T	DsDyDaDpDmDv	chr2L:Intergenic
dme-mir-1	dme-miR-1	Clone	Yes	Yes	1T	DsDyDaDpDm	1T	DsDyDaDpDm	chr2L:Intergenic
dme-mir-10	dme-miR-10	Clone	No	Yes	P3ARM	DsDyDaDpDmDv	P3ARM	DsDyDaDpDmDv	chr3R:Intergenic
dme-mir-100	dme-miR-100	Northern		No					chr2L:Intergenic
dme-mir-11	dme-miR-11	Clone	Yes	Yes			3T(1C)	DsDyDaDmDv	chr3R:Intron
dme-mir-12	dme-miR-12	Clone	Yes	Yes	1T	DsDyDaDpDmDv	1T	DsDyDaDpDmDv	chrX:Intron
dme-mir-124	dme-miR-124	Clone	Yes	Yes	1T	DsDyDaDpDmDv	1T	DsDyDaDpDv	chr2L:Intergenic
dme-mir-125	dme-miR-125	Northern		Yes					chr2L:Intergenic
dme-mir-133	dme-miR-133	Northern		Yes	-1T	DsDyDaDpDmDv	-1T	DsDyDaDpDmDv	chr2L:Intergenic
dme-mir-13a	dme-miR-13a	Clone	Yes	Yes	1T	DsDyDaDv	1T	DsDyDaDpDmDv	chr3R:Intergenic
dme-mir-13b-1	dme-miR-13b-1	Clone	Yes	Yes	1T	DsDyDaDpDmDv	1T	DsDyDaDpDmDv	chr3R:Intergenic
dme-mir-13b-2	dme-miR-13b-2	Clone	Yes	Yes	1T	DsDyDaDpDm	1T	DsDyDaDpDm	chrX:Intergenic
dme-mir-14	dme-miR-14	Clone	Yes	Yes	1T	DsDyDaDpDmDv	1T	DsDyDaDpDmDv	chr2R:Intergenic
dme-mir-184	miR-184:miR-184*	Clone:Clone	Yes:No	Yes	1T	DsDyDaDpDm	1T	DsDyDaDpDm	chr2R:Intergenic
dme-mir-210	dme-miR-210	Clone	Yes	Yes	1T	DsDyDaDpDmDv	1T	DsDyDaDpDmDv	chrX:Intergenic
dme-mir-219	dme-miR-219	Homology		Yes	1T	DsDyDaDpDmDv	-7T	DsDyDaDpDmDv	chr3L:Intergenic
dme-mir-263a	dme-miR-263a	Northern		Yes	6T	DsDyDaDpDmDv	6T	DsDyDaDpDmDv	chr2L:Intergenic
dme-mir-263b	dme-miR-263b	Clone	Yes	Yes	2T(1C)	DsDyDaDpDv	2T(1C)	DsDyDaDpDv	chr3L:Intron
dme-mir-274	dme-miR-274	Northern		Yes	3T	DyDpDmDv	3T	DyDpDmDv	chr3L:Intron
dme-mir-275	dme-miR-275	Clone	Yes	Yes	1T	DsDaDpDm	1T	DsDyDaDpDmDv	chr2L:Intergenic
dme-mir-276a	miR-276a:miR-276*	Clone:Northern	Yes	Yes	1T	DsDyDaDpDmDv	1T	DsDyDaDpDmDv	chr3L:Intergenic
dme-mir-276b	miR-276b:miR-276*	Clone:Northern	Yes	Yes	1T	DsDyDpDmDv	1T	DyDaDpDmDv	chr3L:Intergenic
dme-mir-277	dme-miR-277	Clone	Yes	Yes	1T	DsDyDaDpDmDv	1T	DsDyDaDpDmDv	chr3R:Intergenic
dme-mir-278	dme-miR-278	Clone	Yes	Yes	1T	DsDyDaDmDv	1T	DsDyDaDmDv	chr2R:Intergenic
dme-mir-279	dme-miR-279	Clone	Yes	Yes	-3T	DsDyDaDpDm	-3T	DsDyDaDpDm	chr3R:Intergenic
dme-mir-280	dme-miR-280	Northern		Yes	3T	DyDpDmDv			chr2R:Intergenic
dme-mir-281-1	miR-281:miR-281-1*	Clone:Clone	Yes:Yes	Yes	1T:2A	DsDyDaDpDmDv	1T:2A	DsDyDaDpDmDv	chr2R:Intron
dme-mir-281-2	miR-281:miR-281-2*	Clone:Northern	Yes	Yes	1T:2A	DyDaDpDmDv	1T:2A	DyDaDpDmDv	chr2R:Intron
dme-mir-282	dme-miR-282	Northern		Yes	6A	DyDaDmDv	4C	DsDyDaDmDv	chr3L:Intergenic
dme-mir-283	dme-miR-283	Northern		Yes	3A	DsDyDaDpDmDv	3A	DsDyDaDpDmDv	chrX:Intron
dme-mir-284	dme-miR-284	Northern		No:ML					chr3R:Intergenic
dme-mir-285	dme-miR-285	Clone	Yes	Yes	P3ARM	DsDyDaDmDv	P3ARM	DsDyDaDmDv	chr3L:Intergenic
dme-mir-286	dme-miR-286	Clone	Yes	No:ML					chr2R:Intergenic
dme-mir-287	dme-miR-287	Northern		No:ML					chr2L:Intergenic
dme-mir-288	dme-miR-288	Northern		No					chr2L:Intergenic
dme-mir-289	dme-miR-289	Northern		No					chr3L:Intron
dme-mir-2a-1	dme-miR-2a-1	Clone	Yes	Yes	1T	DsDyDaDpDmDv	1T	DsDyDaDpDmDv	chr2L:Intron
dme-mir-2a-2	dme-miR-2a-2	Clone	Yes	Yes	1T	DsDyDaDpDmDv	1T	DsDyDaDpDmDv	chr2L:Intron
dme-mir-2b-1	dme-miR-2b-1	Clone	Yes	Yes					chr2L:Intergenic
dme-mir-2b-2	dme-miR-2b-2	Clone	Yes	Yes	1T	DsDyDaDpDmDv	1T	DsDyDaDpDmDv	chr2L:Intron
dme-mir-2c	dme-miR-2c	Clone	Yes	No:ML					chr3R:Intergenic
dme-mir-3	dme-miR-3	Clone	Yes	Yes	1T	DsDyDaDpDv	1T	DsDyDaDpDv	chr2R:Intergenic
dme-mir-303	dme-miR-303	Clone	No	Yes					chrX:Intergenic
dme-mir-304	dme-miR-304	Clone	Yes	Yes			2A	DsDyDmDv	chrX:Intron
dme-mir-305	dme-miR-305	Clone	Yes	Yes	2T	DsDyDaDpDmDv	2T	DsDyDaDpDm	chr2L:Intergenic
dme-mir-306	miR-306:miR-306*	Clone:Clone	Yes:No	Yes					chr2L:Intron
dme-mir-307	dme-miR-307	Clone	Yes	Yes	1T	DsDyDaDpDmDv	1T	DsDyDaDpDmDv	chr2R:Intron
dme-mir-308	dme-miR-308	Clone	Yes	Yes	3T(-1A)	DsDyDaDpDmDv	3T(-1A)	DsDyDaDpDmDv	chr2R:Intron
dme-mir-309	dme-miR-309	Clone	Yes	No:EN					chr2R:Intergenic
dme-mir-310	dme-miR-310	Northern		Yes	1T	DsDyDaDm	1T	DsDyDaDm	chr2R:Intergenic
dme-mir-311	dme-miR-311	Clone	Yes	No:EN					chr2R:Intergenic
dme-mir-312	dme-miR-312	Clone	Yes	Yes					chr2R:Intergenic
dme-mir-313	dme-miR-313	Homology		Yes					chr2R:Intergenic
dme-mir-314	dme-miR-314	Clone	No	Yes					chr3L:Intergenic
dme-mir-315	dme-miR-315	Clone	No	Yes	4T	DsDaDpDmDv	4T	DsDaDpDmDv	chr3L:Intergenic
dme-mir-316	dme-miR-316	Clone	Yes	Yes	1T	DsDyDaDpDmDv	1T	DsDyDaDpDmDv	chr3L:Intergenic
dme-mir-317	dme-miR-317	Clone	Yes	Yes	1T	DsDyDpDmDv	1T	DsDyDaDpDmDv	chr3R:Intergenic
dme-mir-318	dme-miR-318	Clone	Yes	Yes	1T	DsDyDaDpDmDv	1T	DsDyDaDpDmDv	chr3R:Intergenic
dme-mir-31a	dme-miR-31a	Clone	Yes	No:ML					chr2R:Intergenic
dme-mir-31b	dme-miR-31b	Clone	Yes	No:ML					chrX:Intron
dme-mir-33	dme-miR-33	Homology		Yes					chr3L:Intron
dme-mir-34	dme-miR-34	Clone	Yes	Yes	1T	DsDyDpDv	1T	DsDyDaDp	chr3R:Intergenic
dme-mir-4	dme-miR-4	Clone	Yes	Yes					chr2R:Intergenic
dme-mir-5	dme-miR-5	Clone	Yes	Yes		-DsDaDpDmDv		-DaDpDmDv	chr2R:Intergenic
dme-mir-6-1	dme-miR-6-1	Clone	Yes	Yes	1T	DsDyDaDpDmDv	1T	DsDyDaDpDmDv	chr2R:Intergenic
dme-mir-6-2	dme-miR-6-2	Clone	Yes	Yes	1T	DsDyDaDm	1T	DsDyDaDpDmDv	chr2R:Intergenic
dme-mir-6-3	dme-miR-6-3	Clone	Yes	Yes	1T	DsDyDaDpDmDv	1T	DsDyDaDpDmDv	chr2R:Intergenic
dme-mir-7	dme-miR-7	Clone	Yes	Yes	1T	DsDyDaDpDmDv	1T	DsDyDaDpDmDv	chr2R:Intron
dme-mir-79	dme-miR-79	Clone	Yes	Yes		-DyDaDmDv	1T	DyDaDpDv	chr2L:Intron
dme-mir-8	dme-miR-8	Clone	Yes	Yes	1T	DsDyDaDpDmDv	1T	DsDyDaDpDmDv	chr2R:Intergenic
dme-mir-87	dme-miR-87	Northern		Yes	1T	DsDyDaDpDm			chr2L:Intergenic
dme-mir-92a	dme-miR-92a	Clone	Yes	Yes	3T(2A)	DsDyDaDmDv	3T(2A)	DsDyDaDmDv	chr3R:Intron
dme-mir-92b	dme-miR-92b	Clone	Yes	Yes	3T(-1A)	DsDyDaDpDmDv	3T(-1A)	DsDyDaDpDmDv	chr3R:Intergenic
dme-mir-9a	dme-miR-9a	Clone	Yes	Yes	-2T	DsDyDaDpDmDv	-2T	DsDyDaDpDmDv	chr3L:Intergenic
dme-mir-9b	dme-miR-9b	Clone	Yes	Yes	1T	DyDaDpDmDv	1T	DyDaDpDmDv	chr2L:Intron
dme-mir-9c	dme-miR-9c	Clone	Yes	Yes		-DyDaDpDmDv		-DyDaDpDm	chr2L:Intron
dme-mir-iab-4	miR-iab-4-5:miR-iab-4-3	Clone:Clone	Yes:No	Yes		-DsDyDaDpDmDv		-DsDyDaDpDmDv	chr3R:Intergenic
Description for the "Mature" column
If any miRNA is identified, the predicted 5'-end is shown in this column as the format:
	[the predicted end relative to the annotated 5'-start site:the nucleotide of the predicted 5'-end]
	e.g. For miR317, 1T means that the predicted 5'-end is due to the 1st nt of the annotated 5'-end and the first nt of predicted 5'-end is T.
"P3ARM" means that only the 3'-arm is predicted by our method, but the annotated 5'-miRNA is missed.
Description for the "Filter" column
	If it can pass the precursor filter, the pre-miRNA is denoted as "Yes" (The filter is described in Methods).
	If it cannot pass the filter due to its high free energy, the pre-miRNA is denoted as "NO:EN".
	If it cannot pass the filter due to its multiple terminal loops, the pre-miRNA is denoted as "NO:ML".
