# Supplementary material for: Identifications of conserved 7-mers in 3'-UTRs and microRNAs in Drosophila
Source: BMC Bioinformatics. 2007 Nov 8;8:432. doi: 10.1186/1471-2105-8-432 (PMC2241842; doi:10.1186/1471-2105-8-432)
Supplement: Additional file 7 — The list of the 41 predicted pre-miRNAs using RNAmicro. Table S4. The annotations of 41 pre-miRNAs such as corresponding mature parts, genomic location, homologies, etc. [file 1471-2105-8-432-S7.xls]

## Sheet: Sheet1
Precursor	Mature5|Mature3	Homology	miRBase8.0	Comp:Lai	Comp:Chan	RNAmicro	Location	Region	Mature sequence	Precursor sequence	Predicted structures
dme-pmir-1	55:T3A:pmiR-1-3:SEC	Ag:Am(M1)		Rank#197		DsDaDpDmDv	chr2L:-:243041-243130	intron:-:kis-RA	TAAGCGTAtagcttttcccct	tcaacattttggggggtaaaactgtacgttatatgtgcccttctgtgatattcaTAAGCGTATAGCTTTTCCCCTtaaaagttagagcta	(((((.((((((((((.(((((((((((((.((((.................))))))))))))).))))))))))))))))).)).... (-27.83)
dme-pmir-2	55:T3A:pmiR-2-3			Rank#62		DyDaDpDmDv	chr2L:+:857550-857639	intergenic	TTTGGCTtaagttattttcat	cgaattacttgggccaagggaatgcaaactgtgatcatcccgaaagtttgttcgTTTGGCTTAAGTTATTTTCATgtccgactaaagcgc	.(((..((((((((((((.((..(((((((....((.....)).))))))))).))))))))))))....)))................. (-26.40)
dme-pmir-3	16:N5A:pmiR-3-5					DsDyDaDp	chr2L:+:5641067-5641156	intron:-:CG31646-RA	GAGTATTccagattgcatagc	tttgtaccacattctGAGTATTCCAGATTGCATAGCtttgtgctactattgctatacggtctgggacacttttaacatggtatcaaatca	(((((((((..((..((((.((((((((((.(((((..((......))..))))).)))))))))).))))..))..))))).))))... (-30.80)
dme-pmir-4	55:T3A:pmiR-4-3					DsDyDpDv	chr2L:+:6902062-6902151	intron:+:neuroligin-RA	TGCAAGCgctgcggatttggc	ttggttttgaagttttcaattccgtagtgcattgcagtgtgtttcattatttacTGCAAGCGCTGCGGATTTGGCaactttgacgacctt	..(((((..(((((.((((.((((((((((.((((((((.((......)).)))))))))))))))))).)))).)))))..).)))).. (-43.60)
dme-pmir-5	16:N5A:pmiR-5-5|53:N3A:pmiR-5-3			Rank#57	pmi-148c	DsDyDaDp	chr2L:-:7169270-7169359	intergenic	GGCAGTTtttaattgcgccat:AAATGGCaagcagttaaaggg	ccacttttcatctggGGCAGTTTTTAATTGCGCCATaaatcaaatctacgatAAATGGCAAGCAGTTAAAGGGctgctaaccaaatggga	.....(..(((.((((((((((((((((((((((((..(((........)))..)))))..))))))))).)))))))..))).)))..) (-31.50)
dme-pmir-6	15:N5A:pmiR-6-5:SEC|55:T3A:pmiR-6-3			Rank#191		DsDyDpDmDv	chr2L:+:11388044-11388133	intergenic	GATTGTCAagcggagatatgc:TGGCAGCtcacagcttgtcgg	taaggccaagatttGATTGTCAAGCGGAGATATGCcaatttctcagtcggatccTGGCAGCTCACAGCTTGTCGGacattgttctggcta	...(((((..((.((.(((.(((((.(((...(((((...(((.....)))...))))).)))...))))).))).))..))..))))). (-32.40)
dme-pmir-7	17:T5A:pmiR-7-5:SEC					DsDyDaDp	chr2L:-:11469827-11469916	intergenic	TGCGCTGCgccagcccgctcc	cgccgctttatggtcaTGCGCTGCGCCAGCCCGCTCCaaattctctgcagcggcagcgggcggcggaacgtgccataaattggccaaatc	.((((.((((((((...(((.(.((((.(((((((((..............)).))))))))))).).))))))))))).))))...... (-42.34)
dme-pmir-8	16:T5A:pmiR-8-5					DsDyDaDp	chr2L:-:13747751-13747840	intergenic	TTAAGTAgtatccattaaagg	ttgatggaagcttccTTAAGTAGTATCCATTAAAGGgttgttctcaacatgcaaatcaaccttttgatgtactactttaagaatctccag	....((((.(.(((...((((((((..(((((((((((((................)))))))))))))))))))))...))).))))). (-28.69)
dme-pmir-9	16:N5A:pmiR-9-5				pmi-287a	DsDyDaDp	chr2L:+:17884540-17884629	intergenic	CAGTCAAacggagtttgccag	cccttgttcatttagCAGTCAAACGGAGTTTGCCAGtgtggagacatgcctgtctccgctgggtttccgtttcctgtgccatctgcaaat	...((((.......((((..((((((((...(((...(((((((((....)))))))))..))))))))))).)))).......)))).. (-34.34)
dme-pmir-10	55:N3A:pmiR-10-3			Rank#25		DsDyDaDpDmDv	chr2R:-:4824836-4824925	intergenic	ATCAACAggcatttacttcaa	ggactgtgtttaaagtaaatagtctggattgatgaaagttgcattcgagaattcATCAACAGGCATTTACTTCAActgcagtttgaacaa	(((((((..((.((((((((.(((((...(((((((..((.......))..))))))).))))))))))))).))..)))))))...... (-26.70)
dme-pmir-11	53:T3A:pmiR-11-3:SEC	Ag:Am	tni-miR-137	Rank#55		DsDyDaDmDv	chr2R:-:11580118-11580207	miRNA:-:mir-137-RA	TTATTGCTtgagaatacacgt	caatctccaatggccacgtgtatgctcgtagctataacctgaaatccaaatgTTATTGCTTGAGAATACACGTagttcaccgagatttgt	.((((((...((..(((((((((.((((.(((.(((((.((.....))...))))).))))))).)))))))).)..))..))))))... (-28.00)
dme-pmir-12	16:N5A:pmiR-12-5					DsDyDaDpDmDv	chr2R:+:15704675-15704764	intergenic	CGTCAACctgctctttaagcc	ctttgtttttgtaggCGTCAACCTGCTCTTTAAGCCgcattatttatgcggctgttcagcgataacgcgcttgcaaaaacgccacgactt	....((((((((((((((.....((((.....((((((((.....))))))))....)))).....)))))))))))))).......... (-36.90)
dme-pmir-13	55:N3A:pmiR-13-3:SEC					DsDyDaDp	chr2R:-:16712792-16712881	exon:+:Glycogenin-RB|intron:+:Glycogenin-RA	AATGGCAAatgcttcttaatg	tgtttgaaggcgggcagataacagtacgaggcataagccgtcacattgtacacaAATGGCAAATGCTTCTTAATGtccgccgtcgaccag	((.((((.((((((((........((.(((((((..(((((....(((....))))))))..))))))).)).)))))))).)))).)). (-33.30)
dme-pmir-14	16:N5A:pmiR-14-5					DsDyDaDv	chr3L:-:4969414-4969503	intergenic	GCATTGAaaatgaaaatgttc	tgtgtgccaagagctGCATTGAAAATGAAAATGTTCgcacagttttccgcacagttgcattttcactatgcagccgcttggcgcggctca	..(((((((((.(((((((((((((((....(((.((..........)).)))....))))))))..)))))))..)))))))))..... (-35.80)
dme-pmir-15	16:T5A:pmiR-15-5:SEC					DsDyDmDv	chr3L:+:4989736-4989825	intergenic	TTAACAAAtgttttgttagcg	ttgccgtcttccgttTTAACAAATGTTTTGTTAGCGcagcgctctcaagttttccgcttgcaaaaattatgcggaaacggaagcgacaaa	(((.((.((((((((((..((....((((((.((((.((.(((....))).)).)))).))))))....))..)))))))))))).))). (-30.50)
dme-pmir-16	16:N5A:pmiR-16-5	Ag:Am	cbr-miR-50	Rank#24	pmi-238a	DsDyDaDpDmDv	chr3L:+:8545755-8545844	intron:+:rhea-RA	GATATGTttgatattcttggt	tgatggttccagtgaGATATGTTTGATATTCTTGGTtgtttcattcaaaagttcacccaggaatcaaacatattattactgtgaccctcg	.((.(((..((((((((((((((((((..((((((.((...(........)..)).)))))))))))))))))).))))))..))).)). (-34.10)
dme-pmir-17	55:T3A:pmiR-17-3			Rank#16		DsDyDaDp	chr3L:-:9875566-9875655	intron:+:nudE-RA	TGGCCGAtggcggcggcggcg	tggccactgagctgctgctgccgccaaaggcgcggcgaaaaagacttgcctcgcTGGCCGATGGCGGCGGCGGCGgctgcacacttgccg	.(((...(((((((((((((((((((..(((.((((((............)))))))))..))))))))))))))))).)).....))). (-56.50)
dme-pmir-18	55:T3A:pmiR-18-3					DsDyDaDm	chr3L:+:14515263-14515352	intron:-:CG9238-RA|exon:-:CG9238-RB	TGACTGAatatgggcggactg	gattgacggggatgtccgctcatgaagtccgccagaaaactaacgggtggactgTGACTGAATATGGGCGGACTGtgcgaaatcatttta	((((..((.(.(.(((((((((((.((((((((.(........).)))))))).........)))))))))))).).)).))))...... (-34.40)
dme-pmir-19	16:N5A:pmiR-19-5					DsDyDaDv	chr3L:-:19428129-19428218	intergenic	GCAGCGCaaacgcagcaaagt	ggttgattttcaacaGCAGCGCAAACGCAGCAAAGTttatcctcaattaaactttttgttgttgcgtaaaattgcgcttgaagttcgccc	(((.((.(((((.....((((((((((((((((((((((........)))))).....)))))))))....)))))))))))).))))). (-29.70)
dme-pmir-20	16:N5A:pmiR-20-5:SEC	Ag:Am		Rank#5		DsDyDaDpDmDv	chr3R:+:121093-121182	intron:+:cpx-RG|intron:+:cpx-RI|intron:+:cpx-RH|intron:+:cpx-RC|intron:+:cpx-RA|intron:+:cpx-RE|intron:+:cpx-RK|intron:+:cpx-RJ	AATTGACTctagtagggagtc	tcctggtggagctcaAATTGACTCTAGTAGGGAGTCctttaatgagcgactccctaacggagtcagattgagctgcaaaggagcgacaca	((((..((.(((((((.((((((((..((((((((((((....))).)))))))))..)))))))).))))))).)).))))........ (-50.20)
dme-pmir-21	16:N5A:pmiR-21-5					DsDyDaDpDmDv	chr3R:-:2645966-2646055	intergenic	GCACTAAgcttgccatcaata	gttgacggaacgtccGCACTAAGCTTGCCATCAATAtgggtgccatggaggagtccgtggcattcaggttggctaaggagggatgaaccg	.....(((..(((((...((.((((.(((.......(((((((((((((....)))))))))))))))).)))).))...)))))..))) (-38.81)
dme-pmir-22	55:N3A:pmiR-22-3			Rank#112		DsDyDpDv	chr3R:+:5814314-5814403	intergenic	GGCAACAtttgcaatctacaa	tgttgtgcaggtgtttgccaactgccgtgcaaatgttgctgacatttgcgcccgGGCAACATTTGCAATCTACAAtaatctaattattat	(((..((((((((((.(((.......(((((((((((...)))))))))))...)))))))))))))....)))................ (-30.60)
dme-pmir-23	16:T5A:pmiR-23-5|60:T3A:pmiR-23-3:SEC			Rank#100		DsDyDaDpDmDv	chr3R:+:6233856-6233945	intergenic	TAAGGAAatagtagccgtgat:TCACAGTTgctgtttctttta	ttatatcgagttatcTAAGGAAATAGTAGCCGTGATtttacccaagaatttttcacataTCACAGTTGCTGTTTCTTTTAgatagctctt	.......(((((((((((((((((((((((.(((((......................))))).))))))))))).)))))))))))).. (-33.25)
dme-pmir-24	56:T3A:pmiR-24-3					DsDyDaDp	chr3R:+:7962435-7962524	intergenic	TAAAGCCttgtggcagccatc	gtatttacgcaagcaccggaaattgggtgccacgagctgggtggcaaggcagccaTAAAGCCTTGTGGCAGCCATCgtgctaaacgcgca	.......(((.(((((.((....(((.(((((((((((..(((((......)))))..)).))))))))).))))))))))....))).. (-39.60)
dme-pmir-25	17:T5A:pmiR-25-5:SEC|54:T3A:pmiR-25-3:SEC					DsDyDaDp	chr3R:-:8022187-8022276	intergenic	TGCATAATgtggcatgcggtt:TTGCAACAcgagccgcacatc	gacgtggcaatgcagcTGCATAATGTGGCATGCGGTTtgcattaaaaatgataTTGCAACACGAGCCGCACATCtgcagctgtgtgcagt	......(((.((((((((((...((((((...((..(((((.((.......)).)))))..)).))))))....)))))))))))))... (-35.90)
dme-pmir-26	16:T5A:pmiR-26-5	Ag	cel/cbr-miR-252		pmi-24a	DsDyDaDp	chr3R:-:9289943-9290032	intron:-:CG17025-RA	TAAGTACtagtgccgcaggag	ccaagttcgctttccTAAGTACTAGTGCCGCAGGAGttaggttcgtgtccgcaatacctcctgctgcccaagtgcttattaaagcggcga	....((.((((((..((((((((.(.((.(((((((....(((((....)).)))..))))))).)).).))))))))..)))))))).. (-34.60)
dme-pmir-27	16:N5A:pmiR-27-5|57:N3A:pmiR-27-3:SEC					DsDyDaDp	chr3R:+:11858627-11858716	intron:+:pnr-RB	GCGCATGatatataaagctgt:GCGCAGCAggatgtgtcagcg	cacattaacggtctgGCGCATGATATATAAAGCTGTtcacaaattaaggtccattaGCGCAGCAGGATGTGTCAGCGcggattgaaatat	........(((((((.(((.((((((((...(((((.(..................).)))))...))))))))))))))))))...... (-26.67)
dme-pmir-28	55:T3A:pmiR-28-3:SEC					DsDyDaDp	chr3R:+:12491569-12491658	intron:-:Ubx-RA|intron:-:Ubx-RB|intron:-:Ubx-RC|intron:-:Ubx-RD|intron:-:Ubx-RE|intron:-:Ubx-RF	TTGGCACTtgaagtttttatt	cattaagggcgcataaaagtaaacaagcgaaaagtgtcggaatttcacacataaTTGGCACTTGAAGTTTTTATTtttatttgccccccc	......(((((.(((((((((((..(((...(((((((((..............)))))))))...)))))))))))))).))))).... (-25.84)
dme-pmir-29	55:N3A:pmiR-29-3	Am				DsDyDmDv	chr3R:+:13213562-13213651	intron:-:Brf-RA|exon:+:CG5319-RA	ATGCAACgttgctgggaagtg	aaaaacgcctgcctacttctcagtcaatcgcgtctgttcgaggagcccgagctgATGCAACGTTGCTGGGAAGTGatcgacgcccaggcc	......(((((..((((((((((.((((.(((((.(((((.(....)))))).)))))...)))))))))))))).........))))). (-35.60)
dme-pmir-30	55:N3A:pmiR-30-3					DsDyDaDm	chr3R:+:16561646-16561735	intron:+:cdc2c-RA|intron:+:cdc2c-RB	AGCACCAcatgattcggcttc	acctgcaccccgcagcccgaattatgtgggagctgcgccgtttccgtaatccgtAGCACCACATGATTCGGCTTCgtggtacaggatatc	.((((.(((.((.((((.(((((((((((..((((((..(((.....))).)))))).))))))))))))))).)).))).))))..... (-44.00)
dme-pmir-31	55:T3A:pmiR-31-3	Ag				DsDyDaDmDv	chr3R:-:17623957-17624046	intron:-:Caki-RA|intron:-:Caki-RB	TGTTAACtgtaagactgtgtc	ccgctcaattaccccgacatagtcatacggtgaatgttgtgtattggagaccaaTGTTAACTGTAAGACTGTGTCtcggtggttgccagc	..(((((((((((..(((((((((.((((((.(((((((.((.......))))))))).)))))).)))))))))..))))))))..))) (-37.40)
dme-pmir-32	16:N5A:pmiR-32-5					DsDyDaDp	chr3R:+:19322155-19322244	intergenic	ACAACAAggccaggccgaaat	acaactgcagcagcaACAACAAGGCCAGGCCGAAATatgcaacatgcatgttgcggctgctcttgttgtttttgttgctgctgtggtagc	...((..((((((((((((((((((..(((((.(((((((.....))))))).))))))).)))))......)))))))))))..))... (-47.30)
dme-pmir-33	15:T5A:pmiR-33-5:SEC	Ag:Am(M1)		Rank#119		DsDyDaDpDmDv	chr3R:-:21414590-21414679	intron:+:msi-RB	TATTGTCCtgtcacagcagta	acgcttgccattgaTATTGTCCTGTCACAGCAGTAttgtaacactatattatagtttactgctgggtcggggcattaacattgttgagcg	.(((((..((.((.((.(((((((.(.((((((((((((((.......)))))))..))))))).).))))))).)).)).))..))))) (-35.50)
dme-pmir-34	16:T5A:pmiR-34-5|55:N3A:pmiR-34-3			Rank#127		DsDyDaDp	chr3R:+:23046580-23046669	intergenic	TGTGCGTgttagctgcacatt:AATCAGTtgaccatgtgcaac	aggggcacgcacctgTGTGCGTGTTAGCTGCACATTtgaggtacgcaactcgtcAATCAGTTGACCATGTGCAACcggtttgtgctccac	.((((((((.(((..((..(((((((((((......((((........)))).....))))))).))))..))...))).)))))))).. (-39.30)
dme-pmir-35	55:N3A:pmiR-35-3					DsDyDaDp	chr3R:-:24561060-24561149	intergenic	AAATTGCctcttggcgtgcgg	cgtaaccaaatgctgatagcccaaatgttgcagtttatggccaaggcattggccAAATTGCCTCTTGGCGTGCGGcataatggcgacaat	.((..(((.((((((...(((.....(..((((((..(((((((....)))))))))))))..)..)))...))))))..)))..))... (-33.90)
dme-pmir-36	16:N5A:pmiR-36-5					DsDyDaDp	chr3R:-:27299202-27299291	intergenic	AATTGGCgcggctgtcaagtt	ccatgtggccatgcaAATTGGCGCGGCTGTCAAGTTgatttgtcatctttcaactctgacaggacgtgagctgcatgtaattgccaatgg	((((.((((((((((......((((.((((((((((((...........)))))).))))))..))))...)))))).....)))))))) (-33.40)
dme-pmir-37	55:T3A:pmiR-37-3:SEC	Ag:Am(M1)		Rank#15		DsDyDaDpDmDv	chrX:-:1645018-1645107	intergenic	TTCGTTGTcgacgaaacctgc	cctcactgaagtcgggtttcgttagcagcgggctgttttaataaattcaacaagTTCGTTGTCGACGAAACCTGCatgctgtgtggaaaa	((.(((.(....((((((((((..(((((((((((((...........))).))))))))))..))))))))))....).))).)).... (-37.30)
dme-pmir-38	55:N3A:pmiR-38-3					DsDyDaDp	chrX:-:3618099-3618188	intergenic	AAATGCGgcgtgagatttgat	ttgcgcttcgtttcggctgcgcgtgtttttcgtttcagttattattgagactaaAAATGCGGCGTGAGATTTGATtgtgagtaagcgcaa	.(((((((((..((...(((.(((((((((.((((((((....)))))))).))))))))))))...))..))).........)))))). (-30.70)
dme-pmir-39	16:T5A:pmiR-39-5			Rank#64		DsDyDaDmDv	chrX:+:5239328-5239417	intron:+:SK-RA|intron:+:SK-RC|intron:+:SK-RB|intron:+:SK-RD|intron:+:SK-RE	TAACATTtttgagtgttggtt	tgtggctgatagcgaTAACATTTTTGAGTGTTGGTTtcggtgatattgttccgaatacgtactgtggacgtggtatcgctgtcagtacag	((((.((((((((((((.(((.(..(((((.....(((((..........)))))....)))).)..).))).)))))))))))))))). (-31.50)
dme-pmir-40	61:T3A:pmiR-40-3					DsDyDpDv	chrX:+:15799888-15799977	intergenic	TAGGAATtctaaaactctaca	ggatcggtagggtttcagaatccaaacgctttgccgaatttcgtatgccacggtaaagcgTAGGAATTCTAAAACTCTACAgcaaccaca	((....(((((((((.(((((((..(((((((((((..............))))))))))).)).))))).))))))))).....))... (-35.24)
dme-pmir-41	55:N3A:pmiR-41-3					DsDyDaDmDv	chrX:+:17958300-17958389	intergenic	ACTTGACacgttgagctcgtt	tgtcctacgtccgagttccactaagcaagttttgagatcgttttaaaaacaaaaACTTGACACGTTGAGCTCGTTcgtgggatggactac	.((((((((..(((((((.((....((((((((..................))))))))....)).)))))))..))))))))....... (-32.47)
