# Supplementary material for: Identifications of conserved 7-mers in 3'-UTRs and microRNAs in Drosophila
Source: BMC Bioinformatics. 2007 Nov 8;8:432. doi: 10.1186/1471-2105-8-432 (PMC2241842; doi:10.1186/1471-2105-8-432)
Supplement: Additional file 8 — The target and anti-target GO categories of miRNAs. Table S5. The raw p-values and Bonferroni corrected p-values are reported for each GO category. The "Known_XX" columns are the p-values calculated for the 59 reference miRNAs. The "New_XX" columns are the p-values calculated for the 47 miRNA candidates. The "Cons_XX" columns are the p-values calculated for the 9 miRNA candidates with additional conservation in mosquito or honeybee. [file 1471-2105-8-432-S8.xls]

## Sheet: Seed_Enrichment_Target
#Gene	GO	Description	Gene_List	Known_Raw_p	Known_p	New_Raw_p	New_p	Cons_Raw_p	Cons_p
71	GO:0007456	eye development (sensu Endopterygota)	FBgn0000008,FBgn0000206,FBgn0013755,FBgn0000237,FBgn0010460,FBgn0028388,FBgn0000258,FBgn0005685,FBgn0005680,FBgn0000463,FBgn0029365,FBgn0053553,FBgn0029246,FBgn0013132,FBgn0000591,FBgn0003731,FBgn0005558,FBgn0000320,FBgn0005632,FBgn0011591,FBgn0015390,FBgn0069215,FBgn0013272,FBgn0002733,FBgn0002734,FBgn0002735,FBgn0002609,FBgn0002631,FBgn0002633,FBgn0004864,FBgn0001235,FBgn0002431,FBgn0005681,FBg…	0.00063962	0.28975	4.8882e-06	0.0022143	0.041869	1
705	GO:0016021	integral to membrane	FBgn0004364,FBgn0039258,FBgn0004168,FBgn0004572,FBgn0013743,FBgn0004573,FBgn0023416,FBgn0024150,FBgn0036789,FBgn0029105,FBgn0028961,FBgn0040281,FBgn0000108,FBgn0039595,FBgn0028646,FBgn0030343,FBgn0000152,FBgn0036650,FBgn0000180,FBgn0027660,FBgn0000206,FBgn0027535,FBgn0045064,FBgn0029846,FBgn0004551,FBgn0023454,FBgn0037963,FBgn0038439,FBgn0039709,FBgn0015609,FBgn0013995,FBgn0037100,FBgn0039396,FBg…	6.715e-12	3.0419e-09	0.00012402	0.05618	0.00035774	0.16206
124	GO:0006858	extracellular transport	FBgn0034611,FBgn0035695,FBgn0034494,FBgn0035647,FBgn0034612,FBgn0029663,FBgn0039644,FBgn0039645,FBgn0034782,FBgn0031937,FBgn0031939,FBgn0025701,FBgn0038260,FBgn0038261,FBgn0038262,FBgn0034381,FBgn0034392,FBgn0034394,FBgn0028886,FBgn0025684,FBgn0038719,FBgn0033443,FBgn0039915,FBgn0038717,FBgn0038718,FBgn0030403,FBgn0042126,FBgn0039886,FBgn0017448,FBgn0039873,FBgn0039872,FBgn0050265,FBgn0050272,FBg…	9.18e-05	0.041586	0.00027613	0.12509	7.2702e-08	3.2934e-05
22	GO:0016339	calcium-dependent cell-cell adhesion	FBgn0023454,FBgn0036715,FBgn0037963,FBgn0038247,FBgn0038439,FBgn0022800,FBgn0039294,FBgn0039709,FBgn0015609,FBgn0032655,FBgn0039928,FBgn0000261,FBgn0037840,FBgn0037839,FBgn0000497,FBgn0000636,FBgn0036930,FBgn0001075,FBgn0004657,FBgn0003328,FBgn0003391,FBgn0024836,	0.00021211	0.096086	0.001073	0.48608	0.13088	1
120	GO:0004872	receptor activity	FBgn0000108,FBgn0015609,FBgn0032655,FBgn0034655,FBgn0032827,FBgn0035649,FBgn0036368,FBgn0038865,FBgn0046296,FBgn0031055,FBgn0039640,FBgn0037929,FBgn0038380,FBgn0035518,FBgn0031100,FBgn0029820,FBgn0029768,FBgn0034656,FBgn0038653,FBgn0037553,FBgn0029679,FBgn0051177,FBgn0051198,FBgn0051665,FBgn0052055,FBgn0052092,FBgn0052094,FBgn0034568,FBgn0052602,FBgn0052635,FBgn0052687,FBgn0052702,FBgn0053958,FBg…	1.1086e-06	0.00050221	0.0012641	0.57262	0.077142	1
563	GO:0016020	membrane	FBgn0000024,FBgn0016122,FBgn0012037,FBgn0032535,FBgn0032536,FBgn0033366,FBgn0035076,FBgn0000117,FBgn0030343,FBgn0000221,FBgn0053555,FBgn0031150,FBgn0021742,FBgn0029846,FBgn0013759,FBgn0025866,FBgn0023095,FBgn0028388,FBgn0000257,FBgn0051536,FBgn0036461,FBgn0032797,FBgn0032685,FBgn0032689,FBgn0034636,FBgn0034494,FBgn0033017,FBgn0035647,FBgn0030476,FBgn0035604,FBgn0032752,FBgn0036376,FBgn0029663,FBg…	2.3514e-06	0.0010652	0.0029369	1	8.2698e-05	0.037462
57	GO:0008324	cation transporter activity	FBgn0013995,FBgn0032689,FBgn0034494,FBgn0036329,FBgn0030545,FBgn0030638,FBgn0033323,FBgn0024365,FBgn0033599,FBgn0035332,FBgn0038458,FBgn0034381,FBgn0033443,FBgn0017448,FBgn0039873,FBgn0039872,FBgn0051090,FBgn0051262,FBgn0051547,FBgn0051668,FBgn0051693,FBgn0052000,FBgn0052446,FBgn0029762,FBgn0052669,FBgn0053124,FBgn0053181,FBgn0033778,FBgn0035969,FBgn0033809,FBgn0025698,FBgn0035293,FBgn0036203,FBg…	0.00017212	0.077972	0.003919	1	0.055492	1
29	GO:0015144	carbohydrate transporter activity	FBgn0035647,FBgn0035400,FBgn0038260,FBgn0038261,FBgn0038262,FBgn0030331,FBgn0038719,FBgn0037004,FBgn0038717,FBgn0038718,FBgn0051106,FBgn0029896,FBgn0052054,FBgn0031522,FBgn0034956,FBgn0029932,FBgn0033809,FBgn0037005,FBgn0035645,FBgn0036203,FBgn0038407,FBgn0038720,FBgn0039178,FBgn0035672,FBgn0038938,FBgn0038715,FBgn0038716,FBgn0037140,FBgn0037144,	0.056849	1	0.0043924	1	0.0013977	0.63318
90	GO:0005976	polysaccharide metabolism	FBgn0027538,FBgn0039625,FBgn0039258,FBgn0039596,FBgn0039087,FBgn0039085,FBgn0032684,FBgn0034582,FBgn0031887,FBgn0037108,FBgn0039330,FBgn0033301,FBgn0035401,FBgn0034511,FBgn0027588,FBgn0034605,FBgn0039086,FBgn0031099,FBgn0027070,FBgn0032713,FBgn0027074,FBgn0033836,FBgn0035398,FBgn0042179,FBgn0030171,FBgn0050059,FBgn0050148,FBgn0050293,FBgn0050438,FBgn0029913,FBgn0050463,FBgn0051002,FBgn0051776,FBg…	0.002645	1	0.0044043	1	0.00037346	0.16918
29	GO:0007160	cell-matrix adhesion	FBgn0005666,FBgn0028939,FBgn0051004,FBgn0051473,FBgn0028543,FBgn0029762,FBgn0053171,FBgn0039484,FBgn0053196,FBgn0035498,FBgn0001250,FBgn0028427,FBgn0010395,FBgn0002526,FBgn0002527,FBgn0002528,FBgn0004456,FBgn0004657,FBgn0026403,FBgn0015773,FBgn0015774,FBgn0037737,FBgn0034005,FBgn0034880,FBgn0003328,FBgn0034070,FBgn0004446,FBgn0001402,FBgn0004002,	0.015806	1	0.0054201	1	0.76136	1
30	GO:0007443	Malpighian tubule morphogenesis	FBgn0014127,FBgn0000200,FBgn0011723,FBgn0000251,FBgn0000377,FBgn0004198,FBgn0064598,FBgn0064414,FBgn0000501,FBgn0015382,FBgn0064307,FBgn0020065,FBgn0003731,FBgn0000633,FBgn0000659,FBgn0001175,FBgn0001311,FBgn0001325,FBgn0003041,FBgn0003087,FBgn0003169,FBgn0003209,FBgn0003254,FBgn0003448,FBgn0003701,FBgn0003733,FBgn0003749,FBgn0003900,FBgn0010516,FBgn0005634,	0.00016132	0.073078	0.0057076	1	0.53814	1
42	GO:0005083	small GTPase regulator activity	FBgn0020510,FBgn0039590,FBgn0030299,FBgn0033418,FBgn0031116,FBgn0037884,FBgn0050336,FBgn0051048,FBgn0052506,FBgn0031286,FBgn0039371,FBgn0028743,FBgn0038401,FBgn0035898,FBgn0030962,FBgn0034421,FBgn0031344,FBgn0036519,FBgn0034009,FBgn0033906,FBgn0028838,FBgn0027057,FBgn0030719,FBgn0023081,FBgn0005198,FBgn0020278,FBgn0015513,FBgn0026252,FBgn0010909,FBgn0039302,FBgn0004879,FBgn0045843,FBgn0030808,FBg…	0.018426	1	0.0071199	1	0.0044088	1
29	GO:0008083	growth factor activity	FBgn0024913,FBgn0036752,FBgn0036751,FBgn0038173,FBgn0038172,FBgn0033952,FBgn0031461,FBgn0026562,FBgn0014135,FBgn0052183,FBgn0034582,FBgn0030171,FBgn0050293,FBgn0013763,FBgn0022701,FBgn0022700,FBgn0000490,FBgn0024234,FBgn0064237,FBgn0052179,FBgn0039914,FBgn0043025,FBgn0026199,FBgn0030964,FBgn0031888,FBgn0031889,FBgn0005590,FBgn0003463,FBgn0010194,	0.18784	1	0.0080785	1	0.013069	1
21	GO:0016579	protein deubiquitination	FBgn0035402,FBgn0031187,FBgn0030366,FBgn0028476,FBgn0029819,FBgn0050421,FBgn0052479,FBgn0029763,FBgn0032216,FBgn0038862,FBgn0039025,FBgn0030969,FBgn0033916,FBgn0033738,FBgn0005632,FBgn0035633,FBgn0013717,FBgn0016756,FBgn0010288,FBgn0011327,FBgn0027603,	0.037671	1	0.0087634	1	NA	NA
25	GO:0004221	ubiquitin thiolesterase activity	FBgn0031187,FBgn0030366,FBgn0028476,FBgn0029819,FBgn0050421,FBgn0052479,FBgn0029763,FBgn0032216,FBgn0039214,FBgn0038862,FBgn0039025,FBgn0030969,FBgn0033352,FBgn0033916,FBgn0033738,FBgn0032210,FBgn0053196,FBgn0000542,FBgn0005632,FBgn0028372,FBgn0035633,FBgn0013717,FBgn0016756,FBgn0010288,FBgn0011327,	0.0077249	1	0.0096331	1	0.633	1
48	GO:0016469	proton-transporting two-sector ATPase complex	FBgn0010347,FBgn0027619,FBgn0027660,FBgn0037402,FBgn0035521,FBgn0035392,FBgn0033706,FBgn0038458,FBgn0031604,FBgn0052686,FBgn0052778,FBgn0023531,FBgn0039058,FBgn0032464,FBgn0038506,FBgn0038299,FBgn0032294,FBgn0038276,FBgn0030877,FBgn0033393,FBgn0040377,FBgn0031999,FBgn0034169,FBgn0043903,FBgn0000606,FBgn0038295,FBgn0015396,FBgn0001313,FBgn0022764,FBgn0024288,FBgn0023479,FBgn0033636,FBgn0026317,FBg…	0.21085	1	0.0096629	1	0.010352	1
35	GO:0005813	centrosome	FBgn0000147,FBgn0026256,FBgn0039731,FBgn0051802,FBgn0035800,FBgn0021760,FBgn0013765,FBgn0010313,FBgn0000283,FBgn0036472,FBgn0020208,FBgn0018795,FBgn0018686,FBgn0021235,FBgn0012701,FBgn0012840,FBgn0013086,FBgn0001086,FBgn0026433,FBgn0026432,FBgn0001233,FBgn0017581,FBgn0010342,FBgn0033522,FBgn0083172,FBgn0027948,FBgn0029970,FBgn0013718,FBgn0015587,FBgn0011692,FBgn0003124,FBgn0023177,FBgn0003200,FBg…	0.97215	1	0.0098872	1	0.012786	1
24	GO:0007126	meiosis	FBgn0004372,FBgn0000152,FBgn0028525,FBgn0011569,FBgn0011205,FBgn0001071,FBgn0024230,FBgn0001612,FBgn0019686,FBgn0004367,FBgn0002707,FBgn0026206,FBgn0014342,FBgn0020270,FBgn0004374,FBgn0003009,FBgn0011207,FBgn0003089,FBgn0020616,FBgn0002842,FBgn0043865,FBgn0004391,FBgn0003480,FBgn0003732,	0.090105	1	0.012421	1	0.11109	1
22	GO:0006119	oxidative phosphorylation	FBgn0016119,FBgn0034251,FBgn0033465,FBgn0031021,FBgn0031068,FBgn0031066,FBgn0039651,FBgn0050093,FBgn0034938,FBgn0035032,FBgn0035600,FBgn0032195,FBgn0036222,FBgn0031941,FBgn0039689,FBgn0039697,FBgn0031656,FBgn0000408,FBgn0000409,FBgn0010612,FBgn0017539,FBgn0010516,	0.02228	1	0.012471	1	0.10248	1
27	GO:0019992	diacylglycerol binding	FBgn0022131,FBgn0030358,FBgn0034420,FBgn0046296,FBgn0034019,FBgn0051140,FBgn0051187,FBgn0034694,FBgn0020930,FBgn0023081,FBgn0004784,FBgn0015402,FBgn0035089,FBgn0030387,FBgn0003091,FBgn0003093,FBgn0038603,FBgn0033881,FBgn0045843,FBgn0003217,FBgn0029778,FBgn0023172,FBgn0026181,FBgn0025802,FBgn0002466,FBgn0025726,FBgn0040068,	1.5008e-05	0.0067988	0.013823	1	0.1127	1
55	GO:0005759	mitochondrial matrix	FBgn0027085,FBgn0042094,FBgn0020764,FBgn0012036,FBgn0031877,FBgn0036327,FBgn0036328,FBgn0036334,FBgn0035298,FBgn0029958,FBgn0035811,FBgn0035529,FBgn0037988,FBgn0027580,FBgn0032525,FBgn0039877,FBgn0051075,FBgn0042083,FBgn0053092,FBgn0035005,FBgn0038271,FBgn0039071,FBgn0039358,FBgn0034259,FBgn0033879,FBgn0035911,FBgn0036403,FBgn0037138,FBgn0031728,FBgn0036927,FBgn0034105,FBgn0038587,FBgn0033235,FBg…	0.00018111	0.082044	0.015977	1	0.052777	1
29	GO:0007605	sensory perception of sound	FBgn0010433,FBgn0023096,FBgn0029835,FBgn0000317,FBgn0000410,FBgn0023444,FBgn0001246,FBgn0011225,FBgn0030252,FBgn0040299,FBgn0011673,FBgn0010246,FBgn0039157,FBgn0036414,FBgn0016047,FBgn0016919,FBgn0016920,FBgn0043872,FBgn0043871,FBgn0043870,FBgn0043869,FBgn0016923,FBgn0043857,FBgn0060293,FBgn0014395,FBgn0003714,FBgn0003950,FBgn0003951,FBgn0039003,	0.042888	1	0.018196	1	0.018674	1
39	GO:0005351	sugar porter activity	FBgn0045759,FBgn0010215,FBgn0036316,FBgn0037025,FBgn0037386,FBgn0037387,FBgn0031676,FBgn0031044,FBgn0030286,FBgn0040030,FBgn0050035,FBgn0051556,FBgn0051791,FBgn0029932,FBgn0034247,FBgn0033047,FBgn0033644,FBgn0034045,FBgn0032925,FBgn0037248,FBgn0031441,FBgn0024994,FBgn0010225,FBgn0025593,FBgn0015230,FBgn0028633,FBgn0013548,FBgn0002528,FBgn0037322,FBgn0035101,FBgn0011660,FBgn0013955,FBgn0035226,FBg…	0.00010395	0.047089	0.019977	1	0.0069376	1
403	GO:0007165	signal transduction	FBgn0004364,FBgn0041707,FBgn0011294,FBgn0020510,FBgn0013746,FBgn0000071,FBgn0011747,FBgn0034366,FBgn0011300,FBgn0038928,FBgn0015907,FBgn0026562,FBgn0000206,FBgn0005666,FBgn0021742,FBgn0031114,FBgn0036715,FBgn0037963,FBgn0038247,FBgn0038439,FBgn0039294,FBgn0039709,FBgn0015609,FBgn0032655,FBgn0023095,FBgn0004876,FBgn0029092,FBgn0039590,FBgn0039083,FBgn0032683,FBgn0037436,FBgn0037432,FBgn0034655,FBg…	2.4259e-07	0.00010989	0.021945	1	0.22444	1
28	GO:0005507	copper ion binding	FBgn0000057,FBgn0030343,FBgn0010531,FBgn0032797,FBgn0028647,FBgn0033466,FBgn0032373,FBgn0050437,FBgn0051523,FBgn0051648,FBgn0052557,FBgn0052838,FBgn0032116,FBgn0036565,FBgn0039387,FBgn0036947,FBgn0038140,FBgn0038139,FBgn0030610,FBgn0039848,FBgn0034660,FBgn0013675,FBgn0002869,FBgn0037153,FBgn0020623,FBgn0019948,FBgn0010329,FBgn0028670,	0.082367	1	0.023127	1	0.14436	1
71	GO:0006486	protein amino acid glycosylation	FBgn0027538,FBgn0039625,FBgn0039258,FBgn0000221,FBgn0039596,FBgn0032799,FBgn0037108,FBgn0035558,FBgn0039293,FBgn0037215,FBgn0035401,FBgn0033500,FBgn0032035,FBgn0014417,FBgn0031149,FBgn0030289,FBgn0036447,FBgn0038552,FBgn0031469,FBgn0031468,FBgn0031472,FBgn0050036,FBgn0050037,FBgn0040373,FBgn0050463,FBgn0051776,FBgn0053145,FBgn0053303,FBgn0054056,FBgn0023545,FBgn0038324,FBgn0036564,FBgn0032477,FBg…	0.0010227	0.46326	0.023434	1	0.21139	1
23	GO:0007431	salivary gland development	FBgn0000015,FBgn0000368,FBgn0004396,FBgn0003731,FBgn0000633,FBgn0036930,FBgn0000659,FBgn0001150,FBgn0001168,FBgn0001180,FBgn0001204,FBgn0010389,FBgn0001250,FBgn0001316,FBgn0004456,FBgn0004795,FBgn0004635,FBgn0003254,FBgn0003328,FBgn0011260,FBgn0004197,FBgn0003749,FBgn0003866,	3.1428e-07	0.00014237	0.023701	1	0.50726	1
35	GO:0019204	nucleotide phosphatase activity	FBgn0016123,FBgn0035619,FBgn0038845,FBgn0030265,FBgn0033538,FBgn0035521,FBgn0038458,FBgn0030465,FBgn0033191,FBgn0032779,FBgn0033423,FBgn0033426,FBgn0030264,FBgn0035204,FBgn0031459,FBgn0050103,FBgn0050104,FBgn0034712,FBgn0034711,FBgn0034710,FBgn0035620,FBgn0037900,FBgn0037786,FBgn0037083,FBgn0033375,FBgn0030661,FBgn0030668,FBgn0043791,FBgn0031663,FBgn0011596,FBgn0029870,FBgn0024945,FBgn0024947,FBg…	0.009721	1	0.026301	1	NA	NA
48	GO:0000122	negative regulation of transcription from RNA polymerase II promoter	FBgn0000018,FBgn0005694,FBgn0024491,FBgn0024250,FBgn0015610,FBgn0015371,FBgn0004859,FBgn0023076,FBgn0020496,FBgn0023094,FBgn0000462,FBgn0010109,FBgn0000504,FBgn0000591,FBgn0024371,FBgn0000575,FBgn0000659,FBgn0001139,FBgn0001150,FBgn0001168,FBgn0030899,FBgn0002733,FBgn0002734,FBgn0002735,FBgn0002609,FBgn0024229,FBgn0034453,FBgn0001320,FBgn0001325,FBgn0002441,FBgn0029800,FBgn0002576,FBgn0033846,FBg…	0.00035681	0.16164	0.026875	1	0.86737	1
58	GO:0007270	nerve-nerve synaptic transmission	FBgn0004573,FBgn0000108,FBgn0039927,FBgn0039840,FBgn0033558,FBgn0031634,FBgn0052704,FBgn0038837,FBgn0038840,FBgn0029733,FBgn0036727,FBgn0030707,FBgn0039747,FBgn0039916,FBgn0026255,FBgn0028924,FBgn0027575,FBgn0031275,FBgn0004619,FBgn0028431,FBgn0024963,FBgn0004620,FBgn0020429,FBgn0046113,FBgn0051201,FBgn0001134,FBgn0037950,FBgn0028422,FBgn0026210,FBgn0033984,FBgn0010240,FBgn0031014,FBgn0032151,FBg…	0.54164	1	0.028492	1	0.14502	1
71	GO:0005730	nucleolus	FBgn0037200,FBgn0035489,FBgn0035524,FBgn0033507,FBgn0039828,FBgn0029714,FBgn0028744,FBgn0038046,FBgn0039182,FBgn0032408,FBgn0033741,FBgn0030720,FBgn0020305,FBgn0025593,FBgn0015396,FBgn0001341,FBgn0038678,FBgn0029148,FBgn0016685,FBgn0026400,FBgn0038964,FBgn0023184,FBgn0037137,FBgn0010247,FBgn0025140,FBgn0065080,FBgn0065079,FBgn0065078,FBgn0065077,FBgn0065076,FBgn0065075,FBgn0065074,FBgn0065073,FBg…	0.098952	1	0.029476	1	2.2513e-05	0.010198
50	GO:0008652	amino acid biosynthesis	FBgn0010100,FBgn0032726,FBgn0032727,FBgn0037186,FBgn0037305,FBgn0037370,FBgn0030478,FBgn0039102,FBgn0032997,FBgn0031148,FBgn0050088,FBgn0050090,FBgn0050286,FBgn0050287,FBgn0050374,FBgn0050375,FBgn0050414,FBgn0051673,FBgn0051780,FBgn0051827,FBgn0052026,FBgn0052260,FBgn0052412,FBgn0035005,FBgn0058160,FBgn0037862,FBgn0039358,FBgn0038516,FBgn0036999,FBgn0036154,FBgn0038074,FBgn0032350,FBgn0038922,FBg…	0.0058792	1	0.030757	1	0.0072097	1
44	GO:0006817	phosphate transport	FBgn0034644,FBgn0034782,FBgn0033603,FBgn0038442,FBgn0038443,FBgn0038444,FBgn0034392,FBgn0034394,FBgn0025684,FBgn0042126,FBgn0039886,FBgn0000299,FBgn0050265,FBgn0050272,FBgn0031645,FBgn0051268,FBgn0051437,FBgn0053171,FBgn0034785,FBgn0058263,FBgn0038799,FBgn0030452,FBgn0031307,FBgn0030887,FBgn0029727,FBgn0038099,FBgn0036137,FBgn0033048,FBgn0033234,FBgn0034497,FBgn0028513,FBgn0034783,FBgn0034784,FBg…	0.15784	1	0.030902	1	0.020186	1
35	GO:0007154	cell communication	FBgn0005666,FBgn0021742,FBgn0013995,FBgn0032683,FBgn0034655,FBgn0037025,FBgn0037736,FBgn0031725,FBgn0031349,FBgn0039617,FBgn0038341,FBgn0033233,FBgn0036440,FBgn0037660,FBgn0028939,FBgn0050293,FBgn0051646,FBgn0051665,FBgn0051708,FBgn0051814,FBgn0052791,FBgn0053182,FBgn0029848,FBgn0039484,FBgn0031981,FBgn0035798,FBgn0033674,FBgn0030703,FBgn0002413,FBgn0031872,FBgn0038975,FBgn0003390,FBgn0030869,FBg…	0.001077	0.48786	0.032615	1	0.037429	1
53	GO:0008643	carbohydrate transport	FBgn0034611,FBgn0036316,FBgn0035400,FBgn0037386,FBgn0037387,FBgn0034782,FBgn0031676,FBgn0039641,FBgn0037485,FBgn0031183,FBgn0034392,FBgn0034394,FBgn0030331,FBgn0031517,FBgn0031523,FBgn0037004,FBgn0037003,FBgn0050035,FBgn0050265,FBgn0050272,FBgn0031645,FBgn0051106,FBgn0029896,FBgn0052054,FBgn0031522,FBgn0034785,FBgn0029849,FBgn0058263,FBgn0038799,FBgn0034956,FBgn0030452,FBgn0035968,FBgn0029932,FBg…	0.00015323	0.069415	0.033566	1	0.071644	1
265	GO:0006810	transport	FBgn0028646,FBgn0067783,FBgn0024251,FBgn0000165,FBgn0040238,FBgn0035696,FBgn0036492,FBgn0036491,FBgn0000180,FBgn0027660,FBgn0010300,FBgn0000241,FBgn0036461,FBgn0031568,FBgn0032785,FBgn0034644,FBgn0032797,FBgn0032685,FBgn0032783,FBgn0043005,FBgn0039107,FBgn0034972,FBgn0032704,FBgn0036289,FBgn0036376,FBgn0029963,FBgn0034356,FBgn0039244,FBgn0031734,FBgn0036329,FBgn0039864,FBgn0039879,FBgn0030545,FBg…	0.00053658	0.24307	0.035384	1	0.013848	1
44	GO:0030097	hemopoiesis	FBgn0000097,FBgn0000242,FBgn0000250,FBgn0035292,FBgn0033756,FBgn0050054,FBgn0040022,FBgn0038852,FBgn0029939,FBgn0000338,FBgn0020306,FBgn0000541,FBgn0039225,FBgn0000611,FBgn0004435,FBgn0014179,FBgn0050011,FBgn0001138,FBgn0004864,FBgn0002576,FBgn0034534,FBgn0005639,FBgn0015624,FBgn0004227,FBgn0015520,FBgn0003079,FBgn0010441,FBgn0003118,FBgn0033413,FBgn0032006,FBgn0020616,FBgn0043865,FBgn0030869,FBg…	0.0004219	0.19112	0.035593	1	0.95144	1
47	GO:0006820	anion transport	FBgn0036329,FBgn0039840,FBgn0033558,FBgn0035332,FBgn0033191,FBgn0031362,FBgn0051693,FBgn0052091,FBgn0033809,FBgn0031220,FBgn0034275,FBgn0036566,FBgn0038354,FBgn0032167,FBgn0038337,FBgn0029733,FBgn0036240,FBgn0036727,FBgn0039736,FBgn0036043,FBgn0033755,FBgn0034479,FBgn0030707,FBgn0032879,FBgn0039787,FBgn0039789,FBgn0020445,FBgn0024963,FBgn0001134,FBgn0037950,FBgn0041150,FBgn0031649,FBgn0010240,FBg…	0.17389	1	0.035753	1	0.53326	1
31	GO:0005763	mitochondrial small ribosomal subunit	FBgn0026261,FBgn0011787,FBgn0030686,FBgn0033480,FBgn0038307,FBgn0038474,FBgn0044030,FBgn0033907,FBgn0034986,FBgn0051450,FBgn0032849,FBgn0039765,FBgn0031639,FBgn0044511,FBgn0039555,FBgn0039159,FBgn0030572,FBgn0036774,FBgn0034361,FBgn0034727,FBgn0030692,FBgn0036557,FBgn0038426,FBgn0036613,FBgn0035374,FBgn0044510,FBgn0035534,FBgn0032236,FBgn0037529,FBgn0013688,FBgn0003714,	NA	NA	0.035942	1	NA	NA
77	GO:0007417	central nervous system development	FBgn0000017,FBgn0000022,FBgn0015903,FBgn0000137,FBgn0002638,FBgn0005592,FBgn0026258,FBgn0004878,FBgn0013765,FBgn0005585,FBgn0000377,FBgn0004198,FBgn0000411,FBgn0000449,FBgn0000463,FBgn0001624,FBgn0053553,FBgn0000492,FBgn0000504,FBgn0000560,FBgn0000577,FBgn0000606,FBgn0005427,FBgn0041156,FBgn0004652,FBgn0001077,FBgn0031506,FBgn0001180,FBgn0011771,FBgn0001204,FBgn0010389,FBgn0025776,FBgn0011605,FBg…	4.1989e-06	0.0019021	0.035952	1	0.81657	1
91	GO:0001700	embryonic development (sensu Insecta)	FBgn0070055,FBgn0070053,FBgn0070052,FBgn0070050,FBgn0070039,FBgn0070038,FBgn0070037,FBgn0023130,FBgn0005386,FBgn0002921,FBgn0038387,FBgn0000207,FBgn0000234,FBgn0004856,FBgn0011723,FBgn0000262,FBgn0004876,FBgn0043046,FBgn0000300,FBgn0000302,FBgn0015371,FBgn0028386,FBgn0000316,FBgn0020496,FBgn0000385,FBgn0000405,FBgn0000415,FBgn0015075,FBgn0028789,FBgn0000495,FBgn0004638,FBgn0000501,FBgn0015207,FBg…	2.2507e-05	0.010196	0.038883	1	0.4502	1
21	GO:0001708	cell fate specification	FBgn0000158,FBgn0040487,FBgn0000216,FBgn0000463,FBgn0000490,FBgn0011591,FBgn0001077,FBgn0001137,FBgn0001204,FBgn0002732,FBgn0002629,FBgn0004647,FBgn0016046,FBgn0004595,FBgn0003205,FBgn0005590,FBgn0005638,FBgn0004110,FBgn0003720,FBgn0026320,FBgn0004009,	0.0010173	0.46085	0.040367	1	0.15584	1
64	GO:0046933	hydrogen-transporting ATP synthase activity, rotational mechanism	FBgn0010347,FBgn0027619,FBgn0010217,FBgn0020235,FBgn0019644,FBgn0016119,FBgn0016120,FBgn0027660,FBgn0011211,FBgn0037402,FBgn0035585,FBgn0035521,FBgn0035392,FBgn0033706,FBgn0038458,FBgn0031604,FBgn0039830,FBgn0051477,FBgn0052686,FBgn0052778,FBgn0023531,FBgn0038224,FBgn0039058,FBgn0032464,FBgn0036568,FBgn0038506,FBgn0038299,FBgn0032294,FBgn0038276,FBgn0031941,FBgn0034133,FBgn0030877,FBgn0033393,FBg…	0.43186	1	0.043195	1	0.019575	1
64	GO:0046961	hydrogen-transporting ATPase activity, rotational mechanism	FBgn0010347,FBgn0027619,FBgn0010217,FBgn0020235,FBgn0019644,FBgn0016119,FBgn0016120,FBgn0027660,FBgn0011211,FBgn0037402,FBgn0035585,FBgn0035521,FBgn0035392,FBgn0033706,FBgn0038458,FBgn0031604,FBgn0039830,FBgn0051477,FBgn0052686,FBgn0052778,FBgn0023531,FBgn0038224,FBgn0039058,FBgn0032464,FBgn0036568,FBgn0038506,FBgn0038299,FBgn0032294,FBgn0038276,FBgn0031941,FBgn0034133,FBgn0030877,FBgn0033393,FBg…	0.43186	1	0.043195	1	0.019575	1
22	GO:0006836	neurotransmitter transport	FBgn0027660,FBgn0029663,FBgn0031937,FBgn0031939,FBgn0034381,FBgn0028886,FBgn0033443,FBgn0039915,FBgn0029762,FBgn0053528,FBgn0035969,FBgn0034355,FBgn0034911,FBgn0031934,FBgn0034049,FBgn0033708,FBgn0024814,FBgn0041605,FBgn0034136,FBgn0011603,FBgn0010414,FBgn0015323,	0.70068	1	0.044367	1	0.00070963	0.32146
33	GO:0016564	transcriptional repressor activity	FBgn0000097,FBgn0000142,FBgn0024250,FBgn0051716,FBgn0053525,FBgn0032207,FBgn0036239,FBgn0004859,FBgn0025456,FBgn0000462,FBgn0010109,FBgn0000591,FBgn0024371,FBgn0000577,FBgn0010323,FBgn0001168,FBgn0030899,FBgn0002733,FBgn0002734,FBgn0002735,FBgn0001325,FBgn0013591,FBgn0053545,FBgn0028926,FBgn0003042,FBgn0004795,FBgn0032741,FBgn0010762,FBgn0022764,FBgn0004837,FBgn0003575,FBgn0003607,FBgn0003870,	2.2006e-05	0.0099688	0.048228	1	0.96493	1
65	GO:0015986	ATP synthesis coupled proton transport	FBgn0010347,FBgn0027619,FBgn0010217,FBgn0020235,FBgn0019644,FBgn0016119,FBgn0016120,FBgn0027660,FBgn0011211,FBgn0037402,FBgn0035585,FBgn0035521,FBgn0035392,FBgn0033706,FBgn0038458,FBgn0031604,FBgn0039830,FBgn0051477,FBgn0052686,FBgn0052778,FBgn0023531,FBgn0038224,FBgn0039058,FBgn0032464,FBgn0036568,FBgn0038506,FBgn0038299,FBgn0032294,FBgn0038276,FBgn0031941,FBgn0034133,FBgn0030877,FBgn0033393,FBg…	0.45291	1	0.048717	1	0.025712	1
27	GO:0005795	Golgi stack	FBgn0031491,FBgn0039378,FBgn0045866,FBgn0039596,FBgn0051776,FBgn0035995,FBgn0036527,FBgn0036528,FBgn0011591,FBgn0004509,FBgn0001087,FBgn0034025,FBgn0030930,FBgn0030141,FBgn0034697,FBgn0011740,FBgn0039738,FBgn0040087,FBgn0031530,FBgn0027558,FBgn0001970,FBgn0031681,FBgn0035375,FBgn0036529,FBgn0037357,FBgn0033339,FBgn0040271,	0.00067436	0.30548	0.054462	1	0.26993	1
176	GO:0005975	carbohydrate metabolism	FBgn0031491,FBgn0039378,FBgn0000057,FBgn0000078,FBgn0000079,FBgn0020506,FBgn0005666,FBgn0039056,FBgn0034611,FBgn0032799,FBgn0033983,FBgn0037057,FBgn0036316,FBgn0030518,FBgn0034488,FBgn0036337,FBgn0037279,FBgn0035400,FBgn0035484,FBgn0033288,FBgn0033296,FBgn0037386,FBgn0037387,FBgn0037370,FBgn0034782,FBgn0037215,FBgn0035392,FBgn0033609,FBgn0039641,FBgn0037485,FBgn0031183,FBgn0032381,FBgn0032382,FBg…	4.3499e-06	0.0019705	0.056541	1	0.30071	1
23	GO:0005279	amino acid-polyamine transporter activity	FBgn0032689,FBgn0035300,FBgn0024365,FBgn0033572,FBgn0032036,FBgn0039844,FBgn0030816,FBgn0050394,FBgn0051547,FBgn0052079,FBgn0052081,FBgn0030817,FBgn0025698,FBgn0039487,FBgn0036115,FBgn0036116,FBgn0033911,FBgn0033760,FBgn0030574,FBgn0028425,FBgn0002778,FBgn0036279,FBgn0036007,	1.1921e-05	0.0054001	0.060466	1	0.0025897	1
34	GO:0004091	carboxylesterase activity	FBgn0039084,FBgn0034972,FBgn0033943,FBgn0032131,FBgn0032132,FBgn0027584,FBgn0034736,FBgn0029690,FBgn0037090,FBgn0034076,FBgn0032057,FBgn0032058,FBgn0000326,FBgn0022405,FBgn0020441,FBgn0010035,FBgn0000592,FBgn0005037,FBgn0005038,FBgn0020932,FBgn0000593,FBgn0020931,FBgn0015727,FBgn0000594,FBgn0015568,FBgn0015569,FBgn0015570,FBgn0015571,FBgn0015572,FBgn0015573,FBgn0015574,FBgn0015575,FBgn0015576,FBg…	0.082756	1	0.060536	1	NA	NA
86	GO:0003682	chromatin binding	FBgn0027620,FBgn0029094,FBgn0000142,FBgn0025463,FBgn0000183,FBgn0024491,FBgn0002638,FBgn0015610,FBgn0033526,FBgn0030054,FBgn0015615,FBgn0026143,FBgn0031613,FBgn0032475,FBgn0040372,FBgn0051156,FBgn0030788,FBgn0039490,FBgn0031947,FBgn0015020,FBgn0015021,FBgn0015022,FBgn0016132,FBgn0023395,FBgn0044324,FBgn0030093,FBgn0024807,FBgn0011764,FBgn0015213,FBgn0000619,FBgn0004656,FBgn0015391,FBgn0034697,FBg…	0.48385	1	0.06061	1	0.040453	1
35	GO:0003954	NADH dehydrogenase activity	FBgn0034645,FBgn0031228,FBgn0039331,FBgn0035404,FBgn0031021,FBgn0031505,FBgn0033961,FBgn0040705,FBgn0029971,FBgn0039909,FBgn0039669,FBgn0029888,FBgn0031436,FBgn0052230,FBgn0029868,FBgn0025839,FBgn0035046,FBgn0030605,FBgn0030853,FBgn0037001,FBgn0047038,FBgn0036706,FBgn0033570,FBgn0034007,FBgn0031684,FBgn0031771,FBgn0030718,FBgn0032511,FBgn0001989,FBgn0011455,FBgn0011361,FBgn0017567,FBgn0019957,FBg…	0.8451	1	0.065657	1	0.025513	1
41	GO:0006120	mitochondrial electron transport, NADH to ubiquinone	FBgn0034645,FBgn0034251,FBgn0031228,FBgn0039331,FBgn0035404,FBgn0031021,FBgn0031505,FBgn0033961,FBgn0040705,FBgn0029971,FBgn0039909,FBgn0039669,FBgn0029888,FBgn0031436,FBgn0052230,FBgn0029868,FBgn0025839,FBgn0035046,FBgn0030605,FBgn0030853,FBgn0037001,FBgn0047038,FBgn0036706,FBgn0033570,FBgn0034007,FBgn0031684,FBgn0031771,FBgn0030718,FBgn0032511,FBgn0001989,FBgn0011455,FBgn0013680,FBgn0013681,FBg…	0.8451	1	0.065657	1	0.025513	1
33	GO:0008258	head involution	FBgn0014127,FBgn0000178,FBgn0003502,FBgn0000367,FBgn0010107,FBgn0000449,FBgn0069452,FBgn0069450,FBgn0069448,FBgn0069444,FBgn0000543,FBgn0000546,FBgn0000633,FBgn0001297,FBgn0002967,FBgn0003053,FBgn0003165,FBgn0003169,FBgn0003254,FBgn0026623,FBgn0003312,FBgn0003388,FBgn0003391,FBgn0003486,FBgn0003507,FBgn0003524,FBgn0003701,FBgn0003896,FBgn0003963,FBgn0003997,FBgn0010516,FBgn0004049,FBgn0005634,	1.2766e-07	5.7828e-05	0.066036	1	0.74603	1
82	GO:0004930	G-protein coupled receptor activity	FBgn0036789,FBgn0028961,FBgn0039595,FBgn0000206,FBgn0037100,FBgn0030950,FBgn0030954,FBgn0032827,FBgn0035649,FBgn0038880,FBgn0039818,FBgn0039332,FBgn0029909,FBgn0040378,FBgn0031770,FBgn0033058,FBgn0039821,FBgn0029768,FBgn0038653,FBgn0027498,FBgn0029679,FBgn0050340,FBgn0051645,FBgn0032180,FBgn0051720,FBgn0053696,FBgn0028888,FBgn0025631,FBgn0030801,FBgn0036040,FBgn0029723,FBgn0030890,FBgn0038140,FBg…	1.5325e-07	6.942e-05	0.070305	1	0.03638	1
33	GO:0007475	apposition of dorsal and ventral wing surfaces	FBgn0021755,FBgn0021754,FBgn0021753,FBgn0021751,FBgn0020867,FBgn0021756,FBgn0000198,FBgn0004101,FBgn0021757,FBgn0000244,FBgn0020865,FBgn0000463,FBgn0053196,FBgn0017397,FBgn0001250,FBgn0028427,FBgn0020295,FBgn0002643,FBgn0004456,FBgn0020271,FBgn0004657,FBgn0020915,FBgn0015527,FBgn0020521,FBgn0025738,FBgn0025736,FBgn0020790,FBgn0020254,FBgn0013733,FBgn0020249,FBgn0003528,FBgn0020777,FBgn0020770,	0.065001	1	0.071204	1	0.18103	1
33	GO:0004725	protein tyrosine phosphatase activity	FBgn0020505,FBgn0039661,FBgn0038655,FBgn0037929,FBgn0051469,FBgn0028497,FBgn0031952,FBgn0032673,FBgn0036448,FBgn0000382,FBgn0043903,FBgn0027506,FBgn0000320,FBgn0031294,FBgn0028341,FBgn0000464,FBgn0046703,FBgn0031799,FBgn0040077,FBgn0040076,FBgn0026379,FBgn0016641,FBgn0004370,FBgn0015284,FBgn0004368,FBgn0034085,FBgn0003138,FBgn0014007,FBgn0004369,FBgn0035133,FBgn0004210,FBgn0003525,FBgn0002673,	0.40809	1	0.072351	1	0.35443	1
90	GO:0006342	chromatin silencing	FBgn0000142,FBgn0000146,FBgn0015610,FBgn0013917,FBgn0000629,FBgn0000588,FBgn0062629,FBgn0062628,FBgn0062627,FBgn0062626,FBgn0062625,FBgn0062624,FBgn0062623,FBgn0062622,FBgn0062621,FBgn0062620,FBgn0062619,FBgn0062618,FBgn0062617,FBgn0062616,FBgn0062615,FBgn0062614,FBgn0062613,FBgn0062612,FBgn0062611,FBgn0062610,FBgn0062609,FBgn0062608,FBgn0062607,FBgn0062606,FBgn0062605,FBgn0062604,FBgn0062603,FBg…	0.50934	1	0.075726	1	0.14764	1
41	GO:0005085	guanyl-nucleotide exchange factor activity	FBgn0032821,FBgn0025381,FBgn0031509,FBgn0031919,FBgn0050115,FBgn0050440,FBgn0051048,FBgn0035802,FBgn0031286,FBgn0034158,FBgn0035898,FBgn0031344,FBgn0032020,FBgn0031762,FBgn0031769,FBgn0035202,FBgn0035207,FBgn0025864,FBgn0032198,FBgn0028737,FBgn0034858,FBgn0023512,FBgn0034029,FBgn0033714,FBgn0021873,FBgn0035574,FBgn0031107,FBgn0015513,FBgn0003041,FBgn0069356,FBgn0040080,FBgn0039883,FBgn0025836,FBg…	8.1263e-05	0.036812	0.075841	1	0.12141	1
25	GO:0008203	cholesterol metabolism	FBgn0000119,FBgn0032811,FBgn0030509,FBgn0030130,FBgn0033463,FBgn0042175,FBgn0030485,FBgn0051683,FBgn0053087,FBgn0034951,FBgn0058123,FBgn0038786,FBgn0036211,FBgn0036698,FBgn0037612,FBgn0030683,FBgn0030706,FBgn0025373,FBgn0001205,FBgn0010611,FBgn0066101,FBgn0051092,FBgn0004797,FBgn0020626,FBgn0003486,	0.28375	1	0.075914	1	0.77257	1
21	GO:0001709	cell fate determination	FBgn0000097,FBgn0000158,FBgn0010460,FBgn0011723,FBgn0000490,FBgn0015382,FBgn0003731,FBgn0000606,FBgn0001108,FBgn0001137,FBgn0002522,FBgn0002576,FBgn0011666,FBgn0002962,FBgn0002973,FBgn0004872,FBgn0003165,FBgn0003507,FBgn0004837,FBgn0003733,FBgn0003870,	0.0019065	0.86365	0.076117	1	0.90813	1
33	GO:0007420	brain development	FBgn0010433,FBgn0000529,FBgn0045065,FBgn0045064,FBgn0000308,FBgn0026084,FBgn0000411,FBgn0000439,FBgn0000459,FBgn0017407,FBgn0000492,FBgn0000536,FBgn0003731,FBgn0000576,FBgn0000611,FBgn0005558,FBgn0045063,FBgn0001235,FBgn0025776,FBgn0002522,FBgn0002777,FBgn0004102,FBgn0004635,FBgn0020617,FBgn0045037,FBgn0003391,FBgn0004666,FBgn0037810,FBgn0013734,FBgn0003656,FBgn0003984,FBgn0003986,FBgn0001983,	0.0026617	1	0.078096	1	0.18208	1
44	GO:0006865	amino acid transport	FBgn0032704,FBgn0032689,FBgn0035300,FBgn0031064,FBgn0024365,FBgn0033572,FBgn0036984,FBgn0032036,FBgn0031937,FBgn0031939,FBgn0034381,FBgn0028886,FBgn0039844,FBgn0030816,FBgn0033443,FBgn0039915,FBgn0050394,FBgn0051090,FBgn0051547,FBgn0052079,FBgn0052081,FBgn0029762,FBgn0035969,FBgn0030817,FBgn0036764,FBgn0034911,FBgn0025698,FBgn0039487,FBgn0036115,FBgn0031934,FBgn0036493,FBgn0036116,FBgn0033911,FBg…	1.1008e-05	0.0049866	0.078129	1	0.0073919	1
162	GO:0004674	protein serine/threonine kinase activity	FBgn0010379,FBgn0000063,FBgn0026307,FBgn0022131,FBgn0010715,FBgn0000147,FBgn0037218,FBgn0011300,FBgn0027889,FBgn0024143,FBgn0000229,FBgn0005666,FBgn0025458,FBgn0013759,FBgn0016126,FBgn0004624,FBgn0004106,FBgn0004107,FBgn0013435,FBgn0004876,FBgn0016131,FBgn0013762,FBgn0015617,FBgn0015618,FBgn0019949,FBgn0039083,FBgn0031855,FBgn0025702,FBgn0037804,FBgn0039796,FBgn0037491,FBgn0031696,FBgn0038630,FBg…	0.019734	1	0.080515	1	0.26873	1
24	GO:0005764	lysosome	FBgn0000257,FBgn0033836,FBgn0050059,FBgn0051148,FBgn0051414,FBgn0032358,FBgn0032253,FBgn0027611,FBgn0032066,FBgn0032067,FBgn0032068,FBgn0032069,FBgn0013770,FBgn0022622,FBgn0022621,FBgn0022620,FBgn0000454,FBgn0000482,FBgn0037977,FBgn0010435,FBgn0001089,FBgn0051072,FBgn0030057,FBgn0000416,	0.023156	1	0.081917	1	0.016649	1
23	GO:0016791	phosphoric monoester hydrolase activity	FBgn0036369,FBgn0032702,FBgn0040524,FBgn0030528,FBgn0037305,FBgn0030582,FBgn0038458,FBgn0031397,FBgn0033426,FBgn0033893,FBgn0035204,FBgn0050103,FBgn0050104,FBgn0032394,FBgn0038890,FBgn0033375,FBgn0030668,FBgn0031663,FBgn0032524,FBgn0036844,FBgn0036801,FBgn0046698,FBgn0028663,	0.015223	1	0.083312	1	0.21822	1
249	GO:0006812	cation transport	FBgn0025111,FBgn0002921,FBgn0030343,FBgn0036199,FBgn0029846,FBgn0005563,FBgn0013995,FBgn0039722,FBgn0032689,FBgn0034494,FBgn0035647,FBgn0037402,FBgn0038621,FBgn0037238,FBgn0039927,FBgn0025693,FBgn0033248,FBgn0036329,FBgn0030545,FBgn0030638,FBgn0033028,FBgn0037239,FBgn0033371,FBgn0040031,FBgn0033870,FBgn0033323,FBgn0028859,FBgn0034782,FBgn0032373,FBgn0035521,FBgn0024365,FBgn0033955,FBgn0033599,FBg…	0.00052766	0.23903	0.084721	1	0.010851	1
56	GO:0005740	mitochondrial membrane	FBgn0025111,FBgn0028646,FBgn0067783,FBgn0043460,FBgn0036199,FBgn0033248,FBgn0037970,FBgn0030218,FBgn0037668,FBgn0031359,FBgn0033905,FBgn0033904,FBgn0037969,FBgn0036808,FBgn0035568,FBgn0039674,FBgn0037512,FBgn0031263,FBgn0035078,FBgn0050093,FBgn0052103,FBgn0052250,FBgn0031881,FBgn0038797,FBgn0039357,FBgn0039561,FBgn0032219,FBgn0032222,FBgn0040383,FBgn0039525,FBgn0039223,FBgn0027615,FBgn0037852,FBg…	0.042754	1	0.085984	1	0.069746	1
47	GO:0006887	exocytosis	FBgn0025724,FBgn0027356,FBgn0000084,FBgn0030377,FBgn0037373,FBgn0037358,FBgn0051158,FBgn0052673,FBgn0023458,FBgn0035602,FBgn0037789,FBgn0037074,FBgn0025617,FBgn0028538,FBgn0037711,FBgn0030221,FBgn0030755,FBgn0015622,FBgn0028969,FBgn0008635,FBgn0025725,FBgn0005585,FBgn0004179,FBgn0029088,FBgn0035892,FBgn0033714,FBgn0032960,FBgn0031450,FBgn0022268,FBgn0019968,FBgn0026634,FBgn0013342,FBgn0033247,FBg…	0.38825	1	0.087335	1	0.21787	1
38	GO:0007224	smoothened signaling pathway	FBgn0010433,FBgn0027535,FBgn0004859,FBgn0015024,FBgn0000352,FBgn0029088,FBgn0041604,FBgn0082675,FBgn0083256,FBgn0083255,FBgn0083254,FBgn0083253,FBgn0083252,FBgn0083251,FBgn0083250,FBgn0083249,FBgn0026250,FBgn0036974,FBgn0029175,FBgn0001079,FBgn0004644,FBgn0083086,FBgn0002174,FBgn0083187,FBgn0014343,FBgn0015624,FBgn0011692,FBgn0003892,FBgn0053207,FBgn0024194,FBgn0016724,FBgn0025638,FBgn0010851,FBg…	0.030356	1	0.087479	1	0.43041	1
30	GO:0005871	kinesin complex	FBgn0040233,FBgn0039246,FBgn0040232,FBgn0000352,FBgn0028421,FBgn0001308,FBgn0019968,FBgn0038205,FBgn0039925,FBgn0010235,FBgn0030268,FBgn0032243,FBgn0011606,FBgn0004377,FBgn0034824,FBgn0034827,FBgn0004378,FBgn0004380,FBgn0004379,FBgn0004381,FBgn0004387,FBgn0002924,FBgn0004374,FBgn0002948,FBgn0035317,FBgn0031829,FBgn0029878,FBgn0011692,FBgn0003545,FBgn0034155,	0.079109	1	0.088204	1	0.28053	1
73	GO:0007476	wing morphogenesis	FBgn0000099,FBgn0000101,FBgn0015904,FBgn0004569,FBgn0000139,FBgn0004981,FBgn0000198,FBgn0004101,FBgn0038901,FBgn0004884,FBgn0000242,FBgn0000244,FBgn0041342,FBgn0000289,FBgn0013764,FBgn0021818,FBgn0000354,FBgn0020309,FBgn0011760,FBgn0000403,FBgn0029365,FBgn0065990,FBgn0000490,FBgn0000492,FBgn0000499,FBgn0020307,FBgn0004511,FBgn0000546,FBgn0003731,FBgn0043588,FBgn0000575,FBgn0000711,FBgn0011591,FBg…	0.06414	1	0.090226	1	0.090333	1
21	GO:0006727	ommochrome biosynthesis	FBgn0000241,FBgn0000247,FBgn0000257,FBgn0000272,FBgn0000330,FBgn0000337,FBgn0000482,FBgn0001087,FBgn0001296,FBgn0002566,FBgn0002567,FBgn0002641,FBgn0003008,FBgn0003029,FBgn0003119,FBgn0003162,FBgn0003210,FBgn0003515,FBgn0003965,FBgn0003996,FBgn0004050,	0.34247	1	0.090701	1	NA	NA
29	GO:0016757	transferase activity, transferring glycosyl groups	FBgn0031491,FBgn0039378,FBgn0037106,FBgn0035558,FBgn0035464,FBgn0035435,FBgn0027074,FBgn0031469,FBgn0042179,FBgn0031472,FBgn0040373,FBgn0050438,FBgn0038763,FBgn0032234,FBgn0032477,FBgn0030645,FBgn0034270,FBgn0032015,FBgn0031988,FBgn0031986,FBgn0033271,FBgn0033315,FBgn0032078,FBgn0011591,FBgn0042713,FBgn0022029,FBgn0040295,FBgn0003292,FBgn0032397,	0.23465	1	0.092027	1	NA	NA
21	GO:0008138	protein tyrosine/serine/threonine phosphatase activity	FBgn0036369,FBgn0062449,FBgn0031044,FBgn0039742,FBgn0028497,FBgn0030735,FBgn0035945,FBgn0035105,FBgn0031952,FBgn0030976,FBgn0036844,FBgn0030556,FBgn0025742,FBgn0039111,FBgn0024734,FBgn0026379,FBgn0004210,FBgn0025802,FBgn0029157,FBgn0003525,FBgn0002673,	0.17278	1	0.093541	1	0.066402	1
60	GO:0008021	synaptic vesicle	FBgn0015567,FBgn0030089,FBgn0039132,FBgn0043012,FBgn0024833,FBgn0024832,FBgn0010380,FBgn0053555,FBgn0010015,FBgn0010014,FBgn0015614,FBgn0053653,FBgn0030476,FBgn0037829,FBgn0030816,FBgn0036464,FBgn0053528,FBgn0037233,FBgn0000319,FBgn0033313,FBgn0024814,FBgn0000330,FBgn0004179,FBgn0083228,FBgn0004868,FBgn0044870,FBgn0031450,FBgn0002121,FBgn0026210,FBgn0013342,FBgn0003008,FBgn0044828,FBgn0005586,FBg…	0.67002	1	0.095811	1	0.061647	1
24	GO:0007362	terminal region determination	FBgn0000382,FBgn0063985,FBgn0016496,FBgn0000719,FBgn0005390,FBgn0004650,FBgn0069239,FBgn0001150,FBgn0001180,FBgn0001204,FBgn0001321,FBgn0002552,FBgn0003053,FBgn0035089,FBgn0003118,FBgn0003463,FBgn0003719,FBgn0003720,FBgn0003733,FBgn0003751,FBgn0003865,FBgn0003867,FBgn0003896,FBgn0003963,	0.00079883	0.36187	0.099879	1	0.13439	1
36	GO:0008137	NADH dehydrogenase (ubiquinone) activity	FBgn0034251,FBgn0039331,FBgn0035404,FBgn0031021,FBgn0031505,FBgn0039909,FBgn0039669,FBgn0029888,FBgn0031436,FBgn0025839,FBgn0035046,FBgn0030605,FBgn0030853,FBgn0037001,FBgn0047038,FBgn0036706,FBgn0037172,FBgn0033570,FBgn0034007,FBgn0031684,FBgn0031771,FBgn0030718,FBgn0032511,FBgn0011455,FBgn0013679,FBgn0013680,FBgn0013681,FBgn0013682,FBgn0013683,FBgn0013684,FBgn0013685,FBgn0011361,FBgn0017567,FBg…	0.80525	1	0.10137	1	0.083119	1
83	GO:0006281	DNA repair	FBgn0024912,FBgn0019639,FBgn0019638,FBgn0015610,FBgn0032813,FBgn0037911,FBgn0027903,FBgn0035162,FBgn0038035,FBgn0042173,FBgn0030170,FBgn0034976,FBgn0034230,FBgn0039164,FBgn0034922,FBgn0033859,FBgn0036486,FBgn0030081,FBgn0030871,FBgn0032907,FBgn0032906,FBgn0037578,FBgn0015024,FBgn0025680,FBgn0039858,FBgn0012066,FBgn0020756,FBgn0020306,FBgn0025832,FBgn0011770,FBgn0026431,FBgn0022787,FBgn0026417,FBg…	0.25504	1	0.1016	1	0.37947	1
23	GO:0007400	neuroblast fate determination	FBgn0000022,FBgn0000117,FBgn0000137,FBgn0000492,FBgn0000577,FBgn0001180,FBgn0001204,FBgn0025776,FBgn0011674,FBgn0001269,FBgn0015396,FBgn0001325,FBgn0002561,FBgn0021776,FBgn0002970,FBgn0002973,FBgn0004595,FBgn0040080,FBgn0003300,FBgn0004170,FBgn0016977,FBgn0003520,FBgn0003986,	0.027581	1	0.10352	1	0.19109	1
23	GO:0004879	ligand-dependent nuclear receptor activity	FBgn0037436,FBgn0034012,FBgn0029775,FBgn0015381,FBgn0000546,FBgn0000560,FBgn0000568,FBgn0004865,FBgn0035849,FBgn0001078,FBgn0004914,FBgn0014859,FBgn0010229,FBgn0023546,FBgn0000448,FBgn0015239,FBgn0015240,FBgn0001320,FBgn0001323,FBgn0003651,FBgn0003720,FBgn0003963,FBgn0003964,	0.058316	1	0.10557	1	0.3348	1
38	GO:0006796	phosphate metabolism	FBgn0000032,FBgn0034644,FBgn0030528,FBgn0034782,FBgn0034392,FBgn0034394,FBgn0025684,FBgn0030245,FBgn0042126,FBgn0039886,FBgn0050265,FBgn0050272,FBgn0031645,FBgn0034785,FBgn0058263,FBgn0038799,FBgn0030452,FBgn0031307,FBgn0038912,FBgn0029727,FBgn0038099,FBgn0036137,FBgn0033048,FBgn0033234,FBgn0034497,FBgn0028513,FBgn0036875,FBgn0036876,FBgn0036877,FBgn0034783,FBgn0034784,FBgn0034490,FBgn0010497,FBg…	0.017023	1	0.10618	1	0.011938	1
22	GO:0009401	phosphoenolpyruvate-dependent sugar phosphotransferase system	FBgn0045759,FBgn0010215,FBgn0037025,FBgn0031044,FBgn0030286,FBgn0040030,FBgn0051556,FBgn0051791,FBgn0032925,FBgn0037248,FBgn0031441,FBgn0010225,FBgn0028633,FBgn0013548,FBgn0002528,FBgn0037322,FBgn0035101,FBgn0011660,FBgn0013955,FBgn0035226,FBgn0003396,FBgn0041180,	0.076023	1	0.10969	1	0.057928	1
183	GO:0007498	mesoderm development	FBgn0000064,FBgn0000077,FBgn0000097,FBgn0016123,FBgn0011300,FBgn0004862,FBgn0047357,FBgn0000179,FBgn0000180,FBgn0004133,FBgn0026562,FBgn0005666,FBgn0005592,FBgn0000242,FBgn0000244,FBgn0011723,FBgn0038418,FBgn0035619,FBgn0032731,FBgn0038845,FBgn0039800,FBgn0035292,FBgn0033521,FBgn0032084,FBgn0033661,FBgn0025381,FBgn0036029,FBgn0032779,FBgn0032869,FBgn0033756,FBgn0032086,FBgn0033423,FBgn0033860,FBg…	0.0033628	1	0.11088	1	0.66546	1
147	GO:0005622	intracellular	FBgn0026086,FBgn0036751,FBgn0029095,FBgn0061469,FBgn0042085,FBgn0037808,FBgn0025866,FBgn0030741,FBgn0032785,FBgn0036372,FBgn0032783,FBgn0039107,FBgn0032707,FBgn0035608,FBgn0036289,FBgn0039864,FBgn0035026,FBgn0038489,FBgn0035571,FBgn0039544,FBgn0033437,FBgn0033667,FBgn0033868,FBgn0031939,FBgn0033485,FBgn0035146,FBgn0038628,FBgn0030554,FBgn0038097,FBgn0024988,FBgn0040651,FBgn0038035,FBgn0037277,FBg…	0.034462	1	0.11186	1	0.0011537	0.52262
34	GO:0006626	protein targeting to mitochondrion	FBgn0039252,FBgn0038683,FBgn0032525,FBgn0031164,FBgn0051229,FBgn0058042,FBgn0067318,FBgn0030620,FBgn0031728,FBgn0033038,FBgn0036920,FBgn0037710,FBgn0011596,FBgn0001220,FBgn0015245,FBgn0011244,FBgn0002567,FBgn0029870,FBgn0014877,FBgn0027360,FBgn0036204,FBgn0038018,FBgn0037307,FBgn0037310,FBgn0020371,FBgn0027359,FBgn0030480,FBgn0027358,FBgn0036928,FBgn0016041,FBgn0033357,FBgn0032397,FBgn0037828,FBg…	0.28024	1	0.11697	1	NA	NA
34	GO:0007218	neuropeptide signaling pathway	FBgn0041707,FBgn0004552,FBgn0000076,FBgn0015591,FBgn0032336,FBgn0039722,FBgn0039007,FBgn0039818,FBgn0038201,FBgn0033313,FBgn0013767,FBgn0012344,FBgn0032048,FBgn0011581,FBgn0000500,FBgn0068114,FBgn0000564,FBgn0028738,FBgn0000715,FBgn0028374,FBgn0053527,FBgn0035023,FBgn0028418,FBgn0036713,FBgn0027109,FBgn0036934,FBgn0035092,FBgn0040813,FBgn0042201,FBgn0040717,FBgn0023178,FBgn0032840,FBgn0024836,FBg…	0.18804	1	0.11787	1	0.010511	1
44	GO:0008415	acyltransferase activity	FBgn0029980,FBgn0038804,FBgn0036128,FBgn0030361,FBgn0037763,FBgn0037762,FBgn0038424,FBgn0025837,FBgn0034383,FBgn0034382,FBgn0042175,FBgn0037534,FBgn0031633,FBgn0050008,FBgn0051005,FBgn0051141,FBgn0051522,FBgn0051523,FBgn0051683,FBgn0052072,FBgn0052699,FBgn0053110,FBgn0053337,FBgn0030796,FBgn0032222,FBgn0038986,FBgn0038983,FBgn0030932,FBgn0039030,FBgn0038985,FBgn0031975,FBgn0037761,FBgn0037765,FBg…	0.63339	1	0.12188	1	0.60225	1
60	GO:0008236	serine-type peptidase activity	FBgn0034535,FBgn0033538,FBgn0031785,FBgn0031406,FBgn0038701,FBgn0033187,FBgn0030251,FBgn0030447,FBgn0026567,FBgn0032969,FBgn0050088,FBgn0050090,FBgn0050091,FBgn0050286,FBgn0050287,FBgn0050374,FBgn0050375,FBgn0051220,FBgn0051681,FBgn0051780,FBgn0051827,FBgn0052260,FBgn0052483,FBgn0052523,FBgn0052755,FBgn0052808,FBgn0052834,FBgn0053127,FBgn0038700,FBgn0038702,FBgn0039240,FBgn0058160,FBgn0036943,FBg…	4.9569e-07	0.00022455	0.12266	1	0.41272	1
51	GO:0008237	metallopeptidase activity	FBgn0031461,FBgn0032536,FBgn0030749,FBgn0026150,FBgn0034075,FBgn0010300,FBgn0035690,FBgn0032822,FBgn0032721,FBgn0038617,FBgn0031060,FBgn0038341,FBgn0034417,FBgn0039051,FBgn0039050,FBgn0033860,FBgn0035780,FBgn0031929,FBgn0024992,FBgn0029928,FBgn0051840,FBgn0052351,FBgn0052379,FBgn0034792,FBgn0032585,FBgn0030778,FBgn0032644,FBgn0038072,FBgn0030640,FBgn0037818,FBgn0037877,FBgn0039049,FBgn0039052,FBg…	0.0042762	1	0.1241	1	0.096944	1
45	GO:0005747	respiratory chain complex I (sensu Eukaryota)	FBgn0034645,FBgn0034251,FBgn0031228,FBgn0039331,FBgn0035404,FBgn0031021,FBgn0031505,FBgn0033961,FBgn0040705,FBgn0029971,FBgn0039909,FBgn0039669,FBgn0029888,FBgn0031436,FBgn0052230,FBgn0029868,FBgn0025839,FBgn0035046,FBgn0030605,FBgn0030853,FBgn0037001,FBgn0047038,FBgn0036706,FBgn0037172,FBgn0039689,FBgn0033570,FBgn0034007,FBgn0031684,FBgn0031771,FBgn0030718,FBgn0032511,FBgn0001989,FBgn0011455,FBg…	0.90772	1	0.12509	1	0.040774	1
66	GO:0005488	binding	FBgn0025111,FBgn0034366,FBgn0067783,FBgn0000180,FBgn0036199,FBgn0029963,FBgn0033248,FBgn0037970,FBgn0030218,FBgn0037668,FBgn0032715,FBgn0034884,FBgn0034883,FBgn0031359,FBgn0033905,FBgn0033904,FBgn0037969,FBgn0036808,FBgn0035568,FBgn0039674,FBgn0037512,FBgn0035078,FBgn0052056,FBgn0052103,FBgn0052250,FBgn0031881,FBgn0031282,FBgn0034744,FBgn0038797,FBgn0039357,FBgn0039561,FBgn0032219,FBgn0040383,FBg…	0.01216	1	0.12524	1	0.084451	1
114	GO:0016567	protein ubiquitination	FBgn0017418,FBgn0025186,FBgn0000173,FBgn0023097,FBgn0020224,FBgn0035637,FBgn0037384,FBgn0028467,FBgn0031857,FBgn0035483,FBgn0039920,FBgn0035024,FBgn0046296,FBgn0037653,FBgn0036082,FBgn0036669,FBgn0033884,FBgn0039150,FBgn0035518,FBgn0034412,FBgn0031606,FBgn0036621,FBgn0033783,FBgn0036546,FBgn0033828,FBgn0031498,FBgn0028896,FBgn0039863,FBgn0039911,FBgn0032877,FBgn0024997,FBgn0024977,FBgn0037344,FBg…	0.0041393	1	0.126	1	0.27249	1
127	GO:0000166	nucleotide binding	FBgn0020762,FBgn0010217,FBgn0040237,FBgn0023096,FBgn0000241,FBgn0035695,FBgn0034612,FBgn0032832,FBgn0039244,FBgn0039644,FBgn0039645,FBgn0033564,FBgn0037375,FBgn0035443,FBgn0031069,FBgn0033661,FBgn0025701,FBgn0031169,FBgn0036574,FBgn0030321,FBgn0035581,FBgn0031170,FBgn0031362,FBgn0032597,FBgn0031171,FBgn0031162,FBgn0030403,FBgn0039788,FBgn0039890,FBgn0024992,FBgn0051213,FBgn0051453,FBgn0023536,FBg…	0.078051	1	0.12896	1	0.0054766	1
22	GO:0005044	scavenger receptor activity	FBgn0027562,FBgn0025697,FBgn0035290,FBgn0035090,FBgn0051217,FBgn0051741,FBgn0035091,FBgn0031571,FBgn0038867,FBgn0031970,FBgn0031969,FBgn0033192,FBgn0015924,FBgn0010435,FBgn0039848,FBgn0034660,FBgn0002939,FBgn0014033,FBgn0020377,FBgn0020376,FBgn0031547,FBgn0023479,	0.0074272	1	0.13035	1	NA	NA
26	GO:0046843	dorsal appendage formation	FBgn0000146,FBgn0000229,FBgn0010460,FBgn0004884,FBgn0000250,FBgn0010341,FBgn0000339,FBgn0000490,FBgn0067432,FBgn0010301,FBgn0004803,FBgn0001070,FBgn0001126,FBgn0001137,FBgn0026238,FBgn0010303,FBgn0001237,FBgn0001291,FBgn0002989,FBgn0004210,FBgn0010333,FBgn0015295,FBgn0002652,FBgn0003870,FBgn0003970,FBgn0004056,	0.0094678	1	0.13415	1	NA	NA
36	GO:0006790	sulfur metabolism	FBgn0000153,FBgn0035445,FBgn0036442,FBgn0038660,FBgn0033836,FBgn0050059,FBgn0052191,FBgn0024986,FBgn0034275,FBgn0038354,FBgn0034914,FBgn0036975,FBgn0038337,FBgn0032509,FBgn0036240,FBgn0030966,FBgn0036768,FBgn0036765,FBgn0039736,FBgn0034472,FBgn0033763,FBgn0035334,FBgn0039787,FBgn0039789,FBgn0011761,FBgn0013953,FBgn0034658,FBgn0020389,FBgn0036770,FBgn0020251,FBgn0040271,FBgn0040070,FBgn0020653,FBg…	0.0082602	1	0.13782	1	0.031587	1
185	GO:0006629	lipid metabolism	FBgn0031491,FBgn0039378,FBgn0000057,FBgn0000083,FBgn0000084,FBgn0030749,FBgn0028646,FBgn0020762,FBgn0039774,FBgn0033949,FBgn0035697,FBgn0037436,FBgn0035453,FBgn0032729,FBgn0035588,FBgn0038804,FBgn0034990,FBgn0037167,FBgn0037166,FBgn0037165,FBgn0037164,FBgn0037163,FBgn0038067,FBgn0038068,FBgn0038069,FBgn0036128,FBgn0035464,FBgn0035435,FBgn0037354,FBgn0037970,FBgn0031069,FBgn0035392,FBgn0037341,FBg…	7.2163e-10	3.269e-07	0.13946	1	0.63184	1
86	GO:0004497	monooxygenase activity	FBgn0036663,FBgn0038681,FBgn0038680,FBgn0034387,FBgn0036806,FBgn0053503,FBgn0050489,FBgn0037817,FBgn0010383,FBgn0028940,FBgn0030339,FBgn0031689,FBgn0031688,FBgn0033753,FBgn0001992,FBgn0038095,FBgn0036910,FBgn0030949,FBgn0031432,FBgn0041337,FBgn0032693,FBgn0030367,FBgn0036778,FBgn0038236,FBgn0038006,FBgn0038007,FBgn0038076,FBgn0038005,FBgn0037601,FBgn0035790,FBgn0033982,FBgn0030369,FBgn0033524,FBg…	0.21492	1	0.14188	1	0.015053	1
42	GO:0007629	flight behavior	FBgn0000667,FBgn0000173,FBgn0000372,FBgn0000535,FBgn0000540,FBgn0000666,FBgn0000668,FBgn0000669,FBgn0000670,FBgn0000671,FBgn0001116,FBgn0000672,FBgn0025518,FBgn0000709,FBgn0004105,FBgn0000677,FBgn0000678,FBgn0000679,FBgn0000680,FBgn0000681,FBgn0000682,FBgn0000683,FBgn0000684,FBgn0000685,FBgn0000687,FBgn0000688,FBgn0001203,FBgn0001242,FBgn0001243,FBgn0001246,FBgn0020390,FBgn0003216,FBgn0011260,FBg…	0.89583	1	0.14428	1	0.015624	1
29	GO:0006816	calcium ion transport	FBgn0001991,FBgn0029846,FBgn0015608,FBgn0004551,FBgn0005563,FBgn0013995,FBgn0040333,FBgn0036712,FBgn0025704,FBgn0040030,FBgn0051284,FBgn0029904,FBgn0036904,FBgn0038181,FBgn0036874,FBgn0029174,FBgn0010051,FBgn0002920,FBgn0036414,FBgn0028704,FBgn0016920,FBgn0060296,FBgn0035113,FBgn0011286,FBgn0052451,FBgn0003861,FBgn0032593,FBgn0035934,FBgn0005614,	0.99646	1	0.14439	1	0.93034	1
186	GO:0005215	transporter activity	FBgn0020762,FBgn0024251,FBgn0053555,FBgn0023096,FBgn0038574,FBgn0032797,FBgn0032685,FBgn0035695,FBgn0034972,FBgn0032704,FBgn0034612,FBgn0035622,FBgn0030476,FBgn0036376,FBgn0034356,FBgn0039244,FBgn0027537,FBgn0031734,FBgn0036329,FBgn0039864,FBgn0039879,FBgn0030545,FBgn0039637,FBgn0031636,FBgn0033323,FBgn0034782,FBgn0031064,FBgn0031069,FBgn0038448,FBgn0035523,FBgn0033599,FBgn0033196,FBgn0031937,FBg…	0.00028731	0.13015	0.14784	1	0.0097781	1
244	GO:0016491	oxidoreductase activity	FBgn0040509,FBgn0000056,FBgn0032679,FBgn0039396,FBgn0010531,FBgn0033949,FBgn0033983,FBgn0039304,FBgn0037057,FBgn0002036,FBgn0035609,FBgn0032729,FBgn0046302,FBgn0032846,FBgn0034455,FBgn0034442,FBgn0030058,FBgn0036099,FBgn0031021,FBgn0037974,FBgn0039131,FBgn0032465,FBgn0035321,FBgn0032055,FBgn0035529,FBgn0031207,FBgn0039126,FBgn0035890,FBgn0039040,FBgn0030554,FBgn0033464,FBgn0039620,FBgn0039651,FBg…	3.9984e-05	0.018113	0.14849	1	0.21274	1
22	GO:0006414	translational elongation	FBgn0033184,FBgn0051054,FBgn0051159,FBgn0053158,FBgn0031898,FBgn0039566,FBgn0032646,FBgn0032198,FBgn0000557,FBgn0000556,FBgn0028737,FBgn0029176,FBgn0000558,FBgn0000559,FBgn0043346,FBgn0034627,FBgn0024556,FBgn0015722,FBgn0000100,FBgn0002593,FBgn0003274,FBgn0024182,	0.18382	1	0.15159	1	NA	NA
56	GO:0007517	muscle development	FBgn0000099,FBgn0005592,FBgn0000244,FBgn0032084,FBgn0032086,FBgn0050174,FBgn0050179,FBgn0051048,FBgn0032553,FBgn0032085,FBgn0030477,FBgn0038851,FBgn0039683,FBgn0000492,FBgn0024242,FBgn0000606,FBgn0005427,FBgn0005558,FBgn0023084,FBgn0026247,FBgn0004652,FBgn0001148,FBgn0001147,FBgn0010389,FBgn0028724,FBgn0028640,FBgn0028639,FBgn0028638,FBgn0028637,FBgn0028636,FBgn0028635,FBgn0028634,FBgn0001325,FBg…	0.00075115	0.34027	0.15576	1	0.35414	1
28	GO:0006403	RNA localization	FBgn0025457,FBgn0026141,FBgn0036195,FBgn0011760,FBgn0015933,FBgn0024432,FBgn0030276,FBgn0004838,FBgn0004237,FBgn0001215,FBgn0011674,FBgn0001986,FBgn0039157,FBgn0033247,FBgn0035938,FBgn0034646,FBgn0020255,FBgn0036497,FBgn0004903,FBgn0010258,FBgn0025801,FBgn0052823,FBgn0024509,FBgn0003483,FBgn0082162,FBgn0003520,FBgn0003654,FBgn0039117,	0.85277	1	0.16259	1	0.25353	1
44	GO:0008188	neuropeptide receptor activity	FBgn0036789,FBgn0028961,FBgn0039595,FBgn0037100,FBgn0039396,FBgn0030950,FBgn0030954,FBgn0038880,FBgn0033744,FBgn0033579,FBgn0034996,FBgn0040378,FBgn0031770,FBgn0033058,FBgn0050106,FBgn0050340,FBgn0051645,FBgn0052547,FBgn0052843,FBgn0053639,FBgn0053696,FBgn0030458,FBgn0030437,FBgn0029723,FBgn0033932,FBgn0038140,FBgn0038139,FBgn0038201,FBgn0035331,FBgn0035329,FBgn0038874,FBgn0035385,FBgn0016650,FBg…	0.0022273	1	0.16464	1	0.047779	1
131	GO:0005887	integral to plasma membrane	FBgn0004168,FBgn0004572,FBgn0004573,FBgn0031458,FBgn0000180,FBgn0000182,FBgn0027660,FBgn0000241,FBgn0036715,FBgn0037963,FBgn0038247,FBgn0038439,FBgn0022800,FBgn0039294,FBgn0039709,FBgn0015609,FBgn0032655,FBgn0039928,FBgn0037100,FBgn0002022,FBgn0039396,FBgn0010350,FBgn0038453,FBgn0027562,FBgn0029663,FBgn0025697,FBgn0031937,FBgn0031939,FBgn0034381,FBgn0028886,FBgn0033443,FBgn0039915,FBgn0035290,FBg…	1.4569e-08	6.5997e-06	0.16487	1	0.033571	1
84	GO:0007411	axon guidance	FBgn0023418,FBgn0023129,FBgn0000017,FBgn0020609,FBgn0000099,FBgn0004569,FBgn0015609,FBgn0023095,FBgn0010341,FBgn0053960,FBgn0021760,FBgn0013764,FBgn0010105,FBgn0017407,FBgn0024245,FBgn0010583,FBgn0015380,FBgn0033159,FBgn0000578,FBgn0040324,FBgn0000634,FBgn0000636,FBgn0024239,FBgn0082592,FBgn0028734,FBgn0011592,FBgn0035574,FBgn0001219,FBgn0001250,FBgn0013984,FBgn0001325,FBgn0026229,FBgn0002526,FBg…	1.0059e-07	4.5567e-05	0.16777	1	0.67001	1
39	GO:0006096	glycolysis	FBgn0000064,FBgn0029846,FBgn0037115,FBgn0029958,FBgn0036723,FBgn0033856,FBgn0034662,FBgn0031044,FBgn0031462,FBgn0031912,FBgn0039425,FBgn0036402,FBgn0039004,FBgn0038957,FBgn0038952,FBgn0038258,FBgn0036762,FBgn0034173,FBgn0037758,FBgn0031451,FBgn0027049,FBgn0000579,FBgn0001091,FBgn0001092,FBgn0001186,FBgn0001187,FBgn0042711,FBgn0042710,FBgn0001258,FBgn0036844,FBgn0023216,FBgn0003071,FBgn0027621,FBg…	0.67056	1	0.16923	1	0.48963	1
23	GO:0016459	myosin	FBgn0029776,FBgn0040034,FBgn0031410,FBgn0051638,FBgn0000317,FBgn0013765,FBgn0000340,FBgn0000410,FBgn0015933,FBgn0011225,FBgn0002741,FBgn0026059,FBgn0004687,FBgn0002772,FBgn0002773,FBgn0030252,FBgn0040299,FBgn0011673,FBgn0010246,FBgn0039157,FBgn0002938,FBgn0003149,FBgn0005634,	0.93445	1	0.17458	1	0.065864	1
91	GO:0006470	protein amino acid dephosphorylation	FBgn0020505,FBgn0030758,FBgn0010015,FBgn0010014,FBgn0015614,FBgn0036369,FBgn0032702,FBgn0033021,FBgn0032749,FBgn0039661,FBgn0036212,FBgn0029958,FBgn0035143,FBgn0062449,FBgn0031044,FBgn0038655,FBgn0037929,FBgn0039742,FBgn0031194,FBgn0035425,FBgn0039672,FBgn0051469,FBgn0052568,FBgn0025642,FBgn0028497,FBgn0030735,FBgn0039421,FBgn0035105,FBgn0027515,FBgn0031952,FBgn0032673,FBgn0030976,FBgn0036448,FBg…	0.53533	1	0.17916	1	0.7666	1
21	GO:0002009	morphogenesis of an epithelium	FBgn0000017,FBgn0014127,FBgn0000163,FBgn0027660,FBgn0000368,FBgn0001624,FBgn0043903,FBgn0003731,FBgn0005640,FBgn0000633,FBgn0002121,FBgn0011661,FBgn0039532,FBgn0067864,FBgn0028573,FBgn0014011,FBgn0003209,FBgn0003349,FBgn0003391,FBgn0003701,FBgn0010516,	0.028237	1	0.1837	1	0.15472	1
42	GO:0005856	cytoskeleton	FBgn0031781,FBgn0038369,FBgn0051536,FBgn0026141,FBgn0032409,FBgn0034451,FBgn0039841,FBgn0025623,FBgn0040010,FBgn0063261,FBgn0051304,FBgn0051802,FBgn0029876,FBgn0032225,FBgn0010434,FBgn0025865,FBgn0011760,FBgn0001624,FBgn0034738,FBgn0024242,FBgn0004583,FBgn0020440,FBgn0035498,FBgn0036688,FBgn0004864,FBgn0002121,FBgn0013951,FBgn0011661,FBgn0020272,FBgn0002938,FBgn0031437,FBgn0014001,FBgn0031799,FBg…	0.055258	1	0.18669	1	0.43162	1
104	GO:0008202	steroid metabolism	FBgn0039087,FBgn0039085,FBgn0032684,FBgn0034491,FBgn0031887,FBgn0032614,FBgn0029975,FBgn0034415,FBgn0034605,FBgn0039086,FBgn0027070,FBgn0032713,FBgn0027074,FBgn0042175,FBgn0042179,FBgn0050438,FBgn0051002,FBgn0051683,FBgn0051809,FBgn0051810,FBgn0030731,FBgn0036842,FBgn0058123,FBgn0036575,FBgn0038082,FBgn0038083,FBgn0032615,FBgn0038886,FBgn0032652,FBgn0028940,FBgn0030339,FBgn0031689,FBgn0031688,FBg…	0.39199	1	0.18707	1	0.28594	1
48	GO:0006099	tricarboxylic acid cycle	FBgn0010100,FBgn0020236,FBgn0039112,FBgn0037057,FBgn0036327,FBgn0036328,FBgn0039635,FBgn0037643,FBgn0037988,FBgn0039827,FBgn0038775,FBgn0039993,FBgn0042131,FBgn0052026,FBgn0035240,FBgn0035005,FBgn0029890,FBgn0037862,FBgn0039358,FBgn0037891,FBgn0031912,FBgn0032237,FBgn0030612,FBgn0036162,FBgn0038708,FBgn0038922,FBgn0037860,FBgn0037873,FBgn0029722,FBgn0030975,FBgn0036762,FBgn0034127,FBgn0038587,FBg…	0.17296	1	0.19334	1	NA	NA
75	GO:0016787	hydrolase activity	FBgn0000053,FBgn0030528,FBgn0030511,FBgn0037070,FBgn0037305,FBgn0030510,FBgn0034346,FBgn0031987,FBgn0037938,FBgn0038458,FBgn0035312,FBgn0035309,FBgn0039854,FBgn0039856,FBgn0030827,FBgn0033836,FBgn0043825,FBgn0032265,FBgn0032266,FBgn0037683,FBgn0042138,FBgn0033226,FBgn0030066,FBgn0042175,FBgn0029942,FBgn0050022,FBgn0050059,FBgn0050103,FBgn0050148,FBgn0050293,FBgn0050359,FBgn0050360,FBgn0051216,FBg…	0.51115	1	0.1966	1	0.14022	1
29	GO:0004601	peroxidase activity	FBgn0000261,FBgn0032685,FBgn0029656,FBgn0033521,FBgn0035168,FBgn0031464,FBgn0053123,FBgn0038469,FBgn0038511,FBgn0039222,FBgn0039005,FBgn0038465,FBgn0032061,FBgn0000413,FBgn0029088,FBgn0040309,FBgn0040308,FBgn0015400,FBgn0031016,FBgn0039862,FBgn0035438,FBgn0033520,FBgn0033518,FBgn0038519,FBgn0031479,FBgn0004577,FBgn0026186,FBgn0011828,FBgn0038538,	0.63069	1	0.19843	1	NA	NA
21	GO:0005834	heterotrimeric G-protein complex	FBgn0033756,FBgn0023510,FBgn0034931,FBgn0030142,FBgn0050054,FBgn0030962,FBgn0000384,FBgn0004435,FBgn0010223,FBgn0001105,FBgn0030011,FBgn0004623,FBgn0004921,FBgn0028433,FBgn0001104,FBgn0001122,FBgn0001123,FBgn0004377,FBgn0021874,FBgn0024941,FBgn0030242,	NA	NA	0.19984	1	NA	NA
24	GO:0007369	gastrulation	FBgn0000384,FBgn0064598,FBgn0000462,FBgn0020065,FBgn0003731,FBgn0028380,FBgn0000719,FBgn0001204,FBgn0010389,FBgn0020261,FBgn0035089,FBgn0003079,FBgn0003205,FBgn0014020,FBgn0023172,FBgn0003256,FBgn0003448,FBgn0003525,FBgn0020299,FBgn0003720,FBgn0003733,FBgn0028978,FBgn0003900,FBgn0004052,	0.001449	0.65641	0.20205	1	0.028838	1
32	GO:0004182	carboxypeptidase A activity	FBgn0033774,FBgn0035718,FBgn0029805,FBgn0032144,FBgn0035780,FBgn0031929,FBgn0033241,FBgn0029804,FBgn0051019,FBgn0029807,FBgn0051860,FBgn0052379,FBgn0052627,FBgn0053121,FBgn0032143,FBgn0039073,FBgn0030778,FBgn0031930,FBgn0030962,FBgn0035791,FBgn0035781,FBgn0035779,FBgn0035777,FBgn0035776,FBgn0030815,FBgn0010110,FBgn0011592,FBgn0027655,FBgn0002565,FBgn0028581,FBgn0041194,FBgn0004648,	0.0876	1	0.20206	1	0.47642	1
24	GO:0030162	regulation of proteolysis	FBgn0020509,FBgn0041171,FBgn0051758,FBgn0015024,FBgn0000352,FBgn0023444,FBgn0001079,FBgn0001086,FBgn0001980,FBgn0015946,FBgn0011598,FBgn0002431,FBgn0041147,FBgn0063924,FBgn0063923,FBgn0002930,FBgn0032725,FBgn0010441,FBgn0011706,FBgn0026360,FBgn0003371,FBgn0023423,FBgn0005410,FBgn0003997,	0.008806	1	0.21207	1	0.23056	1
36	GO:0005184	neuropeptide hormone activity	FBgn0041707,FBgn0004552,FBgn0000076,FBgn0015591,FBgn0032336,FBgn0038901,FBgn0039722,FBgn0039007,FBgn0033744,FBgn0033932,FBgn0013767,FBgn0012344,FBgn0032048,FBgn0011581,FBgn0000500,FBgn0068114,FBgn0000564,FBgn0028738,FBgn0000715,FBgn0028374,FBgn0053527,FBgn0035023,FBgn0028418,FBgn0036713,FBgn0027109,FBgn0035092,FBgn0040813,FBgn0042201,FBgn0040717,FBgn0023178,FBgn0045038,FBgn0013323,FBgn0032840,FBg…	0.35843	1	0.21555	1	0.0092857	1
26	GO:0008586	wing vein morphogenesis	FBgn0004614,FBgn0015905,FBgn0041163,FBgn0004988,FBgn0000435,FBgn0000463,FBgn0000490,FBgn0003731,FBgn0000575,FBgn0000672,FBgn0024234,FBgn0015231,FBgn0011224,FBgn0019805,FBgn0002119,FBgn0011648,FBgn0002931,FBgn0003110,FBgn0003175,FBgn0004635,FBgn0004579,FBgn0000287,FBgn0003396,FBgn0003463,FBgn0003557,FBgn0003984,	0.23671	1	0.21726	1	0.023637	1
149	GO:0004702	receptor signaling protein serine/threonine kinase activity	FBgn0010379,FBgn0022131,FBgn0010715,FBgn0000147,FBgn0037218,FBgn0005666,FBgn0025458,FBgn0013759,FBgn0016126,FBgn0004624,FBgn0004106,FBgn0004107,FBgn0013435,FBgn0004876,FBgn0016131,FBgn0013762,FBgn0015617,FBgn0015618,FBgn0019949,FBgn0025702,FBgn0039908,FBgn0037804,FBgn0039796,FBgn0037325,FBgn0037491,FBgn0031696,FBgn0038630,FBgn0035410,FBgn0034376,FBgn0035142,FBgn0032999,FBgn0033441,FBgn0030384,FBg…	0.059163	1	0.21949	1	0.20485	1
439	GO:0005737	cytoplasm	FBgn0026615,FBgn0020238,FBgn0004364,FBgn0027093,FBgn0027092,FBgn0002069,FBgn0005674,FBgn0027087,FBgn0027084,FBgn0000017,FBgn0012034,FBgn0000024,FBgn0028484,FBgn0000053,FBgn0022709,FBgn0012036,FBgn0013746,FBgn0004372,FBgn0027356,FBgn0011273,FBgn0026598,FBgn0022131,FBgn0040281,FBgn0000109,FBgn0017418,FBgn0025186,FBgn0000117,FBgn0041164,FBgn0036255,FBgn0029943,FBgn0020236,FBgn0041188,FBgn0000146,FBg…	0.009269	1	0.22576	1	0.50177	1
28	GO:0008407	bristle morphogenesis	FBgn0000022,FBgn0000154,FBgn0011758,FBgn0004854,FBgn0041606,FBgn0028388,FBgn0011760,FBgn0053553,FBgn0000575,FBgn0000630,FBgn0016081,FBgn0001168,FBgn0011771,FBgn0034083,FBgn0003110,FBgn0003117,FBgn0003174,FBgn0004170,FBgn0003326,FBgn0003371,FBgn0003447,FBgn0001961,FBgn0038206,FBgn0045034,FBgn0004395,FBgn0041088,FBgn0016076,FBgn0024273,	0.057956	1	0.23105	1	0.61303	1
146	GO:0000074	regulation of progression through cell cycle	FBgn0004907,FBgn0020510,FBgn0000017,FBgn0015589,FBgn0026598,FBgn0052707,FBgn0029879,FBgn0029094,FBgn0010300,FBgn0025781,FBgn0004106,FBgn0032863,FBgn0004107,FBgn0013435,FBgn0011573,FBgn0026143,FBgn0016131,FBgn0013762,FBgn0027491,FBgn0015618,FBgn0019949,FBgn0036332,FBgn0034897,FBgn0034231,FBgn0030299,FBgn0038304,FBgn0031696,FBgn0037930,FBgn0030191,FBgn0040394,FBgn0034403,FBgn0034606,FBgn0030376,FBg…	0.15396	1	0.23472	1	0.21346	1
93	GO:0006520	amino acid metabolism	FBgn0020764,FBgn0000075,FBgn0000153,FBgn0036208,FBgn0032704,FBgn0037440,FBgn0031860,FBgn0036346,FBgn0035300,FBgn0037305,FBgn0033543,FBgn0039543,FBgn0031064,FBgn0036984,FBgn0035890,FBgn0031937,FBgn0031939,FBgn0038531,FBgn0031174,FBgn0030361,FBgn0034381,FBgn0034390,FBgn0028886,FBgn0039844,FBgn0030218,FBgn0030816,FBgn0033443,FBgn0036955,FBgn0039915,FBgn0032997,FBgn0025837,FBgn0035383,FBgn0050088,FBg…	0.00028528	0.12923	0.2353	1	0.040744	1
31	GO:0007163	establishment and/or maintenance of cell polarity	FBgn0015589,FBgn0026598,FBgn0022131,FBgn0000117,FBgn0000163,FBgn0013759,FBgn0010215,FBgn0035085,FBgn0039014,FBgn0000340,FBgn0010434,FBgn0000368,FBgn0000499,FBgn0001084,FBgn0001085,FBgn0016797,FBgn0027343,FBgn0027342,FBgn0001259,FBgn0033984,FBgn0038167,FBgn0013997,FBgn0067864,FBgn0003090,FBgn0003177,FBgn0003349,FBgn0003391,FBgn0030412,FBgn0015838,FBgn0039269,FBgn0026313,	0.0019752	0.89478	0.23844	1	0.27315	1
125	GO:0005198	structural molecule activity	FBgn0015567,FBgn0026729,FBgn0000163,FBgn0026562,FBgn0015609,FBgn0032655,FBgn0023095,FBgn0033949,FBgn0035294,FBgn0032683,FBgn0034655,FBgn0031217,FBgn0037941,FBgn0035929,FBgn0039472,FBgn0033710,FBgn0028939,FBgn0037447,FBgn0000299,FBgn0027599,FBgn0050046,FBgn0050203,FBgn0051551,FBgn0051678,FBgn0028543,FBgn0051999,FBgn0028542,FBgn0027929,FBgn0035008,FBgn0023458,FBgn0030828,FBgn0036977,FBgn0036206,FBg…	0.00010573	0.047895	0.24132	1	0.7137	1
29	GO:0009187	cyclic nucleotide metabolism	FBgn0022710,FBgn0023416,FBgn0004852,FBgn0024150,FBgn0040510,FBgn0040509,FBgn0040508,FBgn0040507,FBgn0040506,FBgn0036368,FBgn0051183,FBgn0051757,FBgn0052158,FBgn0034568,FBgn0053958,FBgn0032059,FBgn0037256,FBgn0000479,FBgn0013972,FBgn0038435,FBgn0038436,FBgn0013974,FBgn0038295,FBgn0033984,FBgn0032686,FBgn0032379,FBgn0038237,FBgn0034886,FBgn0052648,	0.0019987	0.90541	0.24351	1	0.47943	1
290	GO:0005886	plasma membrane	FBgn0004364,FBgn0013743,FBgn0004573,FBgn0020515,FBgn0000024,FBgn0015567,FBgn0010379,FBgn0040505,FBgn0000071,FBgn0027356,FBgn0000077,FBgn0011747,FBgn0017645,FBgn0031458,FBgn0000108,FBgn0000119,FBgn0002921,FBgn0011300,FBgn0000206,FBgn0003502,FBgn0005592,FBgn0015607,FBgn0015608,FBgn0015609,FBgn0013995,FBgn0000261,FBgn0028475,FBgn0036368,FBgn0031837,FBgn0038690,FBgn0033477,FBgn0032035,FBgn0033452,FBg…	2.8486e-10	1.2904e-07	0.24885	1	0.99408	1
64	GO:0019722	calcium-mediated signaling	FBgn0011273,FBgn0022131,FBgn0013759,FBgn0016126,FBgn0004624,FBgn0010014,FBgn0015614,FBgn0004580,FBgn0030950,FBgn0030954,FBgn0030281,FBgn0033238,FBgn0040351,FBgn0034774,FBgn0035161,FBgn0037930,FBgn0038830,FBgn0040010,FBgn0032999,FBgn0039374,FBgn0050378,FBgn0051475,FBgn0031673,FBgn0051802,FBgn0051958,FBgn0051960,FBgn0039373,FBgn0039380,FBgn0034179,FBgn0036926,FBgn0036661,FBgn0004910,FBgn0030897,FBg…	0.0013017	0.58967	0.24992	1	0.1058	1
27	GO:0007350	blastoderm segmentation	FBgn0070054,FBgn0000062,FBgn0069982,FBgn0016131,FBgn0013764,FBgn0004859,FBgn0000338,FBgn0000339,FBgn0000411,FBgn0053553,FBgn0043903,FBgn0003731,FBgn0000606,FBgn0001077,FBgn0004864,FBgn0001309,FBgn0001319,FBgn0004956,FBgn0003117,FBgn0003892,FBgn0015805,FBgn0003371,FBgn0003430,FBgn0003444,FBgn0016917,FBgn0004009,FBgn0010453,	0.014126	1	0.2524	1	0.44382	1
43	GO:0006916	anti-apoptosis	FBgn0027885,FBgn0010379,FBgn0064191,FBgn0037808,FBgn0040491,FBgn0000250,FBgn0027512,FBgn0039796,FBgn0038489,FBgn0032035,FBgn0039407,FBgn0052703,FBgn0058190,FBgn0035871,FBgn0029131,FBgn0042948,FBgn0011274,FBgn0000462,FBgn0029365,FBgn0003731,FBgn0017638,FBgn0000659,FBgn0015247,FBgn0046827,FBgn0035049,FBgn0033438,FBgn0002914,FBgn0011817,FBgn0020386,FBgn0000274,FBgn0003118,FBgn0042693,FBgn0003205,FBg…	0.16343	1	0.25818	1	0.35647	1
58	GO:0007507	heart development	FBgn0000014,FBgn0000015,FBgn0000044,FBgn0000095,FBgn0015903,FBgn0000117,FBgn0004862,FBgn0033661,FBgn0036004,FBgn0000462,FBgn0028789,FBgn0000490,FBgn0000499,FBgn0000606,FBgn0001085,FBgn0001122,FBgn0016660,FBgn0032209,FBgn0004644,FBgn0010389,FBgn0002526,FBgn0011278,FBgn0008651,FBgn0036672,FBgn0011648,FBgn0011655,FBgn0011656,FBgn0005511,FBgn0002973,FBgn0019664,FBgn0003117,FBgn0003118,FBgn0028573,FBg…	0.12332	1	0.26344	1	0.39282	1
40	GO:0005057	receptor signaling protein activity	FBgn0039590,FBgn0039249,FBgn0031079,FBgn0039541,FBgn0033665,FBgn0026872,FBgn0029580,FBgn0030481,FBgn0037292,FBgn0050387,FBgn0031473,FBgn0051284,FBgn0052262,FBgn0052263,FBgn0039955,FBgn0038297,FBgn0039075,FBgn0036217,FBgn0039513,FBgn0034542,FBgn0031820,FBgn0016032,FBgn0036558,FBgn0032742,FBgn0035113,FBgn0004635,FBgn0030318,FBgn0032415,FBgn0041096,FBgn0053113,FBgn0003295,FBgn0019652,FBgn0024836,FBg…	0.0025035	1	0.26615	1	0.76077	1
59	GO:0006030	chitin metabolism	FBgn0036363,FBgn0036361,FBgn0036362,FBgn0031737,FBgn0035430,FBgn0040601,FBgn0035325,FBgn0039042,FBgn0038629,FBgn0037487,FBgn0025390,FBgn0031097,FBgn0036953,FBgn0036954,FBgn0036234,FBgn0036227,FBgn0032598,FBgn0035398,FBgn0030171,FBgn0050293,FBgn0051077,FBgn0051439,FBgn0051973,FBgn0052036,FBgn0052209,FBgn0052284,FBgn0052302,FBgn0052304,FBgn0052499,FBgn0052656,FBgn0053173,FBgn0038492,FBgn0027600,FBg…	0.73749	1	0.26841	1	0.46009	1
63	GO:0008061	chitin binding	FBgn0036363,FBgn0036361,FBgn0036362,FBgn0031737,FBgn0035430,FBgn0040601,FBgn0035325,FBgn0039042,FBgn0038629,FBgn0037487,FBgn0025390,FBgn0031097,FBgn0036953,FBgn0036954,FBgn0036234,FBgn0036227,FBgn0032598,FBgn0035398,FBgn0030171,FBgn0050293,FBgn0051077,FBgn0051439,FBgn0051973,FBgn0052036,FBgn0052209,FBgn0052284,FBgn0052302,FBgn0052304,FBgn0052499,FBgn0052656,FBgn0053173,FBgn0038492,FBgn0027600,FBg…	0.73859	1	0.26955	1	0.46078	1
23	GO:0016298	lipase activity	FBgn0039774,FBgn0038067,FBgn0037938,FBgn0032275,FBgn0030827,FBgn0043825,FBgn0032265,FBgn0032266,FBgn0031426,FBgn0042138,FBgn0042175,FBgn0029942,FBgn0051272,FBgn0051683,FBgn0014906,FBgn0030828,FBgn0034166,FBgn0032973,FBgn0033999,FBgn0032926,FBgn0032923,FBgn0023496,FBgn0023495,	0.11166	1	0.27329	1	0.10578	1
192	GO:0007010	cytoskeleton organization and biogenesis	FBgn0020510,FBgn0000043,FBgn0000044,FBgn0000042,FBgn0000045,FBgn0000046,FBgn0000047,FBgn0011741,FBgn0029105,FBgn0000108,FBgn0031781,FBgn0031050,FBgn0011742,FBgn0011743,FBgn0011744,FBgn0011745,FBgn0038369,FBgn0052672,FBgn0038539,FBgn0010217,FBgn0025716,FBgn0005666,FBgn0000246,FBgn0033504,FBgn0010341,FBgn0051536,FBgn0004876,FBgn0039056,FBgn0036372,FBgn0033949,FBgn0035294,FBgn0035637,FBgn0039246,FBg…	0.0042079	1	0.27793	1	0.74672	1
24	GO:0015450	protein translocase activity	FBgn0038683,FBgn0034510,FBgn0031049,FBgn0031164,FBgn0051229,FBgn0033691,FBgn0035473,FBgn0038996,FBgn0026571,FBgn0027360,FBgn0036204,FBgn0038018,FBgn0037307,FBgn0037310,FBgn0020371,FBgn0027359,FBgn0030480,FBgn0027358,FBgn0036928,FBgn0016041,FBgn0033357,FBgn0032397,FBgn0037828,FBgn0033074,	0.71173	1	0.27852	1	NA	NA
50	GO:0006644	phospholipid metabolism	FBgn0036111,FBgn0041342,FBgn0035231,FBgn0010350,FBgn0036367,FBgn0035464,FBgn0035435,FBgn0031691,FBgn0030013,FBgn0036550,FBgn0036553,FBgn0036552,FBgn0036551,FBgn0030827,FBgn0042175,FBgn0032955,FBgn0029720,FBgn0051683,FBgn0052191,FBgn0053116,FBgn0030421,FBgn0030828,FBgn0036977,FBgn0026576,FBgn0033844,FBgn0036053,FBgn0031948,FBgn0036768,FBgn0036765,FBgn0038649,FBgn0039698,FBgn0033763,FBgn0032926,FBg…	0.079973	1	0.27929	1	0.87108	1
73	GO:0007608	sensory perception of smell	FBgn0034775,FBgn0029904,FBgn0014462,FBgn0000535,FBgn0027796,FBgn0035870,FBgn0015721,FBgn0020277,FBgn0004625,FBgn0034468,FBgn0034475,FBgn0030298,FBgn0030715,FBgn0041626,FBgn0062565,FBgn0029521,FBgn0026398,FBgn0026397,FBgn0026396,FBgn0026395,FBgn0026394,FBgn0023523,FBgn0032096,FBgn0026392,FBgn0026391,FBgn0026390,FBgn0028946,FBgn0033041,FBgn0033043,FBgn0026389,FBgn0026393,FBgn0033404,FBgn0033422,FBg…	0.1364	1	0.28573	1	0.013358	1
94	GO:0042623	ATPase activity, coupled	FBgn0023096,FBgn0015019,FBgn0010621,FBgn0026141,FBgn0035695,FBgn0034478,FBgn0032972,FBgn0028858,FBgn0032520,FBgn0034451,FBgn0036334,FBgn0035256,FBgn0033243,FBgn0035799,FBgn0029993,FBgn0029776,FBgn0040034,FBgn0035009,FBgn0032525,FBgn0035581,FBgn0031410,FBgn0027599,FBgn0063261,FBgn0039510,FBgn0032444,FBgn0036195,FBgn0037962,FBgn0030086,FBgn0035100,FBgn0037151,FBgn0031728,FBgn0036499,FBgn0033342,FBg…	0.86492	1	0.28639	1	0.24771	1
58	GO:0007059	chromosome segregation	FBgn0004907,FBgn0000147,FBgn0025458,FBgn0025457,FBgn0015615,FBgn0026876,FBgn0030299,FBgn0033661,FBgn0031696,FBgn0040010,FBgn0031601,FBgn0051802,FBgn0052396,FBgn0029798,FBgn0039164,FBgn0035879,FBgn0038565,FBgn0027835,FBgn0027066,FBgn0011205,FBgn0031107,FBgn0011606,FBgn0004379,FBgn0035640,FBgn0002707,FBgn0053208,FBgn0004643,FBgn0053715,FBgn0002924,FBgn0004374,FBgn0023184,FBgn0003009,FBgn0015283,FBg…	0.79939	1	0.29629	1	0.14031	1
73	GO:0000165	MAPKKK cascade	FBgn0000097,FBgn0000229,FBgn0033504,FBgn0029092,FBgn0036369,FBgn0032702,FBgn0033021,FBgn0035143,FBgn0039124,FBgn0031044,FBgn0050417,FBgn0050440,FBgn0052560,FBgn0052703,FBgn0035802,FBgn0058190,FBgn0034158,FBgn0037098,FBgn0034423,FBgn0036896,FBgn0015925,FBgn0010269,FBgn0033102,FBgn0020659,FBgn0039225,FBgn0023083,FBgn0004656,FBgn0004390,FBgn0021873,FBgn0004833,FBgn0010303,FBgn0028427,FBgn0020412,FBg…	5.6751e-05	0.025708	0.3001	1	0.50475	1
95	GO:0006915	apoptosis	FBgn0000014,FBgn0015331,FBgn0065037,FBgn0065036,FBgn0015589,FBgn0026598,FBgn0024252,FBgn0029943,FBgn0038928,FBgn0040491,FBgn0023095,FBgn0022213,FBgn0032409,FBgn0029092,FBgn0027562,FBgn0034731,FBgn0032745,FBgn0030520,FBgn0035488,FBgn0033624,FBgn0025697,FBgn0039570,FBgn0035165,FBgn0039407,FBgn0034396,FBgn0031635,FBgn0036955,FBgn0030114,FBgn0034606,FBgn0035290,FBgn0037383,FBgn0051741,FBgn0052130,FBg…	2.2174e-06	0.0010045	0.30227	1	0.28793	1
54	GO:0042626	ATPase activity, coupled to transmembrane movement of substances	FBgn0020762,FBgn0000241,FBgn0035695,FBgn0034612,FBgn0039244,FBgn0031734,FBgn0031069,FBgn0025701,FBgn0031169,FBgn0030321,FBgn0031170,FBgn0031362,FBgn0031171,FBgn0031162,FBgn0030403,FBgn0039890,FBgn0051121,FBgn0051213,FBgn0023536,FBgn0025683,FBgn0031449,FBgn0028539,FBgn0051792,FBgn0051793,FBgn0052091,FBgn0052186,FBgn0052516,FBgn0053173,FBgn0053970,FBgn0038376,FBgn0038740,FBgn0031220,FBgn0039207,FBg…	0.027658	1	0.30418	1	0.13587	1
69	GO:0005875	microtubule associated complex	FBgn0015589,FBgn0026598,FBgn0000140,FBgn0023096,FBgn0034577,FBgn0028858,FBgn0039246,FBgn0032520,FBgn0037375,FBgn0035256,FBgn0031955,FBgn0033243,FBgn0029993,FBgn0035581,FBgn0032761,FBgn0032999,FBgn0034957,FBgn0052392,FBgn0039510,FBgn0036195,FBgn0035100,FBgn0034106,FBgn0034566,FBgn0037726,FBgn0021760,FBgn0020503,FBgn0013765,FBgn0000352,FBgn0000283,FBgn0025441,FBgn0013809,FBgn0013810,FBgn0013811,FBg…	0.83354	1	0.30776	1	0.66826	1
59	GO:0016321	female meiosis chromosome segregation	FBgn0000063,FBgn0000152,FBgn0014133,FBgn0013765,FBgn0010110,FBgn0015218,FBgn0024238,FBgn0004390,FBgn0001987,FBgn0011598,FBgn0001200,FBgn0010229,FBgn0020412,FBgn0002526,FBgn0010602,FBgn0032929,FBgn0010431,FBgn0002901,FBgn0019668,FBgn0002962,FBgn0011818,FBgn0011692,FBgn0014010,FBgn0015287,FBgn0003326,FBgn0044417,FBgn0044416,FBgn0044415,FBgn0044414,FBgn0044413,FBgn0044412,FBgn0044411,FBgn0044410,FBg…	0.00031533	0.14284	0.30849	1	0.24064	1
106	GO:0007049	cell cycle	FBgn0013746,FBgn0029879,FBgn0025781,FBgn0004106,FBgn0012058,FBgn0016131,FBgn0013762,FBgn0015618,FBgn0019949,FBgn0026141,FBgn0030067,FBgn0037117,FBgn0030299,FBgn0033557,FBgn0033661,FBgn0030191,FBgn0033447,FBgn0036480,FBgn0034403,FBgn0034606,FBgn0030376,FBgn0050069,FBgn0050337,FBgn0051251,FBgn0051368,FBgn0051687,FBgn0052137,FBgn0052371,FBgn0052377,FBgn0052845,FBgn0037979,FBgn0029875,FBgn0037800,FBg…	0.37013	1	0.31175	1	0.15484	1
75	GO:0006928	cell motility	FBgn0020510,FBgn0000667,FBgn0029105,FBgn0031781,FBgn0010217,FBgn0005666,FBgn0023096,FBgn0010215,FBgn0036357,FBgn0032972,FBgn0040034,FBgn0035581,FBgn0037884,FBgn0083919,FBgn0051352,FBgn0051624,FBgn0051988,FBgn0052396,FBgn0052528,FBgn0052750,FBgn0052751,FBgn0039510,FBgn0029848,FBgn0058005,FBgn0037962,FBgn0038565,FBgn0034106,FBgn0037726,FBgn0000384,FBgn0013809,FBgn0013810,FBgn0013811,FBgn0010349,FBg…	0.018179	1	0.31954	1	0.51727	1
28	GO:0005669	transcription factor TFIID complex	FBgn0026262,FBgn0011569,FBgn0011571,FBgn0031446,FBgn0028897,FBgn0033562,FBgn0031444,FBgn0000617,FBgn0026441,FBgn0031873,FBgn0014342,FBgn0041103,FBgn0037981,FBgn0010355,FBgn0028398,FBgn0026324,FBgn0011291,FBgn0011290,FBgn0031623,FBgn0032847,FBgn0011836,FBgn0010280,FBgn0010356,FBgn0010417,FBgn0024909,FBgn0022724,FBgn0003687,FBgn0026758,	0.40781	1	0.31968	1	NA	NA
245	GO:0030528	transcription regulator activity	FBgn0020238,FBgn0004907,FBgn0000018,FBgn0027620,FBgn0037555,FBgn0015904,FBgn0005386,FBgn0000139,FBgn0039946,FBgn0050420,FBgn0025185,FBgn0000179,FBgn0010300,FBgn0012049,FBgn0000242,FBgn0000250,FBgn0015919,FBgn0000286,FBgn0035702,FBgn0037446,FBgn0035690,FBgn0037436,FBgn0038418,FBgn0032814,FBgn0032815,FBgn0034570,FBgn0032760,FBgn0035630,FBgn0039329,FBgn0030010,FBgn0037659,FBgn0030530,FBgn0034921,FBg…	0.00071369	0.3233	0.3224	1	0.15249	1
26	GO:0045211	postsynaptic membrane	FBgn0039928,FBgn0039840,FBgn0033558,FBgn0029733,FBgn0036727,FBgn0030707,FBgn0012851,FBgn0000635,FBgn0024963,FBgn0001134,FBgn0037950,FBgn0010240,FBgn0031014,FBgn0032151,FBgn0028875,FBgn0015519,FBgn0037212,FBgn0000036,FBgn0000039,FBgn0031261,FBgn0000038,FBgn0004118,FBgn0003011,FBgn0036542,FBgn0004244,FBgn0039269,	0.43071	1	0.32247	1	NA	NA
21	GO:0007178	transmembrane receptor protein serine/threonine kinase signaling pathway	FBgn0024913,FBgn0034655,FBgn0033440,FBgn0032749,FBgn0034921,FBgn0052687,FBgn0034876,FBgn0028888,FBgn0032633,FBgn0015399,FBgn0015400,FBgn0033984,FBgn0026199,FBgn0032661,FBgn0010441,FBgn0028546,FBgn0025800,FBgn0038504,FBgn0036494,FBgn0029114,FBgn0024179,	0.66389	1	0.32372	1	0.64173	1
102	GO:0007283	spermatogenesis	FBgn0033749,FBgn0015583,FBgn0004372,FBgn0000158,FBgn0004581,FBgn0011208,FBgn0011206,FBgn0011569,FBgn0004106,FBgn0034731,FBgn0039124,FBgn0031373,FBgn0031607,FBgn0031910,FBgn0029820,FBgn0031273,FBgn0034816,FBgn0051711,FBgn0034740,FBgn0034739,FBgn0034659,FBgn0034423,FBgn0000308,FBgn0034667,FBgn0015374,FBgn0011760,FBgn0025641,FBgn0011209,FBgn0011202,FBgn0019828,FBgn0020129,FBgn0000504,FBgn0026249,FBg…	0.13501	1	0.32603	1	0.38294	1
48	GO:0006445	regulation of translation	FBgn0000166,FBgn0015907,FBgn0011206,FBgn0010300,FBgn0039122,FBgn0029973,FBgn0039588,FBgn0033184,FBgn0028510,FBgn0039959,FBgn0038473,FBgn0058068,FBgn0032404,FBgn0038810,FBgn0034087,FBgn0000392,FBgn0000557,FBgn0000556,FBgn0024556,FBgn0004926,FBgn0022023,FBgn0020660,FBgn0023213,FBgn0034858,FBgn0037249,FBgn0034258,FBgn0034237,FBgn0020443,FBgn0028734,FBgn0019990,FBgn0042712,FBgn0030235,FBgn0025582,FBg…	0.66858	1	0.32757	1	0.24944	1
58	GO:0007601	visual perception	FBgn0000028,FBgn0000206,FBgn0031264,FBgn0039695,FBgn0039040,FBgn0032405,FBgn0031630,FBgn0039043,FBgn0029994,FBgn0052532,FBgn0052683,FBgn0053958,FBgn0036519,FBgn0033679,FBgn0032910,FBgn0032059,FBgn0037256,FBgn0000313,FBgn0000317,FBgn0025864,FBgn0000411,FBgn0000410,FBgn0023444,FBgn0000320,FBgn0030897,FBgn0083228,FBgn0008636,FBgn0040206,FBgn0028582,FBgn0011653,FBgn0030252,FBgn0040299,FBgn0011673,FBg…	0.0013711	0.62111	0.32803	1	0.091453	1
305	GO:0006468	protein amino acid phosphorylation	FBgn0000017,FBgn0028484,FBgn0010379,FBgn0000063,FBgn0040505,FBgn0026307,FBgn0022131,FBgn0010715,FBgn0000147,FBgn0037218,FBgn0000150,FBgn0011300,FBgn0027889,FBgn0024143,FBgn0000229,FBgn0005666,FBgn0003502,FBgn0005592,FBgn0025458,FBgn0022800,FBgn0011568,FBgn0013759,FBgn0000253,FBgn0016126,FBgn0004624,FBgn0004106,FBgn0004107,FBgn0013435,FBgn0004876,FBgn0016131,FBgn0013762,FBgn0027491,FBgn0015617,FBg…	0.0013739	0.62239	0.33075	1	0.68875	1
82	GO:0008360	regulation of cell shape	FBgn0020510,FBgn0000017,FBgn0010379,FBgn0030749,FBgn0031781,FBgn0032859,FBgn0010348,FBgn0000117,FBgn0002921,FBgn0013759,FBgn0028388,FBgn0010341,FBgn0019949,FBgn0035697,FBgn0037293,FBgn0034695,FBgn0039924,FBgn0033441,FBgn0052666,FBgn0052944,FBgn0037028,FBgn0031299,FBgn0032677,FBgn0027587,FBgn0027515,FBgn0036943,FBgn0037188,FBgn0036742,FBgn0025865,FBgn0000384,FBgn0010382,FBgn0025455,FBgn0004638,FBg…	0.034629	1	0.33502	1	0.79834	1
25	GO:0005996	monosaccharide metabolism	FBgn0033969,FBgn0035679,FBgn0036298,FBgn0030525,FBgn0039330,FBgn0036160,FBgn0032387,FBgn0043783,FBgn0052445,FBgn0032372,FBgn0035950,FBgn0038321,FBgn0037147,FBgn0036942,FBgn0036941,FBgn0036161,FBgn0037744,FBgn0033769,FBgn0027341,FBgn0039580,FBgn0031717,FBgn0003076,FBgn0033377,FBgn0004901,FBgn0041194,	0.0012577	0.56974	0.33513	1	NA	NA
86	GO:0007391	dorsal closure	FBgn0000017,FBgn0069298,FBgn0000097,FBgn0000117,FBgn0000229,FBgn0003502,FBgn0043364,FBgn0010341,FBgn0000299,FBgn0000308,FBgn0044323,FBgn0000340,FBgn0010434,FBgn0000449,FBgn0001624,FBgn0000490,FBgn0000499,FBgn0069452,FBgn0069450,FBgn0069448,FBgn0069444,FBgn0003731,FBgn0000578,FBgn0000633,FBgn0024555,FBgn0024234,FBgn0010303,FBgn0013984,FBgn0011225,FBgn0001291,FBgn0015396,FBgn0001297,FBgn0001560,FBg…	0.0016058	0.72745	0.33679	1	0.42313	1
113	GO:0005386	carrier activity	FBgn0011293,FBgn0025111,FBgn0028646,FBgn0034366,FBgn0067783,FBgn0000180,FBgn0036199,FBgn0032785,FBgn0032783,FBgn0039107,FBgn0036289,FBgn0029963,FBgn0033248,FBgn0037970,FBgn0033437,FBgn0038966,FBgn0035743,FBgn0030218,FBgn0037668,FBgn0032715,FBgn0034884,FBgn0034883,FBgn0031359,FBgn0033905,FBgn0033904,FBgn0037969,FBgn0036808,FBgn0035568,FBgn0035390,FBgn0039674,FBgn0037512,FBgn0037323,FBgn0035078,FBg…	0.021892	1	0.33739	1	0.14433	1
36	GO:0006334	nucleosome assembly	FBgn0027620,FBgn0029094,FBgn0015610,FBgn0033526,FBgn0030054,FBgn0037967,FBgn0038252,FBgn0040345,FBgn0039553,FBgn0040477,FBgn0022893,FBgn0028807,FBgn0068828,FBgn0068782,FBgn0068781,FBgn0068723,FBgn0068722,FBgn0068564,FBgn0068563,FBgn0028751,FBgn0000541,FBgn0034975,FBgn0001195,FBgn0051617,FBgn0051618,FBgn0001197,FBgn0001198,FBgn0001199,FBgn0014857,FBgn0051613,FBgn0051611,FBgn0011604,FBgn0015268,FBg…	0.13726	1	0.34523	1	0.080634	1
28	GO:0007419	ventral cord development	FBgn0000022,FBgn0004878,FBgn0000463,FBgn0000462,FBgn0000492,FBgn0000576,FBgn0004586,FBgn0001148,FBgn0001180,FBgn0001204,FBgn0010389,FBgn0025776,FBgn0001325,FBgn0002561,FBgn0002543,FBgn0004647,FBgn0002970,FBgn0002973,FBgn0004595,FBgn0032006,FBgn0010333,FBgn0041097,FBgn0003300,FBgn0004170,FBgn0004666,FBgn0003651,FBgn0003986,FBgn0004009,	0.0067845	1	0.3457	1	0.72779	1
456	GO:0006952	defense response	FBgn0004364,FBgn0028484,FBgn0015010,FBgn0020508,FBgn0010548,FBgn0000084,FBgn0041581,FBgn0041579,FBgn0000165,FBgn0038928,FBgn0000229,FBgn0000250,FBgn0031114,FBgn0023095,FBgn0000261,FBgn0010531,FBgn0029092,FBgn0039087,FBgn0039085,FBgn0032684,FBgn0032797,FBgn0032685,FBgn0035695,FBgn0034655,FBgn0027562,FBgn0035452,FBgn0034638,FBgn0032749,FBgn0034612,FBgn0037926,FBgn0032721,FBgn0032853,FBgn0032754,FBg…	3.0933e-09	1.4013e-06	0.34704	1	0.63636	1
34	GO:0015020	glucuronosyltransferase activity	FBgn0000044,FBgn0032684,FBgn0031887,FBgn0034605,FBgn0032713,FBgn0051002,FBgn0036842,FBgn0027073,FBgn0038082,FBgn0038083,FBgn0038886,FBgn0030662,FBgn0029175,FBgn0066114,FBgn0036144,FBgn0032135,FBgn0020245,FBgn0026315,FBgn0026314,FBgn0040262,FBgn0040261,FBgn0040260,FBgn0026756,FBgn0026755,FBgn0026754,FBgn0040091,FBgn0040259,FBgn0040257,FBgn0040256,FBgn0040255,FBgn0040253,FBgn0040252,FBgn0040251,FBg…	0.93562	1	0.35402	1	0.25153	1
33	GO:0017111	nucleoside-triphosphatase activity	FBgn0040237,FBgn0032832,FBgn0033564,FBgn0033661,FBgn0036574,FBgn0051453,FBgn0038745,FBgn0038344,FBgn0037900,FBgn0035946,FBgn0035918,FBgn0030871,FBgn0036892,FBgn0036451,FBgn0015376,FBgn0015929,FBgn0004913,FBgn0010391,FBgn0040208,FBgn0024332,FBgn0017577,FBgn0020633,FBgn0004513,FBgn0013998,FBgn0024947,FBgn0022772,FBgn0023181,FBgn0015271,FBgn0040078,FBgn0040075,FBgn0032244,FBgn0010747,FBgn0028675,	0.037043	1	0.35428	1	0.10376	1
22	GO:0007367	segment polarity determination	FBgn0027535,FBgn0067317,FBgn0041604,FBgn0022826,FBgn0000577,FBgn0001079,FBgn0024231,FBgn0001148,FBgn0001147,FBgn0004644,FBgn0039907,FBgn0005511,FBgn0019664,FBgn0024194,FBgn0020251,FBgn0003371,FBgn0010851,FBgn0024836,FBgn0004009,FBgn0069331,FBgn0069307,FBgn0069302,	0.059167	1	0.3551	1	0.21956	1
49	GO:0016055	Wnt receptor signaling pathway	FBgn0026598,FBgn0000117,FBgn0000119,FBgn0026597,FBgn0004132,FBgn0027535,FBgn0028542,FBgn0028545,FBgn0015024,FBgn0011577,FBgn0041604,FBgn0015380,FBgn0000499,FBgn0041660,FBgn0000524,FBgn0041640,FBgn0029175,FBgn0001085,FBgn0016797,FBgn0027343,FBgn0027342,FBgn0001122,FBgn0024231,FBgn0083086,FBgn0039907,FBgn0026209,FBgn0063921,FBgn0063920,FBgn0015624,FBgn0044028,FBgn0003013,FBgn0019664,FBgn0043900,FBg…	9.5591e-05	0.043303	0.35545	1	0.74666	1
30	GO:0006397	mRNA processing	FBgn0026086,FBgn0002638,FBgn0015907,FBgn0043904,FBgn0032822,FBgn0035397,FBgn0032240,FBgn0052423,FBgn0028474,FBgn0033842,FBgn0030668,FBgn0032346,FBgn0026533,FBgn0039183,FBgn0020047,FBgn0004838,FBgn0004237,FBgn0001215,FBgn0001986,FBgn0011666,FBgn0014870,FBgn0004903,FBgn0010258,FBgn0010263,FBgn0034879,FBgn0034065,FBgn0030789,FBgn0037815,FBgn0003435,FBgn0003742,	0.1108	1	0.35571	1	0.05049	1
23	GO:0004245	neprilysin activity	FBgn0039612,FBgn0027578,FBgn0039613,FBgn0039611,FBgn0039609,FBgn0032442,FBgn0029769,FBgn0030425,FBgn0032585,FBgn0039024,FBgn0039023,FBgn0039022,FBgn0039564,FBgn0037727,FBgn0033742,FBgn0031805,FBgn0031808,FBgn0031809,FBgn0029843,FBgn0027570,FBgn0031081,FBgn0038818,FBgn0039478,	0.14533	1	0.35736	1	NA	NA
55	GO:0006144	purine base metabolism	FBgn0037661,FBgn0028658,FBgn0000052,FBgn0000053,FBgn0020513,FBgn0022709,FBgn0022708,FBgn0042094,FBgn0014455,FBgn0015011,FBgn0000109,FBgn0010217,FBgn0020235,FBgn0000239,FBgn0039241,FBgn0030511,FBgn0036099,FBgn0030510,FBgn0033706,FBgn0035348,FBgn0032437,FBgn0039830,FBgn0034898,FBgn0033426,FBgn0037219,FBgn0038350,FBgn0038348,FBgn0038347,FBgn0039790,FBgn0035204,FBgn0051115,FBgn0052549,FBgn0052626,FBg…	0.90782	1	0.36036	1	0.505	1
72	GO:0006511	ubiquitin-dependent protein catabolism	FBgn0025720,FBgn0028467,FBgn0037314,FBgn0035402,FBgn0037296,FBgn0036669,FBgn0031187,FBgn0030366,FBgn0028476,FBgn0031442,FBgn0031443,FBgn0032596,FBgn0030370,FBgn0024997,FBgn0029819,FBgn0050421,FBgn0051742,FBgn0052479,FBgn0052486,FBgn0029763,FBgn0032216,FBgn0039214,FBgn0038862,FBgn0039025,FBgn0030969,FBgn0033352,FBgn0036913,FBgn0034088,FBgn0033916,FBgn0033738,FBgn0037236,FBgn0032467,FBgn0064599,FBg…	0.15327	1	0.36133	1	0.94674	1
41	GO:0006631	fatty acid metabolism	FBgn0012034,FBgn0027348,FBgn0033949,FBgn0038804,FBgn0034491,FBgn0035298,FBgn0036128,FBgn0031703,FBgn0039755,FBgn0037763,FBgn0037762,FBgn0033883,FBgn0034383,FBgn0034382,FBgn0037534,FBgn0050008,FBgn0050194,FBgn0034999,FBgn0036821,FBgn0028519,FBgn0038486,FBgn0038986,FBgn0038983,FBgn0039156,FBgn0039184,FBgn0039030,FBgn0038985,FBgn0037761,FBgn0038130,FBgn0027601,FBgn0032881,FBgn0037765,FBgn0037764,FBg…	0.17895	1	0.36217	1	0.36368	1
53	GO:0006413	translational initiation	FBgn0053100,FBgn0027619,FBgn0026611,FBgn0046812,FBgn0011566,FBgn0035709,FBgn0039122,FBgn0034654,FBgn0038796,FBgn0039849,FBgn0039588,FBgn0039797,FBgn0039622,FBgn0035423,FBgn0040368,FBgn0037994,FBgn0035860,FBgn0035823,FBgn0033069,FBgn0034087,FBgn0029629,FBgn0037270,FBgn0026250,FBgn0004925,FBgn0004926,FBgn0022023,FBgn0040227,FBgn0001942,FBgn0020660,FBgn0015218,FBgn0023213,FBgn0034967,FBgn0037346,FBg…	0.85905	1	0.36825	1	0.56244	1
140	GO:0004842	ubiquitin-protein ligase activity	FBgn0041171,FBgn0017418,FBgn0025186,FBgn0061469,FBgn0000173,FBgn0023097,FBgn0020224,FBgn0025781,FBgn0032863,FBgn0035637,FBgn0037384,FBgn0028467,FBgn0031857,FBgn0035483,FBgn0039920,FBgn0035024,FBgn0046296,FBgn0037653,FBgn0036082,FBgn0036669,FBgn0033884,FBgn0039150,FBgn0035518,FBgn0034412,FBgn0032635,FBgn0031606,FBgn0034904,FBgn0036621,FBgn0033783,FBgn0036546,FBgn0033828,FBgn0031498,FBgn0028896,FBg…	0.069333	1	0.36995	1	0.11983	1
66	GO:0050909	sensory perception of taste	FBgn0033756,FBgn0050054,FBgn0064621,FBgn0004435,FBgn0045502,FBgn0030297,FBgn0041251,FBgn0041250,FBgn0045501,FBgn0045497,FBgn0041249,FBgn0041248,FBgn0041247,FBgn0045495,FBgn0027796,FBgn0041246,FBgn0032416,FBgn0045487,FBgn0045486,FBgn0045485,FBgn0041244,FBgn0041245,FBgn0041243,FBgn0041242,FBgn0041241,FBgn0041240,FBgn0041239,FBgn0041238,FBgn0041237,FBgn0041235,FBgn0041236,FBgn0041233,FBgn0041234,FBg…	0.84166	1	0.37361	1	NA	NA
54	GO:0006869	lipid transport	FBgn0028646,FBgn0020762,FBgn0037970,FBgn0031069,FBgn0025697,FBgn0037989,FBgn0032136,FBgn0035743,FBgn0030218,FBgn0033837,FBgn0032715,FBgn0031362,FBgn0037969,FBgn0035390,FBgn0039890,FBgn0031263,FBgn0051150,FBgn0025683,FBgn0031449,FBgn0051729,FBgn0052056,FBgn0052091,FBgn0031881,FBgn0034951,FBgn0030747,FBgn0031220,FBgn0032219,FBgn0040383,FBgn0039525,FBgn0035926,FBgn0032167,FBgn0031992,FBgn0035744,FBg…	0.00039694	0.17981	0.37431	1	0.8947	1
40	GO:0015992	proton transport	FBgn0010217,FBgn0020235,FBgn0019644,FBgn0016119,FBgn0016120,FBgn0011211,FBgn0034081,FBgn0032373,FBgn0033706,FBgn0039830,FBgn0051477,FBgn0038224,FBgn0035032,FBgn0036568,FBgn0038613,FBgn0040377,FBgn0034169,FBgn0001313,FBgn0028342,FBgn0010612,FBgn0013672,FBgn0031899,FBgn0016691,FBgn0052451,FBgn0014391,FBgn0030872,FBgn0031758,FBgn0031757,FBgn0028671,FBgn0028670,FBgn0028669,FBgn0026753,FBgn0010426,FBg…	0.84689	1	0.37484	1	0.38304	1
60	GO:0003774	motor activity	FBgn0000043,FBgn0000044,FBgn0000042,FBgn0000045,FBgn0000046,FBgn0011745,FBgn0023096,FBgn0026141,FBgn0039246,FBgn0032520,FBgn0035256,FBgn0031955,FBgn0029993,FBgn0035581,FBgn0051302,FBgn0039510,FBgn0036195,FBgn0035100,FBgn0034106,FBgn0034566,FBgn0037726,FBgn0000317,FBgn0000340,FBgn0000352,FBgn0000410,FBgn0025441,FBgn0013809,FBgn0013810,FBgn0013811,FBgn0010349,FBgn0013812,FBgn0013813,FBgn0015933,FBg…	0.049123	1	0.38375	1	0.78727	1
255	GO:0008283	cell proliferation	FBgn0004907,FBgn0036752,FBgn0038172,FBgn0005694,FBgn0025185,FBgn0064191,FBgn0015907,FBgn0026562,FBgn0004893,FBgn0010300,FBgn0000229,FBgn0005592,FBgn0000242,FBgn0022800,FBgn0022213,FBgn0016131,FBgn0000289,FBgn0035702,FBgn0035690,FBgn0032814,FBgn0034731,FBgn0032815,FBgn0034570,FBgn0039329,FBgn0034274,FBgn0030010,FBgn0037120,FBgn0037618,FBgn0028647,FBgn0030053,FBgn0037491,FBgn0032295,FBgn0035481,FBg…	2.146e-06	0.00097216	0.38856	1	0.40413	1
21	GO:0015276	ligand-gated ion channel activity	FBgn0039927,FBgn0052704,FBgn0038837,FBgn0038840,FBgn0030707,FBgn0039916,FBgn0026255,FBgn0028431,FBgn0004620,FBgn0020429,FBgn0046113,FBgn0051201,FBgn0001134,FBgn0010051,FBgn0028422,FBgn0010240,FBgn0000037,FBgn0010399,FBgn0053513,FBgn0003011,FBgn0004244,	0.41092	1	0.38917	1	0.087063	1
76	GO:0005743	mitochondrial inner membrane	FBgn0010340,FBgn0025111,FBgn0028646,FBgn0067783,FBgn0013432,FBgn0036199,FBgn0039112,FBgn0033020,FBgn0032833,FBgn0034535,FBgn0033248,FBgn0033465,FBgn0037970,FBgn0030218,FBgn0030403,FBgn0031359,FBgn0033905,FBgn0033904,FBgn0037969,FBgn0036808,FBgn0035568,FBgn0039674,FBgn0035078,FBgn0023536,FBgn0051648,FBgn0052103,FBgn0052174,FBgn0052250,FBgn0031881,FBgn0034792,FBgn0034938,FBgn0058042,FBgn0038376,FBg…	0.18056	1	0.38946	1	0.21399	1
132	GO:0016192	vesicle-mediated transport	FBgn0015567,FBgn0045866,FBgn0045028,FBgn0045027,FBgn0045026,FBgn0023096,FBgn0010015,FBgn0010014,FBgn0015614,FBgn0053653,FBgn0000257,FBgn0026141,FBgn0036273,FBgn0039303,FBgn0033206,FBgn0034510,FBgn0033468,FBgn0031049,FBgn0040034,FBgn0038915,FBgn0039889,FBgn0052113,FBgn0052576,FBgn0052673,FBgn0035156,FBgn0039335,FBgn0032653,FBgn0034708,FBgn0036195,FBgn0037789,FBgn0037182,FBgn0035866,FBgn0034446,FBg…	0.06175	1	0.39044	1	0.85092	1
23	GO:0007427	tracheal epithelial cell migration (sensu Insecta)	FBgn0000150,FBgn0014135,FBgn0005592,FBgn0000382,FBgn0000490,FBgn0001180,FBgn0004644,FBgn0001250,FBgn0001320,FBgn0001323,FBgn0004456,FBgn0004657,FBgn0003254,FBgn0005631,FBgn0003295,FBgn0004579,FBgn0020251,FBgn0010851,FBgn0003392,FBgn0003425,FBgn0003499,FBgn0020299,FBgn0014400,	0.00017489	0.079223	0.39736	1	0.42691	1
21	GO:0016079	synaptic vesicle exocytosis	FBgn0053653,FBgn0041605,FBgn0004179,FBgn0044870,FBgn0031450,FBgn0023000,FBgn0044828,FBgn0053547,FBgn0030230,FBgn0040285,FBgn0031455,FBgn0016976,FBgn0004575,FBgn0033876,FBgn0004242,FBgn0039900,FBgn0028400,FBgn0044815,FBgn0030412,FBgn0044808,FBgn0025726,	0.99819	1	0.39985	1	0.59589	1
211	GO:0007155	cell adhesion	FBgn0004364,FBgn0029105,FBgn0000071,FBgn0030749,FBgn0015589,FBgn0026598,FBgn0010348,FBgn0000117,FBgn0026729,FBgn0028645,FBgn0028644,FBgn0038498,FBgn0026562,FBgn0010292,FBgn0038439,FBgn0015609,FBgn0011568,FBgn0013759,FBgn0023095,FBgn0010215,FBgn0004876,FBgn0019949,FBgn0039056,FBgn0038120,FBgn0035697,FBgn0032683,FBgn0027562,FBgn0032749,FBgn0036376,FBgn0038865,FBgn0034540,FBgn0034720,FBgn0031837,FBg…	1.4189e-07	6.4278e-05	0.40126	1	0.80131	1
37	GO:0004806	triacylglycerol lipase activity	FBgn0035453,FBgn0034491,FBgn0034990,FBgn0038067,FBgn0038068,FBgn0038069,FBgn0032612,FBgn0032275,FBgn0039473,FBgn0039472,FBgn0032029,FBgn0042207,FBgn0031533,FBgn0051089,FBgn0051091,FBgn0051684,FBgn0051871,FBgn0051872,FBgn0053174,FBgn0032981,FBgn0036996,FBgn0029831,FBgn0032264,FBgn0039476,FBgn0039475,FBgn0039474,FBgn0039471,FBgn0039470,FBgn0032289,FBgn0038070,FBgn0030884,FBgn0032271,FBgn0031976,FBg…	0.2484	1	0.40488	1	0.11196	1
85	GO:0005792	microsome	FBgn0040623,FBgn0030306,FBgn0032652,FBgn0010383,FBgn0028940,FBgn0030339,FBgn0031689,FBgn0031688,FBgn0001992,FBgn0038095,FBgn0036910,FBgn0030949,FBgn0031432,FBgn0041337,FBgn0032693,FBgn0030367,FBgn0036778,FBgn0038236,FBgn0038006,FBgn0038007,FBgn0038076,FBgn0038005,FBgn0037601,FBgn0035790,FBgn0033982,FBgn0030369,FBgn0034053,FBgn0031693,FBgn0031694,FBgn0031695,FBgn0033292,FBgn0015036,FBgn0015032,FBg…	0.50172	1	0.40582	1	NA	NA
44	GO:0043190	ATP-binding cassette (ABC) transporter complex	FBgn0020762,FBgn0000241,FBgn0034612,FBgn0039244,FBgn0031734,FBgn0031069,FBgn0025701,FBgn0031169,FBgn0030321,FBgn0031170,FBgn0031362,FBgn0031171,FBgn0031162,FBgn0039890,FBgn0051121,FBgn0025683,FBgn0031449,FBgn0028539,FBgn0051792,FBgn0051793,FBgn0052091,FBgn0052516,FBgn0053173,FBgn0053970,FBgn0038376,FBgn0038740,FBgn0031220,FBgn0039207,FBgn0032167,FBgn0036747,FBgn0032026,FBgn0035244,FBgn0034493,FBg…	0.06474	1	0.40626	1	0.21372	1
52	GO:0008340	determination of adult life span	FBgn0020509,FBgn0003502,FBgn0000261,FBgn0041342,FBgn0014141,FBgn0024248,FBgn0030529,FBgn0028707,FBgn0043394,FBgn0042715,FBgn0000546,FBgn0038197,FBgn0004373,FBgn0005198,FBgn0010303,FBgn0001223,FBgn0001225,FBgn0001226,FBgn0001230,FBgn0083087,FBgn0036816,FBgn0038770,FBgn0013984,FBgn0002416,FBgn0023000,FBgn0030766,FBgn0035132,FBgn0045443,FBgn0045442,FBgn0035623,FBgn0028956,FBgn0034219,FBgn0037960,FBg…	0.020354	1	0.41189	1	0.76048	1
167	GO:0005525	GTP binding	FBgn0010339,FBgn0013749,FBgn0013750,FBgn0000115,FBgn0010348,FBgn0004908,FBgn0039213,FBgn0000150,FBgn0040513,FBgn0010341,FBgn0028509,FBgn0032818,FBgn0034356,FBgn0039849,FBgn0030180,FBgn0039588,FBgn0033184,FBgn0040370,FBgn0032031,FBgn0030151,FBgn0031254,FBgn0036931,FBgn0031919,FBgn0027493,FBgn0033756,FBgn0038915,FBgn0039189,FBgn0037391,FBgn0039889,FBgn0050054,FBgn0050158,FBgn0051048,FBgn0051159,FBg…	0.92622	1	0.41257	1	0.43548	1
31	GO:0019725	cell homeostasis	FBgn0004862,FBgn0000180,FBgn0010014,FBgn0015614,FBgn0030545,FBgn0033288,FBgn0039796,FBgn0033744,FBgn0034884,FBgn0034883,FBgn0051183,FBgn0052000,FBgn0034568,FBgn0053958,FBgn0034885,FBgn0034882,FBgn0033635,FBgn0036043,FBgn0037256,FBgn0015872,FBgn0034004,FBgn0013972,FBgn0013973,FBgn0038295,FBgn0000274,FBgn0041195,FBgn0028993,FBgn0010620,FBgn0004110,FBgn0034094,FBgn0003986,	0.036956	1	0.4127	1	0.067995	1
44	GO:0006800	oxygen and reactive oxygen species metabolism	FBgn0032685,FBgn0032754,FBgn0033521,FBgn0034415,FBgn0038350,FBgn0038348,FBgn0038347,FBgn0050022,FBgn0031464,FBgn0052446,FBgn0038469,FBgn0025628,FBgn0037024,FBgn0038511,FBgn0038349,FBgn0035907,FBgn0035906,FBgn0035904,FBgn0035905,FBgn0039222,FBgn0036490,FBgn0039005,FBgn0031392,FBgn0038465,FBgn0032061,FBgn0063497,FBgn0063496,FBgn0063495,FBgn0063494,FBgn0063493,FBgn0040309,FBgn0040308,FBgn0015400,FBg…	0.91243	1	0.4127	1	NA	NA
40	GO:0030707	ovarian follicle cell development (sensu Insecta)	FBgn0004569,FBgn0000117,FBgn0000180,FBgn0000221,FBgn0010460,FBgn0010341,FBgn0004859,FBgn0000352,FBgn0000413,FBgn0000463,FBgn0000490,FBgn0001404,FBgn0000636,FBgn0000810,FBgn0010303,FBgn0004644,FBgn0004864,FBgn0004167,FBgn0011648,FBgn0011656,FBgn0004647,FBgn0004374,FBgn0002932,FBgn0004956,FBgn0026193,FBgn0035089,FBgn0003118,FBgn0003892,FBgn0004210,FBgn0010333,FBgn0003205,FBgn0004635,FBgn0014380,FBg…	0.017183	1	0.41278	1	0.6121	1
27	GO:0006633	fatty acid biosynthesis	FBgn0029969,FBgn0033246,FBgn0037356,FBgn0027580,FBgn0039755,FBgn0040001,FBgn0039877,FBgn0051522,FBgn0051523,FBgn0052072,FBgn0042083,FBgn0053110,FBgn0030731,FBgn0027571,FBgn0029648,FBgn0036691,FBgn0038130,FBgn0039756,FBgn0039754,FBgn0043044,FBgn0043043,FBgn0052099,FBgn0029172,FBgn0015234,FBgn0011361,FBgn0021765,FBgn0042627,	0.059403	1	0.4149	1	0.48395	1
27	GO:0016072	rRNA metabolism	FBgn0010300,FBgn0038090,FBgn0037200,FBgn0038737,FBgn0039274,FBgn0032051,FBgn0030142,FBgn0032138,FBgn0031308,FBgn0038471,FBgn0038951,FBgn0038684,FBgn0026079,FBgn0032408,FBgn0036197,FBgn0033741,FBgn0030720,FBgn0032346,FBgn0026722,FBgn0003062,FBgn0022069,FBgn0026196,FBgn0038964,FBgn0023184,FBgn0051719,FBgn0032256,FBgn0038269,	0.82407	1	0.42079	1	NA	NA
90	GO:0007422	peripheral nervous system development	FBgn0023129,FBgn0000014,FBgn0000022,FBgn0000108,FBgn0064193,FBgn0000137,FBgn0010433,FBgn0014127,FBgn0014134,FBgn0023097,FBgn0064189,FBgn0015368,FBgn0010460,FBgn0015371,FBgn0015372,FBgn0013765,FBgn0000363,FBgn0005585,FBgn0000377,FBgn0004198,FBgn0000404,FBgn0010382,FBgn0000413,FBgn0011578,FBgn0000463,FBgn0001624,FBgn0016792,FBgn0033159,FBgn0013132,FBgn0000591,FBgn0003731,FBgn0000575,FBgn0001981,FBg…	0.076473	1	0.42174	1	0.99848	1
84	GO:0007166	cell surface receptor linked signal transduction	FBgn0025724,FBgn0000108,FBgn0013749,FBgn0013750,FBgn0000115,FBgn0010348,FBgn0004908,FBgn0029092,FBgn0032796,FBgn0034655,FBgn0032827,FBgn0035649,FBgn0032721,FBgn0032832,FBgn0036376,FBgn0038865,FBgn0031741,FBgn0034921,FBgn0034720,FBgn0031835,FBgn0039332,FBgn0031079,FBgn0033624,FBgn0031100,FBgn0038653,FBgn0037553,FBgn0039889,FBgn0029679,FBgn0051665,FBgn0052683,FBgn0052687,FBgn0053960,FBgn0039240,FBg…	0.028494	1	0.42187	1	0.097634	1
21	GO:0008298	intracellular mRNA localization	FBgn0000183,FBgn0000339,FBgn0010349,FBgn0000562,FBgn0000810,FBgn0016034,FBgn0021776,FBgn0002899,FBgn0082587,FBgn0002989,FBgn0004882,FBgn0003479,FBgn0003480,FBgn0003482,FBgn0003483,FBgn0003498,FBgn0003520,FBgn0003655,FBgn0003891,FBgn0003970,FBgn0024180,	0.92035	1	0.42323	1	0.71838	1
30	GO:0030286	dynein complex	FBgn0026141,FBgn0034478,FBgn0032972,FBgn0028858,FBgn0032520,FBgn0035256,FBgn0033243,FBgn0035799,FBgn0029993,FBgn0035009,FBgn0035581,FBgn0063261,FBgn0039510,FBgn0037962,FBgn0035100,FBgn0036499,FBgn0033687,FBgn0034566,FBgn0037726,FBgn0011760,FBgn0024432,FBgn0030276,FBgn0001313,FBgn0001316,FBgn0015754,FBgn0024196,FBgn0028570,FBgn0028569,FBgn0028567,FBgn0025801,	0.95451	1	0.42495	1	NA	NA
24	GO:0007494	midgut development	FBgn0000014,FBgn0000015,FBgn0000095,FBgn0004862,FBgn0011723,FBgn0013765,FBgn0000449,FBgn0020307,FBgn0001250,FBgn0001297,FBgn0002522,FBgn0004456,FBgn0004228,FBgn0004657,FBgn0003002,FBgn0026623,FBgn0003312,FBgn0003328,FBgn0003339,FBgn0003388,FBgn0003396,FBgn0003486,FBgn0003507,FBgn0003944,	0.11831	1	0.42666	1	0.74164	1
41	GO:0006961	antibacterial humoral response (sensu Protostomia)	FBgn0004364,FBgn0012042,FBgn0041581,FBgn0041579,FBgn0038530,FBgn0000229,FBgn0000276,FBgn0000277,FBgn0000278,FBgn0000279,FBgn0010385,FBgn0046966,FBgn0023320,FBgn0023318,FBgn0023317,FBgn0046937,FBgn0004240,FBgn0034407,FBgn0010388,FBgn0010381,FBgn0025653,FBgn0046928,FBgn0025039,FBgn0025038,FBgn0046915,FBgn0046906,FBgn0046903,FBgn0015675,FBgn0017817,FBgn0017815,FBgn0025013,FBgn0046893,FBgn0013983,FBg…	0.002467	1	0.42984	1	0.049542	1
77	GO:0008017	microtubule binding	FBgn0015589,FBgn0026598,FBgn0000140,FBgn0052672,FBgn0038539,FBgn0000150,FBgn0014133,FBgn0000246,FBgn0037117,FBgn0037375,FBgn0036456,FBgn0033447,FBgn0036480,FBgn0040028,FBgn0032999,FBgn0034403,FBgn0050337,FBgn0034816,FBgn0034957,FBgn0052137,FBgn0052371,FBgn0052392,FBgn0052819,FBgn0052820,FBgn0037979,FBgn0037994,FBgn0039490,FBgn0036206,FBgn0027509,FBgn0035800,FBgn0021760,FBgn0020503,FBgn0013765,FBg…	0.79135	1	0.43492	1	0.14594	1
25	GO:0016081	synaptic vesicle docking during exocytosis	FBgn0013759,FBgn0036718,FBgn0035892,FBgn0042644,FBgn0013342,FBgn0013997,FBgn0042694,FBgn0027103,FBgn0038856,FBgn0031537,FBgn0034367,FBgn0042631,FBgn0011288,FBgn0003660,FBgn0044816,FBgn0036341,FBgn0031106,FBgn0035540,FBgn0013343,FBgn0024980,FBgn0011708,FBgn0037084,FBgn0033583,FBgn0036643,FBgn0026313,	9.2743e-05	0.042013	0.43701	1	0.49052	1
54	GO:0008553	hydrogen-exporting ATPase activity, phosphorylative mechanism	FBgn0010217,FBgn0020235,FBgn0019644,FBgn0016119,FBgn0016120,FBgn0011211,FBgn0034081,FBgn0037402,FBgn0035585,FBgn0032373,FBgn0035521,FBgn0033706,FBgn0039830,FBgn0051477,FBgn0038224,FBgn0039058,FBgn0035032,FBgn0032464,FBgn0036568,FBgn0032294,FBgn0031941,FBgn0038613,FBgn0034133,FBgn0040377,FBgn0034169,FBgn0028342,FBgn0010612,FBgn0013672,FBgn0013673,FBgn0016691,FBgn0014391,FBgn0003676,FBgn0028671,FBg…	0.7664	1	0.43815	1	0.62466	1
50	GO:0003777	microtubule motor activity	FBgn0023096,FBgn0040233,FBgn0026141,FBgn0035581,FBgn0039510,FBgn0033687,FBgn0034106,FBgn0036882,FBgn0037726,FBgn0040232,FBgn0000352,FBgn0011760,FBgn0013809,FBgn0013810,FBgn0013811,FBgn0010349,FBgn0013812,FBgn0013813,FBgn0001108,FBgn0028421,FBgn0001308,FBgn0019968,FBgn0038205,FBgn0039925,FBgn0001313,FBgn0001314,FBgn0001315,FBgn0010235,FBgn0030268,FBgn0032243,FBgn0011606,FBgn0004377,FBgn0034824,FBg…	0.10146	1	0.43895	1	0.39659	1
70	GO:0004197	cysteine-type endopeptidase activity	FBgn0031298,FBgn0001991,FBgn0035402,FBgn0037303,FBgn0034513,FBgn0030038,FBgn0031187,FBgn0030366,FBgn0028476,FBgn0039101,FBgn0035581,FBgn0029819,FBgn0050421,FBgn0052085,FBgn0052479,FBgn0039510,FBgn0030731,FBgn0029763,FBgn0023545,FBgn0038786,FBgn0032404,FBgn0032216,FBgn0039214,FBgn0038862,FBgn0038325,FBgn0033873,FBgn0039025,FBgn0030962,FBgn0030969,FBgn0033352,FBgn0036913,FBgn0033916,FBgn0033738,FBg…	0.13706	1	0.44133	1	0.69663	1
57	GO:0003743	translation initiation factor activity	FBgn0053100,FBgn0027619,FBgn0026611,FBgn0046812,FBgn0011566,FBgn0035709,FBgn0039122,FBgn0034654,FBgn0038796,FBgn0039849,FBgn0039588,FBgn0039797,FBgn0039622,FBgn0035423,FBgn0040372,FBgn0040368,FBgn0058068,FBgn0037994,FBgn0035860,FBgn0035823,FBgn0033069,FBgn0034087,FBgn0029629,FBgn0031832,FBgn0037270,FBgn0026250,FBgn0004925,FBgn0004926,FBgn0022023,FBgn0040227,FBgn0001942,FBgn0020660,FBgn0015218,FBg…	0.77278	1	0.44406	1	0.60039	1
28	GO:0001501	skeletal development	FBgn0016123,FBgn0011300,FBgn0038418,FBgn0035619,FBgn0038845,FBgn0025381,FBgn0032779,FBgn0033423,FBgn0037447,FBgn0052092,FBgn0034712,FBgn0034711,FBgn0034710,FBgn0035620,FBgn0037786,FBgn0037083,FBgn0030661,FBgn0043791,FBgn0020309,FBgn0030477,FBgn0038851,FBgn0039683,FBgn0024234,FBgn0015240,FBgn0003169,FBgn0005590,FBgn0024191,FBgn0005355,	0.15659	1	0.44566	1	0.70987	1
79	GO:0004713	protein-tyrosine kinase activity	FBgn0000017,FBgn0028484,FBgn0010379,FBgn0040505,FBgn0010715,FBgn0000147,FBgn0003502,FBgn0005592,FBgn0022800,FBgn0011568,FBgn0004876,FBgn0035590,FBgn0031855,FBgn0036187,FBgn0037804,FBgn0038630,FBgn0034376,FBgn0033441,FBgn0051097,FBgn0034568,FBgn0031518,FBgn0029736,FBgn0031299,FBgn0038477,FBgn0036544,FBgn0036896,FBgn0037679,FBgn0037925,FBgn0053531,FBgn0024245,FBgn0015380,FBgn0033791,FBgn0003731,FBg…	0.003571	1	0.44661	1	0.2435	1
201	GO:0007067	mitosis	FBgn0000063,FBgn0052707,FBgn0029879,FBgn0000147,FBgn0000150,FBgn0014127,FBgn0000183,FBgn0032105,FBgn0000246,FBgn0015615,FBgn0039680,FBgn0004106,FBgn0012058,FBgn0004107,FBgn0013435,FBgn0016131,FBgn0013762,FBgn0015617,FBgn0015618,FBgn0019949,FBgn0037117,FBgn0026876,FBgn0030299,FBgn0035443,FBgn0033557,FBgn0033661,FBgn0036456,FBgn0031696,FBgn0040034,FBgn0033447,FBgn0035111,FBgn0036480,FBgn0040010,FBg…	0.96701	1	0.44725	1	0.6058	1
59	GO:0008233	peptidase activity	FBgn0023179,FBgn0031376,FBgn0031208,FBgn0034535,FBgn0037454,FBgn0040954,FBgn0031060,FBgn0038341,FBgn0030361,FBgn0031442,FBgn0031443,FBgn0025837,FBgn0035780,FBgn0038701,FBgn0031929,FBgn0050047,FBgn0050049,FBgn0050088,FBgn0050090,FBgn0050286,FBgn0050287,FBgn0050374,FBgn0050375,FBgn0051681,FBgn0051780,FBgn0051827,FBgn0052110,FBgn0052260,FBgn0052351,FBgn0052379,FBgn0052412,FBgn0052483,FBgn0052523,FBg…	0.0093547	1	0.44895	1	0.50148	1
35	GO:0008293	torso signaling pathway	FBgn0021818,FBgn0000382,FBgn0016794,FBgn0004638,FBgn0063985,FBgn0010269,FBgn0016496,FBgn0000719,FBgn0004390,FBgn0001150,FBgn0001180,FBgn0001204,FBgn0031450,FBgn0001233,FBgn0001321,FBgn0015402,FBgn0002552,FBgn0003053,FBgn0035089,FBgn0003118,FBgn0003205,FBgn0003256,FBgn0003366,FBgn0015296,FBgn0003463,FBgn0001965,FBgn0014388,FBgn0003719,FBgn0003720,FBgn0003733,FBgn0003751,FBgn0003865,FBgn0003867,FBg…	0.00032478	0.14712	0.45423	1	0.58726	1
28	GO:0004383	guanylate cyclase activity	FBgn0022710,FBgn0023416,FBgn0004852,FBgn0024150,FBgn0040510,FBgn0040509,FBgn0040508,FBgn0040507,FBgn0040506,FBgn0036368,FBgn0038380,FBgn0051183,FBgn0052158,FBgn0034568,FBgn0052301,FBgn0052305,FBgn0053958,FBgn0037028,FBgn0037256,FBgn0013972,FBgn0013973,FBgn0038435,FBgn0038436,FBgn0010197,FBgn0013974,FBgn0038295,FBgn0014856,FBgn0003301,	0.0029092	1	0.45994	1	NA	NA
693	GO:0005524	ATP binding	FBgn0010347,FBgn0027094,FBgn0028962,FBgn0027093,FBgn0027092,FBgn0002069,FBgn0027091,FBgn0027090,FBgn0005674,FBgn0027088,FBgn0027087,FBgn0027086,FBgn0027085,FBgn0027084,FBgn0027083,FBgn0020766,FBgn0027082,FBgn0021750,FBgn0027081,FBgn0010803,FBgn0027080,FBgn0027079,FBgn0000017,FBgn0015331,FBgn0028484,FBgn0022709,FBgn0022708,FBgn0042094,FBgn0010379,FBgn0000063,FBgn0040505,FBgn0022131,FBgn0020762,FBg…	9.6843e-05	0.04387	0.4602	1	0.32062	1
24	GO:0016490	structural constituent of peritrophic membrane (sensu Insecta)	FBgn0036361,FBgn0036362,FBgn0031737,FBgn0031097,FBgn0036953,FBgn0036954,FBgn0036234,FBgn0027600,FBgn0036225,FBgn0036220,FBgn0036203,FBgn0036952,FBgn0036233,FBgn0036950,FBgn0036951,FBgn0036229,FBgn0036226,FBgn0036949,FBgn0036948,FBgn0036947,FBgn0036940,FBgn0036228,FBgn0026077,FBgn0022770,	NA	NA	0.46317	1	NA	NA
33	GO:0019221	cytokine and chemokine mediated signaling pathway	FBgn0004364,FBgn0011300,FBgn0037926,FBgn0033624,FBgn0031100,FBgn0037735,FBgn0037660,FBgn0052055,FBgn0028888,FBgn0036587,FBgn0038866,FBgn0036040,FBgn0039728,FBgn0037718,FBgn0024248,FBgn0000313,FBgn0028633,FBgn0024222,FBgn0032515,FBgn0030505,FBgn0003169,FBgn0003317,FBgn0030869,FBgn0026760,FBgn0003717,FBgn0032095,FBgn0036494,FBgn0034476,FBgn0036978,FBgn0029114,FBgn0025615,FBgn0026319,FBgn0026318,	0.35885	1	0.46699	1	0.78208	1
188	GO:0006366	transcription from RNA polymerase II promoter	FBgn0010774,FBgn0000139,FBgn0011271,FBgn0015907,FBgn0023097,FBgn0004856,FBgn0035702,FBgn0037446,FBgn0035690,FBgn0038418,FBgn0032814,FBgn0032815,FBgn0034570,FBgn0032760,FBgn0039329,FBgn0032762,FBgn0034722,FBgn0030010,FBgn0034921,FBgn0037120,FBgn0035397,FBgn0030316,FBgn0037618,FBgn0028647,FBgn0034763,FBgn0029822,FBgn0032295,FBgn0035481,FBgn0033569,FBgn0031054,FBgn0037275,FBgn0037922,FBgn0034379,FBg…	0.00085482	0.38723	0.46834	1	0.073436	1
24	GO:0007276	gametogenesis	FBgn0000158,FBgn0004876,FBgn0034731,FBgn0039124,FBgn0034376,FBgn0031373,FBgn0031910,FBgn0029820,FBgn0030827,FBgn0031273,FBgn0034816,FBgn0034739,FBgn0034659,FBgn0058300,FBgn0025625,FBgn0029503,FBgn0028642,FBgn0026064,FBgn0026206,FBgn0003009,FBgn0026193,FBgn0003090,FBgn0032415,FBgn0010172,	0.086873	1	0.47443	1	0.17938	1
43	GO:0017157	regulation of exocytosis	FBgn0004908,FBgn0040370,FBgn0052670,FBgn0052671,FBgn0052673,FBgn0038916,FBgn0030088,FBgn0037551,FBgn0030221,FBgn0015372,FBgn0002567,FBgn0004636,FBgn0015793,FBgn0016700,FBgn0015789,FBgn0039966,FBgn0037072,FBgn0025382,FBgn0005586,FBgn0031882,FBgn0031090,FBgn0030391,FBgn0014010,FBgn0015797,FBgn0015795,FBgn0015796,FBgn0032782,FBgn0067052,FBgn0030200,FBgn0051118,FBgn0035255,FBgn0015286,FBgn0025806,FBg…	0.46456	1	0.47556	1	0.96582	1
32	GO:0004888	transmembrane receptor activity	FBgn0004364,FBgn0000206,FBgn0035814,FBgn0040388,FBgn0028523,FBgn0031926,FBgn0033674,FBgn0033192,FBgn0043903,FBgn0035835,FBgn0003731,FBgn0001085,FBgn0016797,FBgn0027343,FBgn0027342,FBgn0015770,FBgn0033402,FBgn0004647,FBgn0013997,FBgn0003892,FBgn0005631,FBgn0010415,FBgn0003444,FBgn0024836,FBgn0026760,FBgn0003717,FBgn0032095,FBgn0036494,FBgn0034476,FBgn0036978,FBgn0029114,FBgn0003996,	0.00063211	0.28635	0.47747	1	0.12057	1
22	GO:0004714	transmembrane receptor protein tyrosine kinase activity	FBgn0040505,FBgn0022800,FBgn0051999,FBgn0035798,FBgn0033674,FBgn0053531,FBgn0024245,FBgn0053196,FBgn0015380,FBgn0033791,FBgn0025936,FBgn0004598,FBgn0020391,FBgn0004839,FBgn0025741,FBgn0025740,FBgn0032006,FBgn0011829,FBgn0010407,FBgn0003366,FBgn0004602,FBgn0003733,	0.0091743	1	0.47766	1	0.67785	1
38	GO:0006898	receptor mediated endocytosis	FBgn0027356,FBgn0039132,FBgn0043012,FBgn0000119,FBgn0030130,FBgn0040370,FBgn0051217,FBgn0053087,FBgn0030706,FBgn0000319,FBgn0015372,FBgn0024814,FBgn0023388,FBgn0035060,FBgn0042645,FBgn0026210,FBgn0051092,FBgn0028582,FBgn0002567,FBgn0003008,FBgn0004636,FBgn0015790,FBgn0015791,FBgn0039966,FBgn0014010,FBgn0015797,FBgn0015795,FBgn0032782,FBgn0035255,FBgn0015286,FBgn0025806,FBgn0003206,FBgn0003205,FBg…	0.51197	1	0.47802	1	0.5392	1
22	GO:0016311	dephosphorylation	FBgn0036273,FBgn0037167,FBgn0037166,FBgn0037165,FBgn0037164,FBgn0037163,FBgn0037341,FBgn0036550,FBgn0036553,FBgn0036552,FBgn0036551,FBgn0051110,FBgn0023508,FBgn0034179,FBgn0037064,FBgn0037063,FBgn0030761,FBgn0014410,FBgn0003892,FBgn0034691,FBgn0016078,FBgn0041087,	0.00013518	0.061238	0.48158	1	0.31126	1
74	GO:0004867	serine-type endopeptidase inhibitor activity	FBgn0051779,FBgn0020509,FBgn0015586,FBgn0026729,FBgn0025185,FBgn0031563,FBgn0037441,FBgn0034195,FBgn0037772,FBgn0039795,FBgn0033355,FBgn0038654,FBgn0038153,FBgn0033046,FBgn0034392,FBgn0031554,FBgn0031558,FBgn0033454,FBgn0031561,FBgn0031560,FBgn0039077,FBgn0031564,FBgn0050203,FBgn0050379,FBgn0051609,FBgn0051704,FBgn0051758,FBgn0051777,FBgn0051778,FBgn0051902,FBgn0052203,FBgn0053121,FBgn0031559,FBg…	0.066106	1	0.48247	1	NA	NA
67	GO:0007611	learning and/or memory	FBgn0004907,FBgn0000054,FBgn0000076,FBgn0066375,FBgn0066374,FBgn0066373,FBgn0066372,FBgn0066371,FBgn0004624,FBgn0014141,FBgn0066369,FBgn0014467,FBgn0000422,FBgn0066367,FBgn0052393,FBgn0000479,FBgn0015380,FBgn0066366,FBgn0000535,FBgn0000635,FBgn0000636,FBgn0001123,FBgn0046114,FBgn0033039,FBgn0035416,FBgn0066363,FBgn0066362,FBgn0066361,FBgn0017590,FBgn0066344,FBgn0005654,FBgn0066343,FBgn0002567,FBg…	0.77889	1	0.4837	1	0.68265	1
36	GO:0008092	cytoskeletal protein binding	FBgn0011747,FBgn0017645,FBgn0000117,FBgn0010215,FBgn0051536,FBgn0039841,FBgn0040034,FBgn0032225,FBgn0010434,FBgn0000410,FBgn0015933,FBgn0033739,FBgn0024242,FBgn0004167,FBgn0013951,FBgn0002741,FBgn0026059,FBgn0004687,FBgn0011661,FBgn0053715,FBgn0030252,FBgn0040299,FBgn0039157,FBgn0002938,FBgn0016920,FBgn0031799,FBgn0003149,FBgn0035133,FBgn0010415,FBgn0013733,FBgn0003470,FBgn0003471,FBgn0037130,FBg…	0.93427	1	0.4841	1	0.23068	1
29	GO:0016310	phosphorylation	FBgn0000116,FBgn0040335,FBgn0039924,FBgn0032955,FBgn0051140,FBgn0051187,FBgn0061359,FBgn0034215,FBgn0032642,FBgn0035950,FBgn0028741,FBgn0030683,FBgn0004568,FBgn0020930,FBgn0022338,FBgn0000536,FBgn0004373,FBgn0004367,FBgn0003075,FBgn0015279,FBgn0034789,FBgn0003178,FBgn0003217,FBgn0030300,FBgn0052484,FBgn0016984,FBgn0052743,FBgn0045035,FBgn0021796,	0.073298	1	0.48813	1	0.6215	1
26	GO:0006310	DNA recombination	FBgn0038035,FBgn0034230,FBgn0034922,FBgn0032906,FBgn0004493,FBgn0012066,FBgn0020306,FBgn0011774,FBgn0041627,FBgn0030506,FBgn0002707,FBgn0026198,FBgn0002989,FBgn0040078,FBgn0034728,FBgn0033389,FBgn0030931,FBgn0040290,FBgn0027375,FBgn0040075,FBgn0003479,FBgn0003480,FBgn0004837,FBgn0061191,FBgn0010812,FBgn0033528,	0.19767	1	0.49305	1	NA	NA
23	GO:0045944	positive regulation of transcription from RNA polymerase II promoter	FBgn0013753,FBgn0013755,FBgn0000233,FBgn0015371,FBgn0004859,FBgn0023076,FBgn0034667,FBgn0023094,FBgn0064598,FBgn0000462,FBgn0000504,FBgn0020065,FBgn0001185,FBgn0001276,FBgn0002576,FBgn0028926,FBgn0011696,FBgn0014018,FBgn0036349,FBgn0005410,FBgn0004837,FBgn0010287,FBgn0003900,	0.0001969	0.089196	0.49505	1	NA	NA
23	GO:0007179	transforming growth factor beta receptor signaling pathway	FBgn0062518,FBgn0082611,FBgn0031461,FBgn0011300,FBgn0024250,FBgn0010341,FBgn0011577,FBgn0000490,FBgn0024234,FBgn0002121,FBgn0029006,FBgn0011648,FBgn0039914,FBgn0011655,FBgn0024327,FBgn0024846,FBgn0003117,FBgn0003169,FBgn0026369,FBgn0003317,FBgn0005590,FBgn0003396,FBgn0003716,	0.080252	1	0.49895	1	0.61555	1
37	GO:0016799	hydrolase activity, hydrolyzing N-glycosyl compounds	FBgn0034582,FBgn0037215,FBgn0014417,FBgn0035398,FBgn0030171,FBgn0050293,FBgn0029913,FBgn0051148,FBgn0051414,FBgn0051694,FBgn0032253,FBgn0032343,FBgn0027611,FBgn0034121,FBgn0038180,FBgn0034580,FBgn0032066,FBgn0032067,FBgn0032068,FBgn0032069,FBgn0034618,FBgn0036659,FBgn0013763,FBgn0022702,FBgn0022701,FBgn0022700,FBgn0045063,FBgn0041630,FBgn0041629,FBgn0020416,FBgn0020415,FBgn0020414,FBgn0064237,FBg…	0.0025737	1	0.49966	1	NA	NA
21	GO:0045165	cell fate commitment	FBgn0000099,FBgn0010433,FBgn0004862,FBgn0015907,FBgn0004101,FBgn0004198,FBgn0000591,FBgn0003731,FBgn0001404,FBgn0000606,FBgn0002631,FBgn0001237,FBgn0002576,FBgn0004647,FBgn0002973,FBgn0019947,FBgn0003415,FBgn0003507,FBgn0003720,FBgn0003865,FBgn0024273,	0.044057	1	0.49983	1	0.22701	1
265	GO:0005829	cytosol	FBgn0026150,FBgn0016126,FBgn0000257,FBgn0039797,FBgn0052549,FBgn0039566,FBgn0032237,FBgn0036053,FBgn0036184,FBgn0035252,FBgn0035203,FBgn0026084,FBgn0000258,FBgn0000259,FBgn0050218,FBgn0050225,FBgn0050238,FBgn0050239,FBgn0050240,FBgn0050257,FBgn0050260,FBgn0050298,FBgn0050299,FBgn0050326,FBgn0050406,FBgn0050407,FBgn0050452,FBgn0050505,FBgn0050506,FBgn0051162,FBgn0051165,FBgn0051166,FBgn0051167,FBg…	0.76623	1	0.50682	1	0.65123	1
38	GO:0003712	transcription cofactor activity	FBgn0034921,FBgn0031115,FBgn0034763,FBgn0031054,FBgn0033233,FBgn0030486,FBgn0034606,FBgn0051453,FBgn0053182,FBgn0038046,FBgn0036203,FBgn0036827,FBgn0032517,FBgn0030965,FBgn0013764,FBgn0028386,FBgn0002183,FBgn0000629,FBgn0039066,FBgn0023212,FBgn0001078,FBgn0010229,FBgn0001324,FBgn0034707,FBgn0038578,FBgn0037359,FBgn0024330,FBgn0051390,FBgn0039559,FBgn0037301,FBgn0002783,FBgn0053545,FBgn0053554,FBg…	0.19367	1	0.51078	1	0.73759	1
47	GO:0007017	microtubule-based process	FBgn0024254,FBgn0015589,FBgn0026598,FBgn0000140,FBgn0000147,FBgn0000150,FBgn0037375,FBgn0036456,FBgn0032999,FBgn0034957,FBgn0052392,FBgn0052396,FBgn0020503,FBgn0013765,FBgn0000283,FBgn0012356,FBgn0027066,FBgn0015390,FBgn0026430,FBgn0040207,FBgn0040208,FBgn0010235,FBgn0001612,FBgn0017581,FBgn0002645,FBgn0010342,FBgn0034282,FBgn0027948,FBgn0013718,FBgn0023177,FBgn0010333,FBgn0003392,FBgn0013733,FBg…	0.93415	1	0.51461	1	0.47323	1
21	GO:0016829	lyase activity	FBgn0020236,FBgn0038804,FBgn0036346,FBgn0037646,FBgn0037988,FBgn0031143,FBgn0040628,FBgn0040629,FBgn0050022,FBgn0051874,FBgn0038858,FBgn0038924,FBgn0033769,FBgn0010611,FBgn0015737,FBgn0026708,FBgn0034728,FBgn0051719,FBgn0032256,FBgn0038045,FBgn0041780,	0.30135	1	0.51492	1	NA	NA
30	GO:0015031	protein transport	FBgn0010340,FBgn0013749,FBgn0013750,FBgn0010348,FBgn0038683,FBgn0031049,FBgn0031164,FBgn0050158,FBgn0052350,FBgn0038745,FBgn0033691,FBgn0037710,FBgn0029365,FBgn0029246,FBgn0020497,FBgn0022268,FBgn0033984,FBgn0026634,FBgn0005586,FBgn0036980,FBgn0041582,FBgn0027360,FBgn0036204,FBgn0037307,FBgn0037310,FBgn0020371,FBgn0027359,FBgn0030480,FBgn0027358,FBgn0036666,	0.63437	1	0.51856	1	0.66203	1
88	GO:0007264	small GTPase mediated signal transduction	FBgn0013749,FBgn0013750,FBgn0000115,FBgn0004908,FBgn0010341,FBgn0028509,FBgn0030180,FBgn0040370,FBgn0031509,FBgn0038915,FBgn0039889,FBgn0050158,FBgn0050372,FBgn0052670,FBgn0052671,FBgn0052673,FBgn0052776,FBgn0030792,FBgn0034230,FBgn0031906,FBgn0038816,FBgn0034158,FBgn0038916,FBgn0030088,FBgn0035866,FBgn0037188,FBgn0034446,FBgn0032020,FBgn0037551,FBgn0037754,FBgn0035711,FBgn0035733,FBgn0031762,FBg…	0.79164	1	0.51894	1	0.46754	1
121	GO:0003702	RNA polymerase II transcription factor activity	FBgn0000028,FBgn0000054,FBgn0005694,FBgn0023417,FBgn0015903,FBgn0000137,FBgn0011271,FBgn0000179,FBgn0004893,FBgn0024250,FBgn0004101,FBgn0000529,FBgn0000233,FBgn0025679,FBgn0010460,FBgn0000251,FBgn0004878,FBgn0019949,FBgn0000286,FBgn0031446,FBgn0037813,FBgn0038046,FBgn0031444,FBgn0028386,FBgn0023076,FBgn0000338,FBgn0010313,FBgn0004396,FBgn0014467,FBgn0021738,FBgn0014143,FBgn0020309,FBgn0001994,FBg…	0.00019628	0.088915	0.51965	1	0.88734	1
22	GO:0003755	peptidyl-prolyl cis-trans isomerase activity	FBgn0036207,FBgn0033527,FBgn0039305,FBgn0037930,FBgn0033089,FBgn0034753,FBgn0035027,FBgn0039347,FBgn0034368,FBgn0034109,FBgn0036415,FBgn0004432,FBgn0028382,FBgn0035141,FBgn0015379,FBgn0020040,FBgn0013269,FBgn0013954,FBgn0010470,FBgn0029174,FBgn0039581,FBgn0002936,	0.04083	1	0.52001	1	0.12875	1
104	GO:0000151	ubiquitin ligase complex	FBgn0017418,FBgn0025186,FBgn0023097,FBgn0020224,FBgn0035637,FBgn0037384,FBgn0028467,FBgn0031857,FBgn0035483,FBgn0039920,FBgn0035024,FBgn0046296,FBgn0037653,FBgn0036082,FBgn0036669,FBgn0033884,FBgn0039150,FBgn0035518,FBgn0034412,FBgn0031606,FBgn0036621,FBgn0033783,FBgn0036546,FBgn0033828,FBgn0031498,FBgn0028896,FBgn0039863,FBgn0039911,FBgn0032877,FBgn0024997,FBgn0024977,FBgn0037344,FBgn0031474,FBg…	0.038013	1	0.52347	1	0.59584	1
137	GO:0006464	protein modification	FBgn0029512,FBgn0061469,FBgn0033578,FBgn0037808,FBgn0005666,FBgn0025678,FBgn0011241,FBgn0027512,FBgn0034655,FBgn0035630,FBgn0035455,FBgn0031208,FBgn0031853,FBgn0031854,FBgn0035464,FBgn0037293,FBgn0033466,FBgn0034346,FBgn0033882,FBgn0039219,FBgn0039407,FBgn0037332,FBgn0037987,FBgn0030361,FBgn0033225,FBgn0040528,FBgn0034459,FBgn0026147,FBgn0034483,FBgn0035584,FBgn0025837,FBgn0037277,FBgn0036796,FBg…	0.023656	1	0.52641	1	0.23218	1
115	GO:0009636	response to toxin	FBgn0010548,FBgn0039087,FBgn0039085,FBgn0032684,FBgn0035695,FBgn0034612,FBgn0031887,FBgn0033381,FBgn0039644,FBgn0039645,FBgn0025701,FBgn0034415,FBgn0034605,FBgn0033191,FBgn0039086,FBgn0030484,FBgn0027590,FBgn0031117,FBgn0027070,FBgn0032713,FBgn0027074,FBgn0038029,FBgn0030403,FBgn0039189,FBgn0042179,FBgn0050022,FBgn0050437,FBgn0050438,FBgn0051002,FBgn0051146,FBgn0023536,FBgn0051792,FBgn0051793,FBg…	3.5724e-06	0.0016183	0.53168	1	0.048321	1
38	GO:0007219	Notch signaling pathway	FBgn0025723,FBgn0031458,FBgn0000180,FBgn0040487,FBgn0000216,FBgn0000221,FBgn0024483,FBgn0000340,FBgn0000463,FBgn0027417,FBgn0000524,FBgn0000591,FBgn0023444,FBgn0011591,FBgn0001169,FBgn0011224,FBgn0002733,FBgn0002734,FBgn0002735,FBgn0002609,FBgn0015954,FBgn0002732,FBgn0002592,FBgn0025576,FBgn0002629,FBgn0002643,FBgn0004647,FBgn0039234,FBgn0021874,FBgn0002973,FBgn0040296,FBgn0004197,FBgn0003371,FBg…	4.2822e-06	0.0019399	0.53311	1	0.40448	1
309	GO:0006886	intracellular protein transport	FBgn0025724,FBgn0015567,FBgn0027356,FBgn0000084,FBgn0030089,FBgn0039132,FBgn0043012,FBgn0024833,FBgn0024832,FBgn0013749,FBgn0013750,FBgn0000115,FBgn0010348,FBgn0004908,FBgn0000119,FBgn0000120,FBgn0000121,FBgn0037218,FBgn0045866,FBgn0010380,FBgn0023096,FBgn0000257,FBgn0026141,FBgn0039110,FBgn0036273,FBgn0035622,FBgn0030476,FBgn0031408,FBgn0036309,FBgn0037117,FBgn0031233,FBgn0039303,FBgn0037375,FBg…	0.23571	1	0.53522	1	0.48349	1
45	GO:0008104	protein localization	FBgn0027932,FBgn0027356,FBgn0000117,FBgn0000163,FBgn0041161,FBgn0029764,FBgn0014141,FBgn0000339,FBgn0000368,FBgn0023388,FBgn0011202,FBgn0001624,FBgn0000499,FBgn0000810,FBgn0001085,FBgn0026239,FBgn0037308,FBgn0001234,FBgn0001263,FBgn0033156,FBgn0011674,FBgn0002121,FBgn0011640,FBgn0016034,FBgn0002736,FBgn0036558,FBgn0011661,FBgn0002938,FBgn0013997,FBgn0004143,FBgn0003090,FBgn0040079,FBgn0003124,FBg…	0.39465	1	0.5369	1	0.96552	1
66	GO:0035071	salivary gland cell autophagic cell death	FBgn0046812,FBgn0027932,FBgn0036255,FBgn0029943,FBgn0010709,FBgn0039509,FBgn0000210,FBgn0010460,FBgn0029093,FBgn0043364,FBgn0000276,FBgn0000278,FBgn0039122,FBgn0030521,FBgn0034539,FBgn0037303,FBgn0025697,FBgn0035497,FBgn0037315,FBgn0038505,FBgn0035091,FBgn0034894,FBgn0040383,FBgn0038325,FBgn0030653,FBgn0037700,FBgn0035823,FBgn0037270,FBgn0053209,FBgn0013770,FBgn0015924,FBgn0004432,FBgn0010501,FBg…	0.0094667	1	0.54056	1	0.90454	1
26	GO:0001584	rhodopsin-like receptor activity	FBgn0029105,FBgn0040281,FBgn0032814,FBgn0031408,FBgn0034485,FBgn0031264,FBgn0039419,FBgn0035010,FBgn0034168,FBgn0029768,FBgn0037431,FBgn0038653,FBgn0052085,FBgn0039510,FBgn0029648,FBgn0036742,FBgn0036448,FBgn0032883,FBgn0012344,FBgn0001247,FBgn0028341,FBgn0011653,FBgn0035623,FBgn0013305,FBgn0053959,FBgn0003041,	0.53757	1	0.54073	1	0.47912	1
30	GO:0003899	DNA-directed RNA polymerase activity	FBgn0015368,FBgn0032762,FBgn0038057,FBgn0042092,FBgn0030687,FBgn0061362,FBgn0031657,FBgn0031300,FBgn0036775,FBgn0038951,FBgn0036188,FBgn0004597,FBgn0005427,FBgn0013531,FBgn0039218,FBgn0032634,FBgn0043066,FBgn0053520,FBgn0033571,FBgn0051155,FBgn0037121,FBgn0019938,FBgn0038903,FBgn0003278,FBgn0003276,FBgn0004855,FBgn0003275,FBgn0003277,FBgn0026373,FBgn0004463,	0.0028094	1	0.54222	1	NA	NA
30	GO:0009063	amino acid catabolism	FBgn0039094,FBgn0034427,FBgn0036346,FBgn0036992,FBgn0030558,FBgn0039993,FBgn0023537,FBgn0033431,FBgn0051075,FBgn0037801,FBgn0034665,FBgn0039349,FBgn0036564,FBgn0034364,FBgn0038858,FBgn0038924,FBgn0029689,FBgn0036403,FBgn0025687,FBgn0037138,FBgn0030653,FBgn0037684,FBgn0037709,FBgn0037759,FBgn0032945,FBgn0030512,FBgn0035964,FBgn0016013,FBgn0005626,FBgn0035187,	0.029907	1	0.55028	1	0.38366	1
155	GO:0008152	metabolism	FBgn0020510,FBgn0012034,FBgn0000056,FBgn0010548,FBgn0026268,FBgn0016123,FBgn0002921,FBgn0030343,FBgn0004551,FBgn0039396,FBgn0030348,FBgn0039304,FBgn0035619,FBgn0032729,FBgn0046302,FBgn0029980,FBgn0038845,FBgn0030073,FBgn0034851,FBgn0034713,FBgn0038732,FBgn0038733,FBgn0038734,FBgn0038731,FBgn0037646,FBgn0039695,FBgn0037329,FBgn0031206,FBgn0035929,FBgn0040369,FBgn0039040,FBgn0031052,FBgn0040358,FBg…	0.18465	1	0.56417	1	0.021396	1
37	GO:0006461	protein complex assembly	FBgn0015567,FBgn0030089,FBgn0010380,FBgn0022344,FBgn0030067,FBgn0038428,FBgn0027604,FBgn0051648,FBgn0040345,FBgn0032138,FBgn0032195,FBgn0039553,FBgn0037893,FBgn0030951,FBgn0035876,FBgn0030141,FBgn0039562,FBgn0024352,FBgn0001216,FBgn0001217,FBgn0001218,FBgn0001219,FBgn0001230,FBgn0013275,FBgn0013276,FBgn0013277,FBgn0013278,FBgn0013279,FBgn0001233,FBgn0004873,FBgn0024956,FBgn0015268,FBgn0015298,FBg…	0.33159	1	0.56515	1	0.12807	1
50	GO:0000381	regulation of alternative nuclear mRNA splicing, via spliceosome	FBgn0000114,FBgn0004587,FBgn0015907,FBgn0036277,FBgn0037531,FBgn0031883,FBgn0039920,FBgn0033450,FBgn0037220,FBgn0039600,FBgn0038464,FBgn0039977,FBgn0037344,FBgn0028474,FBgn0038667,FBgn0039182,FBgn0036548,FBgn0033859,FBgn0030631,FBgn0036828,FBgn0039229,FBgn0030085,FBgn0035872,FBgn0035235,FBgn0033898,FBgn0000330,FBgn0000377,FBgn0010220,FBgn0000462,FBgn0053553,FBgn0020306,FBgn0001942,FBgn0000662,FBg…	0.55292	1	0.57224	1	0.51644	1
65	GO:0006512	ubiquitin cycle	FBgn0029512,FBgn0061469,FBgn0000173,FBgn0037808,FBgn0011241,FBgn0025781,FBgn0027512,FBgn0035455,FBgn0033882,FBgn0037987,FBgn0032635,FBgn0034483,FBgn0035584,FBgn0037277,FBgn0030386,FBgn0023528,FBgn0030145,FBgn0034989,FBgn0028913,FBgn0058045,FBgn0031384,FBgn0031896,FBgn0035953,FBgn0031331,FBgn0032208,FBgn0038515,FBgn0033544,FBgn0035853,FBgn0036516,FBgn0030674,FBgn0030863,FBgn0036913,FBgn0035207,FBg…	0.85971	1	0.57525	1	0.091768	1
33	GO:0005179	hormone activity	FBgn0002855,FBgn0002856,FBgn0015583,FBgn0023415,FBgn0023414,FBgn0011559,FBgn0015584,FBgn0003034,FBgn0013745,FBgn0004552,FBgn0015591,FBgn0032336,FBgn0012041,FBgn0038901,FBgn0004876,FBgn0052432,FBgn0038473,FBgn0000715,FBgn0063368,FBgn0028374,FBgn0053527,FBgn0044051,FBgn0036046,FBgn0044050,FBgn0044049,FBgn0035023,FBgn0028418,FBgn0036713,FBgn0003129,FBgn0013323,FBgn0026178,FBgn0032840,FBgn0037917,	0.35377	1	0.57604	1	0.13937	1
36	GO:0042742	defense response to bacteria	FBgn0004364,FBgn0012042,FBgn0041581,FBgn0041579,FBgn0000276,FBgn0000277,FBgn0000278,FBgn0000279,FBgn0035452,FBgn0050280,FBgn0050281,FBgn0051832,FBgn0052496,FBgn0034160,FBgn0025827,FBgn0034162,FBgn0046999,FBgn0034165,FBgn0034259,FBgn0030880,FBgn0036929,FBgn0033312,FBgn0031804,FBgn0038365,FBgn0010385,FBgn0004240,FBgn0010388,FBgn0013983,FBgn0003326,FBgn0026760,FBgn0003717,FBgn0032095,FBgn0036494,FBg…	0.0179	1	0.58002	1	0.61811	1
21	GO:0048488	synaptic vesicle endocytosis	FBgn0044330,FBgn0013749,FBgn0013750,FBgn0000115,FBgn0010348,FBgn0004908,FBgn0023388,FBgn0038659,FBgn0035060,FBgn0042645,FBgn0026210,FBgn0028582,FBgn0014010,FBgn0030230,FBgn0003392,FBgn0027363,FBgn0016976,FBgn0016975,FBgn0053094,FBgn0034691,FBgn0004242,	0.86287	1	0.58005	1	0.29557	1
36	GO:0004840	ubiquitin conjugating enzyme activity	FBgn0000173,FBgn0037808,FBgn0011241,FBgn0027512,FBgn0035455,FBgn0037987,FBgn0034483,FBgn0035584,FBgn0030386,FBgn0023528,FBgn0028913,FBgn0058045,FBgn0031896,FBgn0031331,FBgn0038515,FBgn0033544,FBgn0035853,FBgn0036516,FBgn0030863,FBgn0038175,FBgn0015374,FBgn0011217,FBgn0010602,FBgn0027609,FBgn0036666,FBgn0029996,FBgn0019917,FBgn0013351,FBgn0017456,FBgn0028395,FBgn0026316,FBgn0015320,FBgn0015321,FBg…	0.87186	1	0.58157	1	0.62253	1
99	GO:0007018	microtubule-based movement	FBgn0023096,FBgn0040233,FBgn0026141,FBgn0034577,FBgn0034478,FBgn0032972,FBgn0028858,FBgn0032520,FBgn0033206,FBgn0035256,FBgn0033243,FBgn0035799,FBgn0029993,FBgn0035009,FBgn0035581,FBgn0039472,FBgn0032761,FBgn0063261,FBgn0052396,FBgn0039510,FBgn0023458,FBgn0036195,FBgn0037962,FBgn0035100,FBgn0038957,FBgn0036499,FBgn0038565,FBgn0033687,FBgn0036882,FBgn0034566,FBgn0037726,FBgn0040232,FBgn0033192,FBg…	0.2534	1	0.58226	1	0.45331	1
58	GO:0006917	induction of apoptosis	FBgn0000097,FBgn0000108,FBgn0024252,FBgn0015907,FBgn0040491,FBgn0022213,FBgn0032745,FBgn0030520,FBgn0036332,FBgn0035488,FBgn0033624,FBgn0039541,FBgn0031635,FBgn0034538,FBgn0035142,FBgn0036955,FBgn0033441,FBgn0033529,FBgn0037383,FBgn0052666,FBgn0038477,FBgn0034421,FBgn0031392,FBgn0038546,FBgn0034068,FBgn0032516,FBgn0029503,FBgn0033260,FBgn0039632,FBgn0033659,FBgn0040230,FBgn0029131,FBgn0000439,FBg…	0.29562	1	0.58229	1	0.82862	1
121	GO:0004252	serine-type endopeptidase activity	FBgn0038014,FBgn0039108,FBgn0038431,FBgn0035678,FBgn0035670,FBgn0035661,FBgn0036287,FBgn0034221,FBgn0031408,FBgn0027930,FBgn0037038,FBgn0034507,FBgn0036264,FBgn0038113,FBgn0038114,FBgn0033360,FBgn0039272,FBgn0039628,FBgn0039629,FBgn0039630,FBgn0031249,FBgn0031248,FBgn0033469,FBgn0038002,FBgn0037677,FBgn0035501,FBgn0031141,FBgn0033363,FBgn0037222,FBgn0033277,FBgn0025383,FBgn0038447,FBgn0039101,FBg…	0.173	1	0.58528	1	NA	NA
51	GO:0007423	sensory organ development	FBgn0025723,FBgn0000013,FBgn0003270,FBgn0010433,FBgn0040487,FBgn0000216,FBgn0024249,FBgn0043364,FBgn0036669,FBgn0015371,FBgn0010382,FBgn0001992,FBgn0010316,FBgn0064599,FBgn0000490,FBgn0000499,FBgn0013132,FBgn0064264,FBgn0000547,FBgn0023214,FBgn0000575,FBgn0042641,FBgn0051774,FBgn0001083,FBgn0001980,FBgn0045852,FBgn0011674,FBgn0031434,FBgn0002119,FBgn0002121,FBgn0002732,FBgn0025576,FBgn0002629,FBg…	0.012698	1	0.58604	1	0.74272	1
166	GO:0001745	compound eye morphogenesis (sensu Endopterygota)	FBgn0043850,FBgn0015904,FBgn0000117,FBgn0000119,FBgn0015905,FBgn0010433,FBgn0000179,FBgn0015919,FBgn0015922,FBgn0011425,FBgn0000490,FBgn0000499,FBgn0043597,FBgn0043596,FBgn0043595,FBgn0043594,FBgn0043593,FBgn0043592,FBgn0043591,FBgn0044128,FBgn0044127,FBgn0044126,FBgn0044125,FBgn0044124,FBgn0044123,FBgn0044122,FBgn0044121,FBgn0044120,FBgn0044119,FBgn0044118,FBgn0044117,FBgn0044116,FBgn0044115,FBg…	0.45971	1	0.58643	1	0.34728	1
54	GO:0006897	endocytosis	FBgn0025724,FBgn0027356,FBgn0000084,FBgn0000120,FBgn0000121,FBgn0041342,FBgn0036309,FBgn0031534,FBgn0051048,FBgn0051064,FBgn0052670,FBgn0052683,FBgn0033914,FBgn0030791,FBgn0035202,FBgn0032880,FBgn0010105,FBgn0025725,FBgn0000482,FBgn0026479,FBgn0024376,FBgn0034433,FBgn0042645,FBgn0005632,FBgn0005198,FBgn0001202,FBgn0031450,FBgn0040206,FBgn0028582,FBgn0013951,FBgn0036558,FBgn0016693,FBgn0015277,FBg…	0.24777	1	0.58967	1	0.22582	1
41	GO:0007298	border follicle cell migration (sensu Insecta)	FBgn0027097,FBgn0000163,FBgn0069982,FBgn0000221,FBgn0025865,FBgn0020306,FBgn0043903,FBgn0000546,FBgn0003731,FBgn0001404,FBgn0001137,FBgn0004864,FBgn0011225,FBgn0041145,FBgn0026661,FBgn0026660,FBgn0026659,FBgn0026658,FBgn0026657,FBgn0026655,FBgn0026654,FBgn0026653,FBgn0026651,FBgn0026650,FBgn0026649,FBgn0026648,FBgn0052296,FBgn0004956,FBgn0026192,FBgn0030964,FBgn0032006,FBgn0010333,FBgn0003205,FBg…	0.006054	1	0.59489	1	0.77769	1
27	GO:0003697	single-stranded DNA binding	FBgn0039124,FBgn0050417,FBgn0034423,FBgn0032906,FBgn0027835,FBgn0011764,FBgn0004656,FBgn0004838,FBgn0016663,FBgn0016664,FBgn0016666,FBgn0016667,FBgn0016668,FBgn0016669,FBgn0016682,FBgn0010438,FBgn0011679,FBgn0004401,FBgn0014870,FBgn0022361,FBgn0010174,FBgn0010173,FBgn0010175,FBgn0015299,FBgn0011481,FBgn0010278,FBgn0001978,	0.80871	1	0.5963	1	0.40752	1
23	GO:0008049	male courtship behavior	FBgn0024268,FBgn0024267,FBgn0024266,FBgn0024265,FBgn0024264,FBgn0024263,FBgn0024262,FBgn0024261,FBgn0024260,FBgn0024259,FBgn0024258,FBgn0024257,FBgn0024256,FBgn0023096,FBgn0000282,FBgn0015374,FBgn0015381,FBgn0004652,FBgn0028572,FBgn0004795,FBgn0003714,FBgn0039298,FBgn0013351,	0.31033	1	0.59958	1	NA	NA
33	GO:0007548	sex differentiation	FBgn0000015,FBgn0004870,FBgn0043709,FBgn0043708,FBgn0043691,FBgn0043690,FBgn0030477,FBgn0038851,FBgn0039683,FBgn0053553,FBgn0043667,FBgn0043666,FBgn0015151,FBgn0014784,FBgn0043636,FBgn0016348,FBgn0041268,FBgn0000504,FBgn0043616,FBgn0043615,FBgn0043602,FBgn0043601,FBgn0001185,FBgn0001276,FBgn0001280,FBgn0001281,FBgn0020386,FBgn0003339,FBgn0003659,FBgn0003741,FBgn0004045,FBgn0005391,FBgn0004047,	0.87352	1	0.60035	1	0.80107	1
32	GO:0005794	Golgi apparatus	FBgn0039258,FBgn0027535,FBgn0053105,FBgn0035602,FBgn0034350,FBgn0028538,FBgn0020503,FBgn0010105,FBgn0008635,FBgn0069242,FBgn0029175,FBgn0011591,FBgn0042641,FBgn0037567,FBgn0029688,FBgn0010338,FBgn0067071,FBgn0040298,FBgn0052190,FBgn0003089,FBgn0004635,FBgn0003310,FBgn0011232,FBgn0038524,FBgn0011712,FBgn0003470,FBgn0005672,FBgn0052451,FBgn0035050,FBgn0031106,FBgn0011708,FBgn0020245,	0.003128	1	0.60345	1	0.83813	1
50	GO:0007349	cellularization	FBgn0004389,FBgn0003502,FBgn0010341,FBgn0033348,FBgn0020503,FBgn0000351,FBgn0000371,FBgn0015926,FBgn0011202,FBgn0020453,FBgn0005632,FBgn0002659,FBgn0002678,FBgn0001133,FBgn0082591,FBgn0002568,FBgn0029688,FBgn0002653,FBgn0002654,FBgn0002655,FBgn0002656,FBgn0002657,FBgn0002658,FBgn0002660,FBgn0002661,FBgn0002662,FBgn0002663,FBgn0002674,FBgn0002676,FBgn0002677,FBgn0002679,FBgn0002680,FBgn0002681,FBg…	0.33947	1	0.61097	1	0.28387	1
24	GO:0007304	eggshell formation (sensu Insecta)	FBgn0010460,FBgn0004884,FBgn0000256,FBgn0000307,FBgn0004793,FBgn0082830,FBgn0000427,FBgn0000996,FBgn0005390,FBgn0004650,FBgn0000986,FBgn0005615,FBgn0004807,FBgn0004808,FBgn0004813,FBgn0004811,FBgn0004815,FBgn0004816,FBgn0001094,FBgn0004796,FBgn0004791,FBgn0004792,FBgn0003475,FBgn0003980,	0.71223	1	0.61124	1	NA	NA
26	GO:0007619	courtship behavior	FBgn0000076,FBgn0003502,FBgn0005563,FBgn0004624,FBgn0015374,FBgn0011235,FBgn0015582,FBgn0000422,FBgn0000479,FBgn0015381,FBgn0000504,FBgn0000535,FBgn0000592,FBgn0005628,FBgn0029084,FBgn0014190,FBgn0003068,FBgn0005626,FBgn0004595,FBgn0028572,FBgn0003301,FBgn0003380,FBgn0004571,FBgn0003663,FBgn0003714,FBgn0004034,	0.83613	1	0.61222	1	0.55576	1
24	GO:0006396	RNA processing	FBgn0028658,FBgn0039846,FBgn0036889,FBgn0034600,FBgn0033859,FBgn0030081,FBgn0030890,FBgn0035838,FBgn0035848,FBgn0034572,FBgn0064623,FBgn0026722,FBgn0003062,FBgn0011638,FBgn0031660,FBgn0037330,FBgn0036916,FBgn0005639,FBgn0037737,FBgn0051719,FBgn0032256,FBgn0014024,FBgn0032487,FBgn0033378,	0.10014	1	0.6181	1	0.087213	1
323	GO:0003729	mRNA binding	FBgn0053100,FBgn0027094,FBgn0028962,FBgn0027093,FBgn0027092,FBgn0002069,FBgn0027091,FBgn0005674,FBgn0027087,FBgn0027086,FBgn0027085,FBgn0027084,FBgn0027083,FBgn0027082,FBgn0021750,FBgn0027081,FBgn0027079,FBgn0028658,FBgn0010774,FBgn0052707,FBgn0015903,FBgn0000114,FBgn0041188,FBgn0004587,FBgn0000166,FBgn0000182,FBgn0015907,FBgn0011206,FBgn0043904,FBgn0036379,FBgn0025457,FBgn0038439,FBgn0011571,FBg…	0.64767	1	0.62062	1	0.81329	1
28	GO:0016455	RNA polymerase II transcription mediator activity	FBgn0038742,FBgn0015618,FBgn0004597,FBgn0001324,FBgn0037109,FBgn0036581,FBgn0036811,FBgn0035145,FBgn0027592,FBgn0034707,FBgn0038578,FBgn0026873,FBgn0013531,FBgn0040020,FBgn0040339,FBgn0034795,FBgn0035851,FBgn0038760,FBgn0039923,FBgn0037359,FBgn0039337,FBgn0035149,FBgn0037262,FBgn0035754,FBgn0024330,FBgn0051390,FBgn0034503,FBgn0003415,	NA	NA	0.62238	1	NA	NA
31	GO:0007274	neuromuscular synaptic transmission	FBgn0000024,FBgn0015903,FBgn0004551,FBgn0034972,FBgn0051146,FBgn0052465,FBgn0038776,FBgn0026255,FBgn0033739,FBgn0000594,FBgn0001987,FBgn0004620,FBgn0020429,FBgn0046113,FBgn0028422,FBgn0000037,FBgn0060301,FBgn0031014,FBgn0032151,FBgn0028875,FBgn0015519,FBgn0037212,FBgn0000036,FBgn0000039,FBgn0000038,FBgn0004118,FBgn0035966,FBgn0032640,FBgn0003470,FBgn0003471,FBgn0024179,	0.63523	1	0.6256	1	0.35249	1
32	GO:0004722	protein serine/threonine phosphatase activity	FBgn0030758,FBgn0010015,FBgn0032702,FBgn0033021,FBgn0032749,FBgn0036212,FBgn0029958,FBgn0035143,FBgn0031194,FBgn0035425,FBgn0039672,FBgn0039421,FBgn0027515,FBgn0014423,FBgn0000711,FBgn0004177,FBgn0003134,FBgn0003132,FBgn0004103,FBgn0005776,FBgn0011826,FBgn0022768,FBgn0023177,FBgn0005777,FBgn0005778,FBgn0005779,FBgn0025573,FBgn0003139,FBgn0003140,FBgn0004366,FBgn0015544,FBgn0027492,	0.16849	1	0.62836	1	NA	NA
31	GO:0006418	tRNA aminoacylation for protein translation	FBgn0027660,FBgn0037526,FBgn0029664,FBgn0034921,FBgn0037924,FBgn0034401,FBgn0035064,FBgn0030007,FBgn0052056,FBgn0052705,FBgn0052745,FBgn0053123,FBgn0038376,FBgn0036629,FBgn0039341,FBgn0038803,FBgn0036569,FBgn0035942,FBgn0039420,FBgn0034177,FBgn0036763,FBgn0033351,FBgn0036451,FBgn0027658,FBgn0040765,FBgn0004797,FBgn0027791,FBgn0043900,FBgn0005613,FBgn0026015,FBgn0026313,	0.031764	1	0.63132	1	0.52715	1
27	GO:0006606	protein import into nucleus	FBgn0022213,FBgn0035657,FBgn0034205,FBgn0052135,FBgn0035693,FBgn0000986,FBgn0004644,FBgn0024889,FBgn0027338,FBgn0011341,FBgn0010602,FBgn0026207,FBgn0026252,FBgn0022384,FBgn0031145,FBgn0032680,FBgn0036640,FBgn0028411,FBgn0010332,FBgn0011823,FBgn0010441,FBgn0015778,FBgn0003321,FBgn0026170,FBgn0014396,FBgn0024921,FBgn0031456,	0.52257	1	0.63717	1	0.53035	1
40	GO:0004004	ATP-dependent RNA helicase activity	FBgn0015331,FBgn0000171,FBgn0032690,FBgn0032759,FBgn0033160,FBgn0030551,FBgn0051755,FBgn0031631,FBgn0052344,FBgn0052533,FBgn0031280,FBgn0032194,FBgn0036754,FBgn0036548,FBgn0030631,FBgn0036104,FBgn0035842,FBgn0037549,FBgn0038889,FBgn0033898,FBgn0027602,FBgn0030833,FBgn0034496,FBgn0032919,FBgn0037561,FBgn0037232,FBgn0010220,FBgn0004556,FBgn0024804,FBgn0011802,FBgn0037573,FBgn0014189,FBgn0001565,FBg…	0.73628	1	0.63769	1	NA	NA
148	GO:0019226	transmission of nerve impulse	FBgn0004168,FBgn0004572,FBgn0013743,FBgn0041707,FBgn0000011,FBgn0022131,FBgn0041188,FBgn0026729,FBgn0004870,FBgn0025525,FBgn0000210,FBgn0012049,FBgn0021742,FBgn0053653,FBgn0023095,FBgn0004580,FBgn0039396,FBgn0030950,FBgn0030954,FBgn0038120,FBgn0043005,FBgn0032683,FBgn0032749,FBgn0032832,FBgn0038865,FBgn0037659,FBgn0034540,FBgn0029822,FBgn0033744,FBgn0038448,FBgn0031349,FBgn0033250,FBgn0031100,FBg…	0.00050637	0.22938	0.64146	1	0.2922	1
26	GO:0046982	protein heterodimerization activity	FBgn0013753,FBgn0013755,FBgn0036126,FBgn0043002,FBgn0043001,FBgn0023076,FBgn0000338,FBgn0000370,FBgn0023094,FBgn0064598,FBgn0020065,FBgn0039411,FBgn0001150,FBgn0001291,FBgn0001297,FBgn0034534,FBgn0003068,FBgn0027505,FBgn0003411,FBgn0005638,FBgn0015014,FBgn0014396,FBgn0000964,FBgn0003749,FBgn0005411,FBgn0016076,	0.15228	1	0.65132	1	0.7071	1
42	GO:0003824	catalytic activity	FBgn0034366,FBgn0034731,FBgn0029664,FBgn0035519,FBgn0034928,FBgn0040358,FBgn0037245,FBgn0027793,FBgn0032997,FBgn0033226,FBgn0050502,FBgn0052333,FBgn0052394,FBgn0052495,FBgn0052628,FBgn0053096,FBgn0053174,FBgn0039430,FBgn0031332,FBgn0031333,FBgn0031335,FBgn0037816,FBgn0033885,FBgn0033109,FBgn0004198,FBgn0000414,FBgn0019539,FBgn0039802,FBgn0024558,FBgn0021953,FBgn0001114,FBgn0029158,FBgn0036122,FBg…	0.022456	1	0.65469	1	0.27111	1
34	GO:0005529	sugar binding	FBgn0015583,FBgn0000077,FBgn0030551,FBgn0030050,FBgn0031289,FBgn0034318,FBgn0038315,FBgn0031373,FBgn0029814,FBgn0031910,FBgn0028896,FBgn0031273,FBgn0052226,FBgn0031629,FBgn0031571,FBgn0038017,FBgn0034365,FBgn0031918,FBgn0040503,FBgn0028545,FBgn0030617,FBgn0035199,FBgn0033313,FBgn0037240,FBgn0001083,FBgn0027341,FBgn0039580,FBgn0029167,FBgn0053532,FBgn0040093,FBgn0040092,FBgn0016675,FBgn0029843,FBg…	0.75684	1	0.65475	1	NA	NA
256	GO:0006139	nucleobase, nucleoside, nucleotide and nucleic acid metabolism	FBgn0015331,FBgn0026602,FBgn0025111,FBgn0000171,FBgn0011211,FBgn0035720,FBgn0035702,FBgn0039110,FBgn0037446,FBgn0035690,FBgn0038418,FBgn0031868,FBgn0032814,FBgn0034731,FBgn0032815,FBgn0034570,FBgn0032760,FBgn0039329,FBgn0029979,FBgn0037543,FBgn0034722,FBgn0030010,FBgn0030265,FBgn0030511,FBgn0034921,FBgn0037120,FBgn0036337,FBgn0035397,FBgn0030316,FBgn0037618,FBgn0033538,FBgn0028647,FBgn0030053,FBg…	0.010976	1	0.6552	1	0.10467	1
84	GO:0000910	cytokinesis	FBgn0000043,FBgn0000044,FBgn0000042,FBgn0026598,FBgn0025716,FBgn0000163,FBgn0004389,FBgn0032105,FBgn0015610,FBgn0033795,FBgn0037473,FBgn0033557,FBgn0033661,FBgn0040034,FBgn0052845,FBgn0032203,FBgn0030951,FBgn0031730,FBgn0030772,FBgn0000308,FBgn0025937,FBgn0028968,FBgn0000405,FBgn0011202,FBgn0015379,FBgn0026479,FBgn0020453,FBgn0029172,FBgn0011205,FBgn0030241,FBgn0041603,FBgn0025934,FBgn0004864,FBg…	0.87682	1	0.6556	1	0.74846	1
24	GO:0031202	RNA splicing factor activity, transesterification mechanism	FBgn0004587,FBgn0036314,FBgn0033160,FBgn0037434,FBgn0031962,FBgn0031631,FBgn0032194,FBgn0038927,FBgn0030631,FBgn0036828,FBgn0036487,FBgn0035136,FBgn0033898,FBgn0033688,FBgn0030765,FBgn0000426,FBgn0014189,FBgn0026713,FBgn0027784,FBgn0010083,FBgn0016940,FBgn0015818,FBgn0033210,FBgn0005411,	0.8673	1	0.66543	1	NA	NA
83	GO:0007140	male meiosis	FBgn0000158,FBgn0004581,FBgn0011208,FBgn0011206,FBgn0015374,FBgn0011209,FBgn0011217,FBgn0022335,FBgn0022334,FBgn0022333,FBgn0011606,FBgn0061491,FBgn0069185,FBgn0069184,FBgn0069183,FBgn0069182,FBgn0069181,FBgn0069180,FBgn0069179,FBgn0069178,FBgn0069177,FBgn0069176,FBgn0069175,FBgn0069174,FBgn0069173,FBgn0069172,FBgn0069171,FBgn0069170,FBgn0069169,FBgn0069168,FBgn0069167,FBgn0069166,FBgn0069165,FBg…	0.17972	1	0.66831	1	NA	NA
61	GO:0048102	autophagic cell death	FBgn0046812,FBgn0027932,FBgn0036255,FBgn0029943,FBgn0010709,FBgn0039509,FBgn0010460,FBgn0029093,FBgn0043364,FBgn0000276,FBgn0000278,FBgn0039122,FBgn0030521,FBgn0034539,FBgn0037303,FBgn0025697,FBgn0035497,FBgn0037315,FBgn0038505,FBgn0035091,FBgn0034894,FBgn0040383,FBgn0038325,FBgn0030653,FBgn0037700,FBgn0035823,FBgn0037270,FBgn0053209,FBgn0013770,FBgn0015924,FBgn0004432,FBgn0010501,FBgn0053553,FBg…	0.050005	1	0.66904	1	0.85511	1
112	GO:0007269	neurotransmitter secretion	FBgn0000024,FBgn0015567,FBgn0027356,FBgn0030089,FBgn0039132,FBgn0044330,FBgn0043012,FBgn0024833,FBgn0024832,FBgn0013749,FBgn0013750,FBgn0000115,FBgn0010348,FBgn0004908,FBgn0010380,FBgn0001991,FBgn0029846,FBgn0005563,FBgn0013759,FBgn0010015,FBgn0010014,FBgn0015614,FBgn0053653,FBgn0013762,FBgn0030476,FBgn0038448,FBgn0037829,FBgn0030331,FBgn0036464,FBgn0051103,FBgn0051106,FBgn0051272,FBgn0029896,FBg…	0.56342	1	0.66951	1	0.34075	1
236	GO:0007242	intracellular signaling cascade	FBgn0000017,FBgn0022710,FBgn0023416,FBgn0004852,FBgn0024150,FBgn0028484,FBgn0040510,FBgn0040509,FBgn0040508,FBgn0040507,FBgn0040506,FBgn0015589,FBgn0026598,FBgn0022131,FBgn0010715,FBgn0034366,FBgn0000147,FBgn0000244,FBgn0000256,FBgn0032821,FBgn0029092,FBgn0039083,FBgn0040335,FBgn0030358,FBgn0036273,FBgn0034420,FBgn0032845,FBgn0030397,FBgn0039908,FBgn0046296,FBgn0033996,FBgn0037804,FBgn0035421,FBg…	1.1774e-07	5.3338e-05	0.67049	1	0.65333	1
27	GO:0005234	glutamate-gated ion channel activity	FBgn0037501,FBgn0035604,FBgn0039927,FBgn0037630,FBgn0036829,FBgn0036758,FBgn0029966,FBgn0029967,FBgn0031634,FBgn0030385,FBgn0036250,FBgn0038835,FBgn0031209,FBgn0052704,FBgn0038837,FBgn0038840,FBgn0036150,FBgn0036937,FBgn0036907,FBgn0039916,FBgn0026255,FBgn0004619,FBgn0028431,FBgn0046113,FBgn0051201,FBgn0010399,FBgn0053513,	0.62206	1	0.67667	1	0.1034	1
102	GO:0007275	development	FBgn0010340,FBgn0004364,FBgn0013746,FBgn0000112,FBgn0038498,FBgn0001090,FBgn0021742,FBgn0032683,FBgn0038418,FBgn0034731,FBgn0039930,FBgn0031079,FBgn0035426,FBgn0029822,FBgn0032084,FBgn0033661,FBgn0033196,FBgn0039124,FBgn0031349,FBgn0026872,FBgn0031373,FBgn0031910,FBgn0030027,FBgn0029820,FBgn0032475,FBgn0032086,FBgn0030827,FBgn0037447,FBgn0024997,FBgn0031273,FBgn0050046,FBgn0050174,FBgn0050179,FBg…	0.26185	1	0.67795	1	0.1005	1
56	GO:0030532	small nuclear ribonucleoprotein complex	FBgn0032690,FBgn0036277,FBgn0038090,FBgn0039274,FBgn0037434,FBgn0035162,FBgn0036683,FBgn0033089,FBgn0029751,FBgn0031962,FBgn0035271,FBgn0050327,FBgn0031601,FBgn0051054,FBgn0051184,FBgn0051922,FBgn0051950,FBgn0031628,FBgn0053505,FBgn0031229,FBgn0011824,FBgn0034600,FBgn0031287,FBgn0039566,FBgn0038344,FBgn0036548,FBgn0036733,FBgn0035675,FBgn0036828,FBgn0036915,FBgn0034564,FBgn0030765,FBgn0000426,FBg…	0.34254	1	0.68186	1	NA	NA
22	GO:0005838	proteasome regulatory particle (sensu Eukaryota)	FBgn0036465,FBgn0032208,FBgn0036224,FBgn0038166,FBgn0000486,FBgn0002787,FBgn0015282,FBgn0020369,FBgn0015283,FBgn0028695,FBgn0028694,FBgn0028693,FBgn0028692,FBgn0028690,FBgn0028689,FBgn0028688,FBgn0028691,FBgn0028687,FBgn0028686,FBgn0028685,FBgn0028684,FBgn0011327,	NA	NA	0.68376	1	NA	NA
52	GO:0006811	ion transport	FBgn0040238,FBgn0035696,FBgn0036492,FBgn0036491,FBgn0036461,FBgn0036329,FBgn0030545,FBgn0033323,FBgn0034782,FBgn0033510,FBgn0033599,FBgn0031937,FBgn0031939,FBgn0035332,FBgn0038458,FBgn0039839,FBgn0033191,FBgn0039915,FBgn0042126,FBgn0050078,FBgn0050265,FBgn0050272,FBgn0051693,FBgn0051792,FBgn0052000,FBgn0052446,FBgn0052669,FBgn0052792,FBgn0025394,FBgn0029871,FBgn0058263,FBgn0039955,FBgn0034355,FBg…	0.0052582	1	0.68943	1	0.093708	1
163	GO:0005102	receptor binding	FBgn0011747,FBgn0017645,FBgn0000117,FBgn0000206,FBgn0021742,FBgn0013759,FBgn0039722,FBgn0032821,FBgn0029092,FBgn0039590,FBgn0034972,FBgn0035452,FBgn0032832,FBgn0039249,FBgn0033943,FBgn0035165,FBgn0031349,FBgn0030191,FBgn0030163,FBgn0037660,FBgn0028939,FBgn0039863,FBgn0034403,FBgn0030164,FBgn0039911,FBgn0050280,FBgn0050281,FBgn0050293,FBgn0050387,FBgn0027598,FBgn0031473,FBgn0051146,FBgn0051284,FBg…	2.0431e-06	0.00092551	0.69092	1	0.88239	1
221	GO:0007398	ectoderm development	FBgn0000028,FBgn0000077,FBgn0017645,FBgn0000099,FBgn0000108,FBgn0015904,FBgn0000117,FBgn0013751,FBgn0026729,FBgn0004862,FBgn0000180,FBgn0026562,FBgn0000529,FBgn0005592,FBgn0000242,FBgn0021742,FBgn0022800,FBgn0015919,FBgn0034972,FBgn0033288,FBgn0035426,FBgn0035292,FBgn0033943,FBgn0035161,FBgn0031349,FBgn0035142,FBgn0033710,FBgn0037447,FBgn0050046,FBgn0050203,FBgn0051146,FBgn0051190,FBgn0051352,FBg…	4.0552e-10	1.837e-07	0.69648	1	0.60877	1
23	GO:0005267	potassium channel activity	FBgn0039927,FBgn0033510,FBgn0031634,FBgn0027589,FBgn0034656,FBgn0052704,FBgn0052770,FBgn0029871,FBgn0034775,FBgn0038837,FBgn0038840,FBgn0039916,FBgn0026255,FBgn0014462,FBgn0029090,FBgn0011589,FBgn0004619,FBgn0028431,FBgn0046113,FBgn0051201,FBgn0010399,FBgn0017561,FBgn0038165,	0.93806	1	0.70031	1	0.093871	1
88	GO:0016337	cell-cell adhesion	FBgn0000071,FBgn0000117,FBgn0000198,FBgn0023095,FBgn0034655,FBgn0031837,FBgn0037736,FBgn0031725,FBgn0031349,FBgn0039617,FBgn0038341,FBgn0028482,FBgn0050188,FBgn0051619,FBgn0051646,FBgn0051665,FBgn0051708,FBgn0051814,FBgn0052750,FBgn0052751,FBgn0052791,FBgn0053041,FBgn0053960,FBgn0029848,FBgn0034778,FBgn0029791,FBgn0037107,FBgn0031981,FBgn0033674,FBgn0037240,FBgn0000368,FBgn0053531,FBgn0000463,FBg…	0.0055284	1	0.70176	1	0.70774	1
48	GO:0007286	spermatid development	FBgn0004372,FBgn0000114,FBgn0000171,FBgn0011212,FBgn0011211,FBgn0037808,FBgn0011219,FBgn0011569,FBgn0011215,FBgn0011241,FBgn0011216,FBgn0019828,FBgn0024432,FBgn0000546,FBgn0011217,FBgn0000575,FBgn0011218,FBgn0011220,FBgn0011221,FBgn0011222,FBgn0011223,FBgn0011224,FBgn0011244,FBgn0011225,FBgn0014342,FBgn0011226,FBgn0002780,FBgn0011245,FBgn0011256,FBgn0011257,FBgn0011250,FBgn0011258,FBgn0011249,FBg…	0.37415	1	0.70675	1	0.77483	1
29	GO:0007156	homophilic cell adhesion	FBgn0036715,FBgn0037963,FBgn0038247,FBgn0038439,FBgn0022800,FBgn0039294,FBgn0039709,FBgn0015609,FBgn0032655,FBgn0039928,FBgn0052387,FBgn0037840,FBgn0037839,FBgn0000313,FBgn0005775,FBgn0000497,FBgn0000547,FBgn0000634,FBgn0000635,FBgn0000636,FBgn0036930,FBgn0001075,FBgn0001085,FBgn0017590,FBgn0010238,FBgn0011829,FBgn0003285,FBgn0003391,FBgn0024836,	0.11418	1	0.70868	1	0.17439	1
38	GO:0007169	transmembrane receptor protein tyrosine kinase signaling pathway	FBgn0040505,FBgn0034075,FBgn0026145,FBgn0022800,FBgn0011573,FBgn0029092,FBgn0032752,FBgn0031079,FBgn0051999,FBgn0034158,FBgn0032341,FBgn0031730,FBgn0035798,FBgn0033674,FBgn0053531,FBgn0024245,FBgn0053196,FBgn0015380,FBgn0033791,FBgn0025936,FBgn0004598,FBgn0028717,FBgn0043884,FBgn0026252,FBgn0020391,FBgn0004839,FBgn0025741,FBgn0025740,FBgn0032006,FBgn0011829,FBgn0026376,FBgn0003256,FBgn0026056,FBg…	0.039799	1	0.71637	1	0.40281	1
46	GO:0005762	mitochondrial large ribosomal subunit	FBgn0037566,FBgn0031231,FBgn0038234,FBgn0011787,FBgn0032720,FBgn0040389,FBgn0036990,FBgn0023519,FBgn0035122,FBgn0026741,FBgn0037608,FBgn0036135,FBgn0036335,FBgn0036853,FBgn0030786,FBgn0035335,FBgn0031651,FBgn0053002,FBgn0031660,FBgn0030686,FBgn0029718,FBgn0039835,FBgn0040907,FBgn0038923,FBgn0042112,FBgn0037833,FBgn0030552,FBgn0036462,FBgn0001995,FBgn0037892,FBgn0034001,FBgn0033480,FBgn0034893,FBg…	0.77519	1	0.71827	1	NA	NA
399	GO:0003700	transcription factor activity	FBgn0000014,FBgn0000015,FBgn0000022,FBgn0033749,FBgn0000028,FBgn0005694,FBgn0000061,FBgn0037471,FBgn0003270,FBgn0000095,FBgn0000097,FBgn0000099,FBgn0023417,FBgn0015904,FBgn0000137,FBgn0010433,FBgn0013751,FBgn0011758,FBgn0004854,FBgn0004870,FBgn0025525,FBgn0004862,FBgn0024251,FBgn0000166,FBgn0000179,FBgn0000181,FBgn0039509,FBgn0045759,FBgn0000210,FBgn0024250,FBgn0004101,FBgn0000529,FBgn0014949,FBg…	0.00019273	0.087307	0.72034	1	0.97118	1
37	GO:0008565	protein transporter activity	FBgn0025724,FBgn0010340,FBgn0022213,FBgn0038574,FBgn0034510,FBgn0031049,FBgn0052135,FBgn0042177,FBgn0042178,FBgn0035995,FBgn0058042,FBgn0027615,FBgn0033691,FBgn0027496,FBgn0025725,FBgn0020497,FBgn0001337,FBgn0000639,FBgn0030141,FBgn0027338,FBgn0032680,FBgn0036640,FBgn0028411,FBgn0040087,FBgn0053139,FBgn0053180,FBgn0031051,FBgn0037894,FBgn0015778,FBgn0030230,FBgn0003321,FBgn0026571,FBgn0010638,FBg…	0.83117	1	0.72857	1	0.48338	1
70	GO:0008355	olfactory learning	FBgn0004907,FBgn0000054,FBgn0000076,FBgn0066375,FBgn0066374,FBgn0066373,FBgn0066372,FBgn0066371,FBgn0000248,FBgn0014141,FBgn0066369,FBgn0066367,FBgn0052393,FBgn0000479,FBgn0004638,FBgn0015380,FBgn0066366,FBgn0000635,FBgn0000636,FBgn0046114,FBgn0033039,FBgn0035416,FBgn0066363,FBgn0066362,FBgn0066361,FBgn0017590,FBgn0066344,FBgn0005654,FBgn0066343,FBgn0002567,FBgn0004662,FBgn0002687,FBgn0066342,FBg…	0.75978	1	0.73085	1	0.81214	1
610	GO:0008270	zinc ion binding	FBgn0000011,FBgn0016122,FBgn0037555,FBgn0005694,FBgn0031461,FBgn0012037,FBgn0032536,FBgn0030749,FBgn0000099,FBgn0017418,FBgn0025186,FBgn0034075,FBgn0039946,FBgn0013751,FBgn0025185,FBgn0039227,FBgn0042085,FBgn0043362,FBgn0023097,FBgn0004893,FBgn0000210,FBgn0010300,FBgn0000233,FBgn0025679,FBgn0000242,FBgn0027844,FBgn0027843,FBgn0020224,FBgn0043364,FBgn0000286,FBgn0000289,FBgn0037493,FBgn0035702,FBg…	0	0	0.73095	1	0.72256	1
60	GO:0006813	potassium ion transport	FBgn0034636,FBgn0033017,FBgn0038839,FBgn0038621,FBgn0039927,FBgn0038690,FBgn0033510,FBgn0037244,FBgn0031634,FBgn0034587,FBgn0027589,FBgn0030303,FBgn0034656,FBgn0052704,FBgn0052770,FBgn0025394,FBgn0053310,FBgn0029871,FBgn0037975,FBgn0034775,FBgn0038837,FBgn0032113,FBgn0038691,FBgn0038840,FBgn0033257,FBgn0035192,FBgn0037758,FBgn0039916,FBgn0026255,FBgn0014462,FBgn0029090,FBgn0000535,FBgn0011589,FBg…	0.9125	1	0.73203	1	0.046068	1
29	GO:0006206	pyrimidine base metabolism	FBgn0022709,FBgn0000150,FBgn0030511,FBgn0030510,FBgn0031489,FBgn0023537,FBgn0039790,FBgn0034800,FBgn0038491,FBgn0032436,FBgn0039464,FBgn0039179,FBgn0036030,FBgn0036478,FBgn0036959,FBgn0032003,FBgn0032002,FBgn0032001,FBgn0028833,FBgn0004087,FBgn0000447,FBgn0022338,FBgn0022029,FBgn0030573,FBgn0037513,FBgn0016718,FBgn0011703,FBgn0011704,FBgn0024920,	0.016548	1	0.73401	1	NA	NA
31	GO:0000119	mediator complex	FBgn0038742,FBgn0015618,FBgn0004597,FBgn0001276,FBgn0001324,FBgn0037109,FBgn0036581,FBgn0036811,FBgn0035145,FBgn0027592,FBgn0034707,FBgn0038578,FBgn0026873,FBgn0036761,FBgn0013531,FBgn0040020,FBgn0040339,FBgn0034795,FBgn0035851,FBgn0038760,FBgn0039923,FBgn0037359,FBgn0039337,FBgn0035149,FBgn0037262,FBgn0035754,FBgn0024330,FBgn0051390,FBgn0034503,FBgn0034311,FBgn0003415,	0.80631	1	0.7369	1	NA	NA
253	GO:0007186	G-protein coupled receptor protein signaling pathway	FBgn0022710,FBgn0023416,FBgn0004852,FBgn0024150,FBgn0040510,FBgn0040509,FBgn0040508,FBgn0040507,FBgn0040506,FBgn0036789,FBgn0029105,FBgn0028961,FBgn0040281,FBgn0039595,FBgn0004908,FBgn0000120,FBgn0000121,FBgn0037100,FBgn0039396,FBgn0030950,FBgn0030954,FBgn0010341,FBgn0039056,FBgn0028509,FBgn0032814,FBgn0032827,FBgn0035649,FBgn0038880,FBgn0031408,FBgn0034485,FBgn0039818,FBgn0037165,FBgn0037164,FBg…	0.00010577	0.047912	0.73867	1	0.7056	1
135	GO:0003924	GTPase activity	FBgn0013749,FBgn0013750,FBgn0000115,FBgn0010348,FBgn0004908,FBgn0039213,FBgn0010341,FBgn0037647,FBgn0030180,FBgn0033184,FBgn0040370,FBgn0036931,FBgn0033756,FBgn0023510,FBgn0038915,FBgn0039189,FBgn0039889,FBgn0034931,FBgn0030142,FBgn0050054,FBgn0050158,FBgn0051019,FBgn0052396,FBgn0052627,FBgn0052670,FBgn0052671,FBgn0052673,FBgn0058005,FBgn0031906,FBgn0036555,FBgn0038916,FBgn0030088,FBgn0035866,FBg…	0.96957	1	0.73934	1	0.86292	1
235	GO:0005509	calcium ion binding	FBgn0000667,FBgn0015008,FBgn0000078,FBgn0000079,FBgn0011273,FBgn0000083,FBgn0000084,FBgn0030749,FBgn0028646,FBgn0027095,FBgn0039447,FBgn0026562,FBgn0004628,FBgn0005563,FBgn0036715,FBgn0037963,FBgn0038247,FBgn0038439,FBgn0022800,FBgn0039294,FBgn0039709,FBgn0015609,FBgn0032655,FBgn0012051,FBgn0025866,FBgn0030741,FBgn0039928,FBgn0000253,FBgn0010014,FBgn0015614,FBgn0053653,FBgn0026144,FBgn0004580,FBg…	0.038366	1	0.74723	1	0.28079	1
22	GO:0005938	cell cortex	FBgn0022131,FBgn0000152,FBgn0000163,FBgn0020503,FBgn0028383,FBgn0001624,FBgn0001085,FBgn0001104,FBgn0011674,FBgn0001301,FBgn0002121,FBgn0029688,FBgn0021776,FBgn0026252,FBgn0026193,FBgn0026192,FBgn0004595,FBgn0019947,FBgn0040080,FBgn0003470,FBgn0003520,FBgn0015600,	0.27017	1	0.74867	1	0.58877	1
119	GO:0006605	protein targeting	FBgn0013746,FBgn0029512,FBgn0000163,FBgn0043362,FBgn0015907,FBgn0000246,FBgn0013759,FBgn0039110,FBgn0037926,FBgn0036207,FBgn0031208,FBgn0027537,FBgn0037117,FBgn0033527,FBgn0035296,FBgn0035514,FBgn0014411,FBgn0038606,FBgn0033447,FBgn0036480,FBgn0033089,FBgn0033264,FBgn0034753,FBgn0050337,FBgn0052110,FBgn0052137,FBgn0029764,FBgn0052677,FBgn0035027,FBgn0030458,FBgn0031296,FBgn0039348,FBgn0027617,FBg…	0.0093705	1	0.75138	1	0.84935	1
93	GO:0006936	muscle contraction	FBgn0005666,FBgn0001991,FBgn0029846,FBgn0005563,FBgn0013759,FBgn0000253,FBgn0016126,FBgn0004624,FBgn0030950,FBgn0030954,FBgn0033238,FBgn0040351,FBgn0033870,FBgn0033744,FBgn0028859,FBgn0025633,FBgn0033058,FBgn0035410,FBgn0032999,FBgn0033441,FBgn0033289,FBgn0083919,FBgn0050106,FBgn0051738,FBgn0051958,FBgn0051960,FBgn0052666,FBgn0028863,FBgn0032187,FBgn0027556,FBgn0038774,FBgn0035499,FBgn0014141,FBg…	0.94666	1	0.75269	1	0.50937	1
25	GO:0045087	innate immune response	FBgn0000250,FBgn0011274,FBgn0004240,FBgn0020381,FBgn0010381,FBgn0068647,FBgn0068645,FBgn0067514,FBgn0028436,FBgn0040323,FBgn0028430,FBgn0013983,FBgn0033402,FBgn0010247,FBgn0035975,FBgn0035976,FBgn0035977,FBgn0030310,FBgn0043576,FBgn0033327,FBgn0043575,FBgn0014018,FBgn0003495,FBgn0026323,FBgn0003717,	0.39033	1	0.76049	1	0.11341	1
38	GO:0007379	segment specification	FBgn0070049,FBgn0070048,FBgn0070046,FBgn0070045,FBgn0070044,FBgn0070041,FBgn0000095,FBgn0004475,FBgn0004893,FBgn0000251,FBgn0029920,FBgn0000376,FBgn0063998,FBgn0000499,FBgn0041660,FBgn0041640,FBgn0011591,FBgn0069230,FBgn0069228,FBgn0069225,FBgn0069224,FBgn0069222,FBgn0069221,FBgn0069219,FBgn0010825,FBgn0001309,FBgn0041111,FBgn0003013,FBgn0015524,FBgn0004957,FBgn0004579,FBgn0003339,FBgn0003430,FBg…	0.11582	1	0.76117	1	0.41304	1
60	GO:0009408	response to heat	FBgn0026086,FBgn0019949,FBgn0037544,FBgn0035273,FBgn0037252,FBgn0032525,FBgn0030207,FBgn0052640,FBgn0052641,FBgn0052727,FBgn0031256,FBgn0035982,FBgn0031322,FBgn0037151,FBgn0035878,FBgn0025455,FBgn0020208,FBgn0018795,FBgn0015657,FBgn0018686,FBgn0021235,FBgn0012701,FBgn0022481,FBgn0042854,FBgn0012840,FBgn0013086,FBgn0020659,FBgn0026575,FBgn0001216,FBgn0001217,FBgn0001218,FBgn0001219,FBgn0001220,FBg…	0.078646	1	0.76306	1	0.60443	1
57	GO:0004871	signal transducer activity	FBgn0020510,FBgn0013746,FBgn0004908,FBgn0026597,FBgn0020224,FBgn0039541,FBgn0029976,FBgn0033756,FBgn0050054,FBgn0052082,FBgn0052249,FBgn0036614,FBgn0023076,FBgn0000384,FBgn0023094,FBgn0000463,FBgn0000490,FBgn0000497,FBgn0039411,FBgn0000535,FBgn0011589,FBgn0004435,FBgn0010223,FBgn0001105,FBgn0030011,FBgn0004623,FBgn0004921,FBgn0028433,FBgn0001104,FBgn0001122,FBgn0001123,FBgn0024234,FBgn0030627,FBg…	0.16476	1	0.76451	1	0.36729	1
46	GO:0016887	ATPase activity	FBgn0015615,FBgn0029656,FBgn0031887,FBgn0037375,FBgn0035443,FBgn0039788,FBgn0024992,FBgn0052104,FBgn0053087,FBgn0031519,FBgn0038745,FBgn0028868,FBgn0032195,FBgn0039164,FBgn0035946,FBgn0032450,FBgn0036702,FBgn0027605,FBgn0036224,FBgn0033734,FBgn0000346,FBgn0015391,FBgn0001216,FBgn0001218,FBgn0001219,FBgn0001220,FBgn0011604,FBgn0004513,FBgn0013591,FBgn0005322,FBgn0015282,FBgn0020369,FBgn0034728,FBg…	0.31228	1	0.76463	1	0.31366	1
38	GO:0007530	sex determination	FBgn0000011,FBgn0004870,FBgn0025525,FBgn0000210,FBgn0012049,FBgn0029822,FBgn0024987,FBgn0051160,FBgn0029824,FBgn0038339,FBgn0030710,FBgn0000413,FBgn0010109,FBgn0015381,FBgn0000504,FBgn0000575,FBgn0000662,FBgn0004652,FBgn0001185,FBgn0004864,FBgn0001276,FBgn0005630,FBgn0022238,FBgn0002736,FBgn0002781,FBgn0024322,FBgn0004956,FBgn0003300,FBgn0004170,FBgn0003411,FBgn0024288,FBgn0005612,FBgn0016917,FBg…	2.4264e-05	0.010992	0.76571	1	0.98272	1
281	GO:0006118	electron transport	FBgn0034629,FBgn0000057,FBgn0040505,FBgn0038742,FBgn0016119,FBgn0013751,FBgn0013432,FBgn0025678,FBgn0000261,FBgn0037498,FBgn0032797,FBgn0039112,FBgn0033983,FBgn0002036,FBgn0032729,FBgn0032846,FBgn0034455,FBgn0031860,FBgn0034442,FBgn0034251,FBgn0039265,FBgn0033465,FBgn0031021,FBgn0035811,FBgn0036160,FBgn0033543,FBgn0030596,FBgn0031068,FBgn0030586,FBgn0035321,FBgn0036442,FBgn0039126,FBgn0035890,FBg…	0.0013041	0.59074	0.76701	1	0.35531	1
198	GO:0007399	nervous system development	FBgn0000014,FBgn0015331,FBgn0000022,FBgn0020609,FBgn0003270,FBgn0017645,FBgn0000099,FBgn0016123,FBgn0000108,FBgn0015904,FBgn0000137,FBgn0010433,FBgn0013751,FBgn0026729,FBgn0004862,FBgn0000180,FBgn0026562,FBgn0024250,FBgn0000242,FBgn0021742,FBgn0022800,FBgn0015919,FBgn0034972,FBgn0033288,FBgn0035426,FBgn0035292,FBgn0033943,FBgn0031349,FBgn0035142,FBgn0037447,FBgn0051146,FBgn0051190,FBgn0051352,FBg…	3.1774e-09	1.4394e-06	0.76836	1	0.54231	1
44	GO:0008010	structural constituent of larval cuticle (sensu Insecta)	FBgn0004783,FBgn0004782,FBgn0004781,FBgn0004780,FBgn0004779,FBgn0004778,FBgn0004777,FBgn0035513,FBgn0033603,FBgn0033602,FBgn0033598,FBgn0035873,FBgn0035510,FBgn0035511,FBgn0035512,FBgn0030398,FBgn0030394,FBgn0052029,FBgn0029811,FBgn0038714,FBgn0037069,FBgn0036108,FBgn0033725,FBgn0033726,FBgn0034499,FBgn0033601,FBgn0002531,FBgn0015747,FBgn0002533,FBgn0061208,FBgn0002534,FBgn0002535,FBgn0002537,FBg…	0.56042	1	0.76935	1	0.23386	1
42	GO:0005643	nuclear pore	FBgn0022213,FBgn0038574,FBgn0035657,FBgn0027537,FBgn0033264,FBgn0042177,FBgn0042178,FBgn0039348,FBgn0039004,FBgn0038274,FBgn0032010,FBgn0035693,FBgn0033737,FBgn0020497,FBgn0001337,FBgn0000986,FBgn0005695,FBgn0019983,FBgn0024889,FBgn0027338,FBgn0011341,FBgn0026207,FBgn0026252,FBgn0013756,FBgn0061200,FBgn0021761,FBgn0027868,FBgn0010660,FBgn0039302,FBgn0033247,FBgn0038722,FBgn0034118,FBgn0039120,FBg…	0.91748	1	0.77248	1	0.57029	1
40	GO:0009790	embryonic development	FBgn0001991,FBgn0035525,FBgn0037710,FBgn0010434,FBgn0061516,FBgn0000394,FBgn0010501,FBgn0000439,FBgn0011761,FBgn0024433,FBgn0000490,FBgn0005632,FBgn0004896,FBgn0004895,FBgn0004897,FBgn0004898,FBgn0000709,FBgn0017397,FBgn0011296,FBgn0010714,FBgn0002522,FBgn0011640,FBgn0053197,FBgn0004228,FBgn0011677,FBgn0035938,FBgn0003124,FBgn0003310,FBgn0026371,FBgn0030350,FBgn0003415,FBgn0005410,FBgn0003520,FBg…	0.73065	1	0.77461	1	0.87467	1
40	GO:0050830	defense response to Gram-positive bacteria	FBgn0000094,FBgn0000276,FBgn0000277,FBgn0000278,FBgn0000279,FBgn0010385,FBgn0046966,FBgn0023321,FBgn0023320,FBgn0023318,FBgn0023317,FBgn0046938,FBgn0046937,FBgn0010388,FBgn0025847,FBgn0025653,FBgn0046928,FBgn0025411,FBgn0025039,FBgn0025038,FBgn0046915,FBgn0067514,FBgn0046906,FBgn0046904,FBgn0046903,FBgn0015675,FBgn0017817,FBgn0017815,FBgn0046894,FBgn0025013,FBgn0046893,FBgn0040323,FBgn0014865,FBg…	0.46851	1	0.77697	1	NA	NA
33	GO:0008354	germ cell migration	FBgn0044332,FBgn0000014,FBgn0000015,FBgn0000462,FBgn0024433,FBgn0005659,FBgn0005632,FBgn0024236,FBgn0025373,FBgn0001077,FBgn0004644,FBgn0001204,FBgn0001205,FBgn0010389,FBgn0002781,FBgn0002962,FBgn0003002,FBgn0016053,FBgn0019662,FBgn0014020,FBgn0003391,FBgn0043854,FBgn0003507,FBgn0051641,FBgn0003691,FBgn0067856,FBgn0004110,FBgn0046687,FBgn0024185,FBgn0003862,FBgn0016078,FBgn0041087,FBgn0004606,	0.2406	1	0.78011	1	0.77214	1
50	GO:0006814	sodium ion transport	FBgn0001991,FBgn0035458,FBgn0030638,FBgn0038690,FBgn0039424,FBgn0034392,FBgn0039839,FBgn0039677,FBgn0051065,FBgn0051105,FBgn0051547,FBgn0029762,FBgn0052792,FBgn0053310,FBgn0038691,FBgn0025698,FBgn0035785,FBgn0030756,FBgn0024473,FBgn0042730,FBgn0041233,FBgn0036816,FBgn0038770,FBgn0024319,FBgn0002920,FBgn0036279,FBgn0031899,FBgn0026787,FBgn0040297,FBgn0028703,FBgn0015776,FBgn0015777,FBgn0032946,FBg…	0.33329	1	0.78059	1	0.72471	1
22	GO:0008076	voltage-gated potassium channel complex	FBgn0034636,FBgn0033017,FBgn0038839,FBgn0037244,FBgn0025394,FBgn0037975,FBgn0032113,FBgn0037758,FBgn0000535,FBgn0011589,FBgn0001203,FBgn0033494,FBgn0035107,FBgn0020386,FBgn0003353,FBgn0003380,FBgn0003383,FBgn0005564,FBgn0003386,FBgn0029761,FBgn0003429,FBgn0046689,	0.65138	1	0.7898	1	0.13197	1
378	GO:0005576	extracellular region	FBgn0002855,FBgn0002856,FBgn0015583,FBgn0023415,FBgn0023414,FBgn0011559,FBgn0053530,FBgn0015584,FBgn0003034,FBgn0002863,FBgn0013745,FBgn0024913,FBgn0038173,FBgn0033952,FBgn0015010,FBgn0020508,FBgn0011746,FBgn0012037,FBgn0000094,FBgn0000108,FBgn0004569,FBgn0027095,FBgn0012042,FBgn0041581,FBgn0041579,FBgn0038530,FBgn0026729,FBgn0013433,FBgn0028645,FBgn0028644,FBgn0038498,FBgn0038494,FBgn0032627,FBg…	0.017713	1	0.79332	1	0.26556	1
24	GO:0005249	voltage-gated potassium channel activity	FBgn0034636,FBgn0033017,FBgn0038839,FBgn0037244,FBgn0025394,FBgn0032113,FBgn0037758,FBgn0014462,FBgn0000535,FBgn0011589,FBgn0015720,FBgn0001203,FBgn0028428,FBgn0033494,FBgn0035107,FBgn0020386,FBgn0003353,FBgn0003380,FBgn0003383,FBgn0005564,FBgn0003386,FBgn0029761,FBgn0003429,FBgn0046689,	0.74083	1	0.79526	1	0.090829	1
51	GO:0006955	immune response	FBgn0004364,FBgn0039213,FBgn0038928,FBgn0000250,FBgn0036931,FBgn0031464,FBgn0034112,FBgn0038046,FBgn0036184,FBgn0031886,FBgn0015924,FBgn0011274,FBgn0000462,FBgn0069805,FBgn0034738,FBgn0043903,FBgn0020381,FBgn0033483,FBgn0040323,FBgn0004864,FBgn0043896,FBgn0043895,FBgn0040653,FBgn0013983,FBgn0043894,FBgn0001560,FBgn0026207,FBgn0015765,FBgn0033402,FBgn0002930,FBgn0024846,FBgn0035975,FBgn0037906,FBg…	0.37381	1	0.79575	1	0.62406	1
64	GO:0050875	cellular physiological process	FBgn0000014,FBgn0031461,FBgn0000097,FBgn0027535,FBgn0000231,FBgn0004106,FBgn0012058,FBgn0004107,FBgn0039932,FBgn0040527,FBgn0029856,FBgn0037647,FBgn0037314,FBgn0033497,FBgn0033707,FBgn0031121,FBgn0032596,FBgn0038661,FBgn0029905,FBgn0052365,FBgn0052676,FBgn0053541,FBgn0038815,FBgn0033272,FBgn0000363,FBgn0000404,FBgn0000405,FBgn0010315,FBgn0010382,FBgn0024510,FBgn0000472,FBgn0011766,FBgn0000567,FBg…	0.48804	1	0.80348	1	0.95174	1
40	GO:0045451	pole plasm oskar mRNA localization	FBgn0067854,FBgn0041161,FBgn0067780,FBgn0045862,FBgn0000256,FBgn0000308,FBgn0000338,FBgn0000339,FBgn0067778,FBgn0067777,FBgn0004510,FBgn0000615,FBgn0067776,FBgn0067770,FBgn0067769,FBgn0001308,FBgn0067766,FBgn0038167,FBgn0002736,FBgn0067727,FBgn0067675,FBgn0004882,FBgn0040086,FBgn0026193,FBgn0040294,FBgn0067661,FBgn0014011,FBgn0067659,FBgn0067646,FBgn0003475,FBgn0003483,FBgn0003520,FBgn0067643,FBg…	0.99188	1	0.80676	1	0.7004	1
21	GO:0007317	regulation of pole plasm oskar mRNA localization	FBgn0041164,FBgn0000146,FBgn0041161,FBgn0000338,FBgn0000392,FBgn0004875,FBgn0004838,FBgn0001237,FBgn0001308,FBgn0016034,FBgn0002736,FBgn0026193,FBgn0000273,FBgn0015790,FBgn0004574,FBgn0003483,FBgn0003520,FBgn0004242,FBgn0013343,FBgn0024923,FBgn0033378,	0.99998	1	0.80708	1	0.79539	1
60	GO:0007268	synaptic transmission	FBgn0044334,FBgn0044331,FBgn0000024,FBgn0000153,FBgn0000231,FBgn0039928,FBgn0016126,FBgn0004624,FBgn0030281,FBgn0038448,FBgn0039911,FBgn0051103,FBgn0051106,FBgn0051302,FBgn0029896,FBgn0040350,FBgn0031906,FBgn0036565,FBgn0036975,FBgn0039380,FBgn0000363,FBgn0001624,FBgn0000479,FBgn0023090,FBgn0024242,FBgn0028379,FBgn0030897,FBgn0001123,FBgn0005396,FBgn0004620,FBgn0046113,FBgn0016672,FBgn0033494,FBg…	0.89352	1	0.80782	1	0.89457	1
23	GO:0042221	response to chemical stimulus	FBgn0000025,FBgn0000026,FBgn0000027,FBgn0013382,FBgn0000028,FBgn0013383,FBgn0013384,FBgn0013385,FBgn0002920,FBgn0003158,FBgn0026178,FBgn0016926,FBgn0016927,FBgn0016928,FBgn0016929,FBgn0016930,FBgn0016931,FBgn0016932,FBgn0016934,FBgn0016935,FBgn0016936,FBgn0016938,FBgn0016939,	0.20621	1	0.81241	1	0.1825	1
75	GO:0006260	DNA replication	FBgn0000077,FBgn0041164,FBgn0026143,FBgn0032813,FBgn0030049,FBgn0027903,FBgn0030322,FBgn0038035,FBgn0039251,FBgn0030170,FBgn0051284,FBgn0051368,FBgn0052463,FBgn0037857,FBgn0036995,FBgn0034922,FBgn0039165,FBgn0039513,FBgn0033889,FBgn0034187,FBgn0035842,FBgn0030871,FBgn0031675,FBgn0036451,FBgn0000376,FBgn0015376,FBgn0011762,FBgn0011425,FBgn0020306,FBgn0015929,FBgn0015664,FBgn0000996,FBgn0025832,FBg…	0.43548	1	0.82093	1	0.96559	1
167	GO:0005489	electron transporter activity	FBgn0000057,FBgn0013751,FBgn0025678,FBgn0037498,FBgn0032797,FBgn0034455,FBgn0039265,FBgn0036160,FBgn0035321,FBgn0035529,FBgn0036442,FBgn0035890,FBgn0031042,FBgn0029768,FBgn0040002,FBgn0038919,FBgn0033491,FBgn0037579,FBgn0030329,FBgn0038350,FBgn0038348,FBgn0038347,FBgn0031601,FBgn0051413,FBgn0051559,FBgn0029854,FBgn0024986,FBgn0037843,FBgn0033814,FBgn0036579,FBgn0036575,FBgn0034914,FBgn0035946,FBg…	0.16375	1	0.82456	1	0.8007	1
35	GO:0016563	transcriptional activator activity	FBgn0000022,FBgn0000142,FBgn0010520,FBgn0000233,FBgn0043364,FBgn0004859,FBgn0000338,FBgn0034667,FBgn0000411,FBgn0000413,FBgn0064598,FBgn0000462,FBgn0020065,FBgn0000617,FBgn0011766,FBgn0001180,FBgn0001222,FBgn0005630,FBgn0014343,FBgn0052296,FBgn0002914,FBgn0004647,FBgn0028926,FBgn0026401,FBgn0022361,FBgn0004795,FBgn0004170,FBgn0015542,FBgn0003507,FBgn0003512,FBgn0004837,FBgn0003607,FBgn0010355,FBg…	0.010704	1	0.82505	1	0.87683	1
38	GO:0016319	mushroom body development	FBgn0066318,FBgn0066317,FBgn0066057,FBgn0011300,FBgn0004878,FBgn0082597,FBgn0000259,FBgn0005677,FBgn0010349,FBgn0000536,FBgn0000540,FBgn0000546,FBgn0034975,FBgn0005558,FBgn0000635,FBgn0001081,FBgn0065988,FBgn0065972,FBgn0015754,FBgn0004662,FBgn0002687,FBgn0002688,FBgn0002689,FBgn0019685,FBgn0025743,FBgn0002873,FBgn0002968,FBgn0026375,FBgn0024196,FBgn0013733,FBgn0025800,FBgn0019654,FBgn0003501,FBg…	0.044621	1	0.82787	1	0.77859	1
131	GO:0000398	nuclear mRNA splicing, via spliceosome	FBgn0004587,FBgn0022943,FBgn0022942,FBgn0032690,FBgn0036277,FBgn0032759,FBgn0036314,FBgn0033160,FBgn0031883,FBgn0030551,FBgn0040534,FBgn0040045,FBgn0037434,FBgn0032599,FBgn0035162,FBgn0036683,FBgn0039626,FBgn0031607,FBgn0039600,FBgn0040394,FBgn0038464,FBgn0033089,FBgn0039977,FBgn0040024,FBgn0029751,FBgn0031962,FBgn0035271,FBgn0031266,FBgn0024987,FBgn0031601,FBgn0051054,FBgn0051184,FBgn0034834,FBg…	0.98786	1	0.83721	1	0.80477	1
36	GO:0006350	transcription	FBgn0000099,FBgn0004870,FBgn0025525,FBgn0039509,FBgn0015610,FBgn0019949,FBgn0032816,FBgn0042092,FBgn0031300,FBgn0036775,FBgn0034096,FBgn0013764,FBgn0025455,FBgn0005677,FBgn0000541,FBgn0000618,FBgn0000320,FBgn0015949,FBgn0011604,FBgn0015396,FBgn0001341,FBgn0033029,FBgn0034534,FBgn0013531,FBgn0040305,FBgn0030505,FBgn0016687,FBgn0028996,FBgn0016694,FBgn0019950,FBgn0039218,FBgn0032634,FBgn0040273,FBg…	0.057836	1	0.83939	1	0.037344	1
43	GO:0004222	metalloendopeptidase activity	FBgn0037395,FBgn0028944,FBgn0028947,FBgn0039612,FBgn0039613,FBgn0039611,FBgn0039609,FBgn0038341,FBgn0028948,FBgn0028949,FBgn0028950,FBgn0024992,FBgn0033005,FBgn0034792,FBgn0034778,FBgn0030425,FBgn0029791,FBgn0039024,FBgn0036154,FBgn0036702,FBgn0028945,FBgn0033742,FBgn0050462,FBgn0031808,FBgn0027528,FBgn0039688,FBgn0015954,FBgn0002478,FBgn0062267,FBgn0041109,FBgn0035049,FBgn0033438,FBgn0029843,FBg…	0.039678	1	0.84448	1	NA	NA
155	GO:0019538	protein metabolism	FBgn0010709,FBgn0034366,FBgn0037218,FBgn0043904,FBgn0036379,FBgn0005666,FBgn0012051,FBgn0034655,FBgn0022344,FBgn0030067,FBgn0029664,FBgn0035455,FBgn0030520,FBgn0031208,FBgn0037659,FBgn0031853,FBgn0031854,FBgn0029856,FBgn0035464,FBgn0034346,FBgn0039570,FBgn0033485,FBgn0031057,FBgn0031060,FBgn0030582,FBgn0039407,FBgn0037987,FBgn0038341,FBgn0038428,FBgn0031607,FBgn0040528,FBgn0034459,FBgn0026147,FBg…	1.0879e-07	4.9281e-05	0.84582	1	0.47681	1
31	GO:0005214	structural constituent of cuticle (sensu Insecta)	FBgn0035686,FBgn0035279,FBgn0035280,FBgn0035543,FBgn0035281,FBgn0031467,FBgn0051878,FBgn0052404,FBgn0052405,FBgn0053302,FBgn0036617,FBgn0038819,FBgn0036985,FBgn0033869,FBgn0035874,FBgn0035875,FBgn0035792,FBgn0033728,FBgn0033730,FBgn0033731,FBgn0035788,FBgn0035787,FBgn0035736,FBgn0035735,FBgn0033600,FBgn0033597,FBgn0036880,FBgn0036881,FBgn0004511,FBgn0066365,FBgn0002577,	0.25296	1	0.84671	1	NA	NA
284	GO:0006355	regulation of transcription, DNA-dependent	FBgn0028550,FBgn0000022,FBgn0027620,FBgn0000061,FBgn0037471,FBgn0003270,FBgn0023417,FBgn0015904,FBgn0000137,FBgn0010433,FBgn0013751,FBgn0011758,FBgn0004854,FBgn0039227,FBgn0024251,FBgn0000166,FBgn0023097,FBgn0000210,FBgn0014949,FBgn0011723,FBgn0004863,FBgn0004878,FBgn0024249,FBgn0000286,FBgn0039108,FBgn0032691,FBgn0032858,FBgn0027930,FBgn0046296,FBgn0031232,FBgn0030314,FBgn0031264,FBgn0039635,FBg…	0.062561	1	0.84987	1	0.99126	1
21	GO:0007314	oocyte anterior/posterior axis determination	FBgn0004061,FBgn0000339,FBgn0027053,FBgn0034072,FBgn0000463,FBgn0024371,FBgn0003731,FBgn0001137,FBgn0026238,FBgn0001237,FBgn0015763,FBgn0016034,FBgn0004647,FBgn0002962,FBgn0004882,FBgn0003015,FBgn0026193,FBgn0000273,FBgn0003391,FBgn0033378,FBgn0003970,	0.95851	1	0.85522	1	0.73077	1
24	GO:0016301	kinase activity	FBgn0034644,FBgn0034655,FBgn0039124,FBgn0050417,FBgn0052687,FBgn0058190,FBgn0038866,FBgn0031682,FBgn0038321,FBgn0037098,FBgn0035798,FBgn0030683,FBgn0033674,FBgn0037578,FBgn0031428,FBgn0026136,FBgn0015129,FBgn0004833,FBgn0017581,FBgn0004367,FBgn0032661,FBgn0003079,FBgn0026698,FBgn0064136,	0.10591	1	0.85921	1	0.58115	1
151	GO:0045449	regulation of transcription	FBgn0033749,FBgn0000028,FBgn0004870,FBgn0025525,FBgn0000179,FBgn0039509,FBgn0045759,FBgn0033073,FBgn0011569,FBgn0032475,FBgn0037813,FBgn0052105,FBgn0053557,FBgn0032248,FBgn0082831,FBgn0038852,FBgn0036124,FBgn0034810,FBgn0004859,FBgn0000370,FBgn0000376,FBgn0000411,FBgn0033015,FBgn0012305,FBgn0012384,FBgn0023091,FBgn0042650,FBgn0000462,FBgn0035956,FBgn0012715,FBgn0000492,FBgn0063998,FBgn0041660,FBg…	4.8742e-06	0.002208	0.85971	1	0.84536	1
28	GO:0016481	negative regulation of transcription	FBgn0000097,FBgn0051716,FBgn0036239,FBgn0028387,FBgn0028386,FBgn0025456,FBgn0000462,FBgn0010109,FBgn0024371,FBgn0023214,FBgn0000575,FBgn0000577,FBgn0020442,FBgn0037937,FBgn0001139,FBgn0010323,FBgn0010825,FBgn0001168,FBgn0002733,FBgn0002734,FBgn0002735,FBgn0002631,FBgn0001320,FBgn0053545,FBgn0015805,FBgn0004579,FBgn0022764,FBgn0003567,	0.0013458	0.60965	0.86163	1	0.86879	1
22	GO:0000502	proteasome complex (sensu Eukaryota)	FBgn0040954,FBgn0051742,FBgn0033698,FBgn0000486,FBgn0002787,FBgn0032884,FBgn0026380,FBgn0010405,FBgn0002284,FBgn0015282,FBgn0004066,FBgn0011827,FBgn0003150,FBgn0003151,FBgn0020369,FBgn0015283,FBgn0016697,FBgn0029133,FBgn0028689,FBgn0037742,FBgn0024923,FBgn0036136,	NA	NA	0.86794	1	NA	NA
70	GO:0006732	coenzyme metabolism	FBgn0000241,FBgn0032785,FBgn0032783,FBgn0039107,FBgn0034494,FBgn0036289,FBgn0033830,FBgn0033437,FBgn0039254,FBgn0014903,FBgn0037845,FBgn0032449,FBgn0017448,FBgn0039873,FBgn0039872,FBgn0037323,FBgn0031263,FBgn0029608,FBgn0051090,FBgn0051216,FBgn0051262,FBgn0051472,FBgn0051473,FBgn0051636,FBgn0051668,FBgn0028539,FBgn0052635,FBgn0052649,FBgn0052669,FBgn0052750,FBgn0052751,FBgn0053124,FBgn0029848,FBg…	0.014774	1	0.87067	1	0.33756	1
70	GO:0005840	ribosome	FBgn0036751,FBgn0029095,FBgn0032707,FBgn0033160,FBgn0033485,FBgn0040651,FBgn0050114,FBgn0036015,FBgn0051738,FBgn0031545,FBgn0047135,FBgn0037817,FBgn0038236,FBgn0013813,FBgn0044889,FBgn0024689,FBgn0015393,FBgn0002917,FBgn0015772,FBgn0029148,FBgn0024841,FBgn0035047,FBgn0024733,FBgn0003273,FBgn0017546,FBgn0002583,FBgn0013325,FBgn0011272,FBgn0017579,FBgn0028697,FBgn0010409,FBgn0002607,FBgn0015288,FBg…	0.58243	1	0.88293	1	0.40184	1
32	GO:0007444	imaginal disc development	FBgn0020238,FBgn0013751,FBgn0023407,FBgn0024488,FBgn0000382,FBgn0000490,FBgn0044200,FBgn0044199,FBgn0044136,FBgn0044135,FBgn0011766,FBgn0024371,FBgn0003731,FBgn0000580,FBgn0004583,FBgn0000658,FBgn0011598,FBgn0002431,FBgn0041147,FBgn0020416,FBgn0020415,FBgn0020414,FBgn0026415,FBgn0064237,FBgn0004367,FBgn0037207,FBgn0002901,FBgn0011676,FBgn0010770,FBgn0053193,FBgn0020615,FBgn0015544,	0.049858	1	0.88463	1	0.67438	1
50	GO:0007015	actin filament organization	FBgn0065032,FBgn0041188,FBgn0004389,FBgn0028388,FBgn0010341,FBgn0032409,FBgn0034577,FBgn0034695,FBgn0039924,FBgn0033441,FBgn0052944,FBgn0053558,FBgn0037028,FBgn0038477,FBgn0036742,FBgn0000308,FBgn0011570,FBgn0025455,FBgn0010501,FBgn0011202,FBgn0004638,FBgn0020453,FBgn0000578,FBgn0000986,FBgn0001105,FBgn0004921,FBgn0001139,FBgn0001233,FBgn0004367,FBgn0004177,FBgn0044826,FBgn0026193,FBgn0000275,FBg…	0.92288	1	0.88548	1	0.97324	1
253	GO:0009993	oogenesis (sensu Insecta)	FBgn0069070,FBgn0069069,FBgn0069068,FBgn0004963,FBgn0000018,FBgn0000022,FBgn0003034,FBgn0004969,FBgn0000060,FBgn0000114,FBgn0000117,FBgn0005386,FBgn0000140,FBgn0000146,FBgn0026597,FBgn0000158,FBgn0000166,FBgn0067781,FBgn0004581,FBgn0000182,FBgn0000183,FBgn0004061,FBgn0000195,FBgn0011208,FBgn0004132,FBgn0010300,FBgn0000214,FBgn0000212,FBgn0000221,FBgn0010460,FBgn0000250,FBgn0028388,FBgn0000256,FBg…	0.58529	1	0.88557	1	0.97516	1
210	GO:0004263	chymotrypsin activity	FBgn0038014,FBgn0039108,FBgn0038431,FBgn0035678,FBgn0035670,FBgn0035661,FBgn0037036,FBgn0037039,FBgn0036287,FBgn0034221,FBgn0027930,FBgn0037038,FBgn0034507,FBgn0039798,FBgn0036264,FBgn0040341,FBgn0038113,FBgn0038114,FBgn0033360,FBgn0039272,FBgn0039628,FBgn0039629,FBgn0039630,FBgn0031249,FBgn0031248,FBgn0033469,FBgn0038002,FBgn0037677,FBgn0035501,FBgn0031141,FBgn0037627,FBgn0034518,FBgn0034776,FBg…	0.28861	1	0.89407	1	NA	NA
31	GO:0008026	ATP-dependent helicase activity	FBgn0015331,FBgn0000171,FBgn0035720,FBgn0029979,FBgn0033160,FBgn0029880,FBgn0030246,FBgn0030486,FBgn0052857,FBgn0038344,FBgn0030855,FBgn0030086,FBgn0032883,FBgn0016132,FBgn0039016,FBgn0034246,FBgn0015075,FBgn0015207,FBgn0015703,FBgn0014428,FBgn0011604,FBgn0001309,FBgn0001330,FBgn0026713,FBgn0002542,FBgn0002774,FBgn0002899,FBgn0002905,FBgn0003261,FBgn0003970,FBgn0015844,	0.49914	1	0.8947	1	NA	NA
39	GO:0000785	chromatin	FBgn0004372,FBgn0000142,FBgn0015907,FBgn0031613,FBgn0038978,FBgn0038979,FBgn0016132,FBgn0023395,FBgn0044324,FBgn0034667,FBgn0022893,FBgn0024807,FBgn0011764,FBgn0000581,FBgn0024371,FBgn0015391,FBgn0020921,FBgn0030082,FBgn0039019,FBgn0037675,FBgn0004237,FBgn0001234,FBgn0030187,FBgn0001309,FBgn0013591,FBgn0033846,FBgn0023509,FBgn0002774,FBgn0002781,FBgn0002775,FBgn0004860,FBgn0015799,FBgn0004400,FBg…	0.80033	1	0.89878	1	0.98497	1
507	GO:0006357	regulation of transcription from RNA polymerase II promoter	FBgn0000011,FBgn0000014,FBgn0000015,FBgn0000018,FBgn0027620,FBgn0033749,FBgn0000028,FBgn0037555,FBgn0000054,FBgn0000061,FBgn0000095,FBgn0000097,FBgn0000099,FBgn0023417,FBgn0015903,FBgn0015904,FBgn0005386,FBgn0039946,FBgn0050420,FBgn0013751,FBgn0025185,FBgn0004870,FBgn0025525,FBgn0004862,FBgn0000166,FBgn0015602,FBgn0013753,FBgn0000179,FBgn0000181,FBgn0039509,FBgn0045759,FBgn0026262,FBgn0004893,FBg…	3.3074e-10	1.4982e-07	0.90412	1	0.99035	1
60	GO:0051189	prosthetic group metabolism	FBgn0000241,FBgn0032785,FBgn0032783,FBgn0039107,FBgn0034494,FBgn0036289,FBgn0033830,FBgn0033437,FBgn0039254,FBgn0014903,FBgn0037845,FBgn0032449,FBgn0017448,FBgn0039873,FBgn0039872,FBgn0037323,FBgn0031263,FBgn0029608,FBgn0051090,FBgn0051216,FBgn0051262,FBgn0051636,FBgn0051668,FBgn0028539,FBgn0052635,FBgn0052649,FBgn0052669,FBgn0052750,FBgn0052751,FBgn0053124,FBgn0029848,FBgn0035039,FBgn0038795,FBg…	0.038431	1	0.9094	1	0.25916	1
25	GO:0045892	negative regulation of transcription, DNA-dependent	FBgn0013746,FBgn0015589,FBgn0026598,FBgn0024491,FBgn0004878,FBgn0053525,FBgn0000462,FBgn0000504,FBgn0000619,FBgn0000546,FBgn0005695,FBgn0001168,FBgn0027950,FBgn0053545,FBgn0002962,FBgn0003044,FBgn0003117,FBgn0003165,FBgn0010762,FBgn0022764,FBgn0024308,FBgn0004837,FBgn0003607,FBgn0004110,FBgn0003964,	0.0002943	0.13332	0.91163	1	0.97271	1
82	GO:0007424	tracheal system development (sensu Insecta)	FBgn0026309,FBgn0010379,FBgn0015903,FBgn0000150,FBgn0014127,FBgn0014135,FBgn0004101,FBgn0005592,FBgn0023095,FBgn0016131,FBgn0023458,FBgn0042652,FBgn0004198,FBgn0042651,FBgn0010316,FBgn0000463,FBgn0043903,FBgn0053196,FBgn0000490,FBgn0039411,FBgn0003731,FBgn0004858,FBgn0000576,FBgn0001981,FBgn0036930,FBgn0024236,FBgn0053556,FBgn0042639,FBgn0004586,FBgn0001180,FBgn0010113,FBgn0004644,FBgn0004864,FBg…	8.6644e-05	0.03925	0.9124	1	0.926	1
67	GO:0005783	endoplasmic reticulum	FBgn0052076,FBgn0000152,FBgn0004132,FBgn0027535,FBgn0004551,FBgn0010350,FBgn0032799,FBgn0030035,FBgn0040340,FBgn0037375,FBgn0035443,FBgn0035165,FBgn0039755,FBgn0030377,FBgn0029818,FBgn0052072,FBgn0047135,FBgn0029906,FBgn0032234,FBgn0038486,FBgn0032450,FBgn0036106,FBgn0036702,FBgn0037743,FBgn0038130,FBgn0039756,FBgn0039754,FBgn0015622,FBgn0015623,FBgn0043044,FBgn0043043,FBgn0028736,FBgn0033663,FBg…	0.16108	1	0.92268	1	0.90072	1
37	GO:0005700	polytene chromosome	FBgn0000018,FBgn0037555,FBgn0025525,FBgn0015610,FBgn0019949,FBgn0032346,FBgn0025455,FBgn0013799,FBgn0030891,FBgn0000581,FBgn0000619,FBgn0000546,FBgn0013948,FBgn0032391,FBgn0001196,FBgn0001197,FBgn0001222,FBgn0015396,FBgn0027950,FBgn0013591,FBgn0002781,FBgn0010247,FBgn0020388,FBgn0035405,FBgn0011474,FBgn0053520,FBgn0020517,FBgn0032487,FBgn0024308,FBgn0028982,FBgn0003612,FBgn0026427,FBgn0025355,FBg…	0.0069125	1	0.92372	1	0.52733	1
28	GO:0008063	Toll signaling pathway	FBgn0000250,FBgn0011274,FBgn0000462,FBgn0000533,FBgn0028436,FBgn0000808,FBgn0033835,FBgn0034328,FBgn0040736,FBgn0024222,FBgn0041205,FBgn0033402,FBgn0002926,FBgn0002930,FBgn0030310,FBgn0003089,FBgn0025574,FBgn0010441,FBgn0014018,FBgn0003450,FBgn0028990,FBgn0003495,FBgn0026760,FBgn0003717,FBgn0026319,FBgn0026318,FBgn0003882,FBgn0004003,	0.17497	1	0.92496	1	0.24012	1
21	GO:0007291	sperm individualization	FBgn0027538,FBgn0000042,FBgn0012037,FBgn0024252,FBgn0038928,FBgn0037808,FBgn0011241,FBgn0000319,FBgn0000408,FBgn0011816,FBgn0020732,FBgn0019828,FBgn0020381,FBgn0024893,FBgn0000546,FBgn0011226,FBgn0026404,FBgn0024849,FBgn0011823,FBgn0011230,FBgn0011232,	0.026419	1	0.92502	1	NA	NA
709	GO:0006508	proteolysis	FBgn0028967,FBgn0016122,FBgn0013746,FBgn0031461,FBgn0023179,FBgn0012037,FBgn0032535,FBgn0032536,FBgn0033366,FBgn0035076,FBgn0030749,FBgn0026150,FBgn0061469,FBgn0034075,FBgn0010709,FBgn0034366,FBgn0025716,FBgn0010300,FBgn0037808,FBgn0001991,FBgn0012051,FBgn0025866,FBgn0030741,FBgn0025105,FBgn0025104,FBgn0029093,FBgn0020224,FBgn0038014,FBgn0033933,FBgn0035713,FBgn0039108,FBgn0027512,FBgn0035690,FBg…	1.6666e-05	0.0075498	0.9253	1	0.85894	1
406	GO:0005515	protein binding	FBgn0004907,FBgn0000008,FBgn0000011,FBgn0020510,FBgn0000017,FBgn0046812,FBgn0013746,FBgn0027356,FBgn0000097,FBgn0029512,FBgn0026598,FBgn0031458,FBgn0022131,FBgn0040281,FBgn0000108,FBgn0000114,FBgn0024252,FBgn0000117,FBgn0029094,FBgn0013751,FBgn0040513,FBgn0004587,FBgn0004870,FBgn0025525,FBgn0042085,FBgn0025463,FBgn0000163,FBgn0000166,FBgn0015602,FBgn0038928,FBgn0000182,FBgn0024491,FBgn0033073,FBg…	0.00075997	0.34427	0.92641	1	0.92609	1
31	GO:0003724	RNA helicase activity	FBgn0004581,FBgn0035720,FBgn0032759,FBgn0029979,FBgn0033160,FBgn0029880,FBgn0030246,FBgn0051368,FBgn0031631,FBgn0038344,FBgn0030855,FBgn0036548,FBgn0039165,FBgn0030631,FBgn0032883,FBgn0024804,FBgn0039016,FBgn0034246,FBgn0015075,FBgn0011802,FBgn0001942,FBgn0014189,FBgn0015236,FBgn0001330,FBgn0002774,FBgn0002899,FBgn0025140,FBgn0021995,FBgn0003483,FBgn0030354,FBgn0003970,	0.17914	1	0.92734	1	NA	NA
24	GO:0005654	nucleoplasm	FBgn0000099,FBgn0025457,FBgn0005677,FBgn0020305,FBgn0000927,FBgn0037382,FBgn0004838,FBgn0004237,FBgn0015949,FBgn0031267,FBgn0002542,FBgn0030556,FBgn0040305,FBgn0030505,FBgn0036640,FBgn0028411,FBgn0028996,FBgn0004872,FBgn0019950,FBgn0003175,FBgn0003321,FBgn0041186,FBgn0003612,FBgn0015317,	0.89262	1	0.92835	1	0.54059	1
27	GO:0005578	extracellular matrix (sensu Metazoa)	FBgn0026562,FBgn0051999,FBgn0034160,FBgn0011577,FBgn0041604,FBgn0053196,FBgn0039155,FBgn0002121,FBgn0035049,FBgn0033438,FBgn0020269,FBgn0015773,FBgn0015774,FBgn0004956,FBgn0003137,FBgn0028573,FBgn0011828,FBgn0003390,FBgn0024191,FBgn0003425,FBgn0004446,FBgn0004449,FBgn0011722,FBgn0025879,FBgn0001402,FBgn0031850,FBgn0038134,	0.056895	1	0.92858	1	0.92417	1
79	GO:0007267	cell-cell signaling	FBgn0024913,FBgn0026562,FBgn0021742,FBgn0034582,FBgn0031349,FBgn0037660,FBgn0030171,FBgn0050293,FBgn0051665,FBgn0052092,FBgn0034076,FBgn0013763,FBgn0022701,FBgn0022700,FBgn0024245,FBgn0000490,FBgn0015380,FBgn0033791,FBgn0000568,FBgn0000592,FBgn0000658,FBgn0001085,FBgn0016797,FBgn0027343,FBgn0027342,FBgn0024234,FBgn0004644,FBgn0020416,FBgn0020415,FBgn0020414,FBgn0026415,FBgn0064237,FBgn0010052,FBg…	0.066613	1	0.93008	1	0.9661	1
69	GO:0016740	transferase activity	FBgn0031491,FBgn0039378,FBgn0020510,FBgn0020764,FBgn0033578,FBgn0000239,FBgn0029980,FBgn0038804,FBgn0036128,FBgn0035464,FBgn0035435,FBgn0037329,FBgn0039254,FBgn0036889,FBgn0031052,FBgn0039407,FBgn0037822,FBgn0031604,FBgn0033457,FBgn0037763,FBgn0037762,FBgn0031117,FBgn0034383,FBgn0031469,FBgn0034382,FBgn0042175,FBgn0042179,FBgn0023528,FBgn0031472,FBgn0040372,FBgn0050008,FBgn0050438,FBgn0043799,FBg…	0.15115	1	0.93052	1	0.68256	1
38	GO:0007254	JNK cascade	FBgn0000097,FBgn0000229,FBgn0003502,FBgn0043364,FBgn0010341,FBgn0034421,FBgn0037098,FBgn0036896,FBgn0044323,FBgn0000340,FBgn0031820,FBgn0033483,FBgn0010303,FBgn0001291,FBgn0001297,FBgn0025743,FBgn0041110,FBgn0024329,FBgn0031885,FBgn0015765,FBgn0010909,FBgn0024846,FBgn0014001,FBgn0014006,FBgn0004210,FBgn0003177,FBgn0010333,FBgn0014020,FBgn0015295,FBgn0030018,FBgn0004603,FBgn0003501,FBgn0026323,FBg…	0.21904	1	0.93085	1	0.44968	1
45	GO:0046872	metal ion binding	FBgn0039258,FBgn0030343,FBgn0010531,FBgn0034729,FBgn0033474,FBgn0030558,FBgn0031239,FBgn0039369,FBgn0039368,FBgn0039367,FBgn0039366,FBgn0031495,FBgn0034202,FBgn0050340,FBgn0051028,FBgn0051030,FBgn0051063,FBgn0052446,FBgn0052705,FBgn0035970,FBgn0033815,FBgn0039370,FBgn0038039,FBgn0036268,FBgn0039489,FBgn0039386,FBgn0036555,FBgn0036762,FBgn0034057,FBgn0031990,FBgn0033631,FBgn0032919,FBgn0027453,FBg…	0.0011293	0.51157	0.9369	1	0.34228	1
27	GO:0005667	transcription factor complex	FBgn0038499,FBgn0015610,FBgn0033692,FBgn0011763,FBgn0015664,FBgn0041650,FBgn0011766,FBgn0024371,FBgn0005558,FBgn0000625,FBgn0001148,FBgn0001147,FBgn0011604,FBgn0064151,FBgn0064150,FBgn0064149,FBgn0064148,FBgn0064147,FBgn0019664,FBgn0003145,FBgn0020912,FBgn0015299,FBgn0004915,FBgn0036285,FBgn0041775,FBgn0010287,FBgn0026758,	0.73851	1	0.9381	1	NA	NA
81	GO:0016251	general RNA polymerase II transcription factor activity	FBgn0000054,FBgn0025463,FBgn0000181,FBgn0026262,FBgn0038499,FBgn0000212,FBgn0011569,FBgn0011571,FBgn0015617,FBgn0032760,FBgn0031264,FBgn0040394,FBgn0051367,FBgn0053097,FBgn0039067,FBgn0028897,FBgn0036239,FBgn0033562,FBgn0030663,FBgn0026573,FBgn0034186,FBgn0022936,FBgn0030093,FBgn0020306,FBgn0000617,FBgn0026441,FBgn0031873,FBgn0032223,FBgn0038391,FBgn0001138,FBgn0001179,FBgn0011604,FBgn0024956,FBg…	0.61513	1	0.93888	1	0.93628	1
30	GO:0006259	DNA metabolism	FBgn0024912,FBgn0031868,FBgn0030121,FBgn0042173,FBgn0050336,FBgn0050337,FBgn0051368,FBgn0029896,FBgn0033117,FBgn0058214,FBgn0058317,FBgn0058334,FBgn0032157,FBgn0033859,FBgn0039165,FBgn0039513,FBgn0033889,FBgn0030081,FBgn0036451,FBgn0037578,FBgn0037232,FBgn0004087,FBgn0010551,FBgn0031655,FBgn0036558,FBgn0026198,FBgn0061191,FBgn0026698,FBgn0040268,FBgn0024920,	0.31172	1	0.9413	1	NA	NA
49	GO:0004386	helicase activity	FBgn0015331,FBgn0004581,FBgn0026876,FBgn0029880,FBgn0030246,FBgn0051212,FBgn0051368,FBgn0031631,FBgn0052344,FBgn0052533,FBgn0036018,FBgn0028887,FBgn0031280,FBgn0058317,FBgn0032194,FBgn0038344,FBgn0039165,FBgn0036104,FBgn0033889,FBgn0035689,FBgn0037549,FBgn0038889,FBgn0030833,FBgn0032883,FBgn0036451,FBgn0016132,FBgn0023395,FBgn0024804,FBgn0034246,FBgn0015075,FBgn0020306,FBgn0001179,FBgn0022787,FBg…	0.69035	1	0.94312	1	0.49716	1
38	GO:0009950	dorsal/ventral axis specification	FBgn0000250,FBgn0031114,FBgn0020224,FBgn0038866,FBgn0000339,FBgn0064598,FBgn0000462,FBgn0000490,FBgn0020065,FBgn0000533,FBgn0003731,FBgn0043902,FBgn0001070,FBgn0000808,FBgn0026233,FBgn0001237,FBgn0024222,FBgn0016034,FBgn0011655,FBgn0002926,FBgn0003089,FBgn0010441,FBgn0003448,FBgn0003450,FBgn0003463,FBgn0028990,FBgn0003495,FBgn0062252,FBgn0026760,FBgn0003717,FBgn0004885,FBgn0032095,FBgn0003882,FBg…	0.3516	1	0.94576	1	0.49081	1
136	GO:0004672	protein kinase activity	FBgn0010379,FBgn0000063,FBgn0000140,FBgn0010715,FBgn0000147,FBgn0037218,FBgn0011300,FBgn0027889,FBgn0025458,FBgn0022800,FBgn0004876,FBgn0034655,FBgn0035590,FBgn0036368,FBgn0031855,FBgn0031860,FBgn0035397,FBgn0025702,FBgn0036187,FBgn0039306,FBgn0037356,FBgn0037491,FBgn0027507,FBgn0031696,FBgn0036060,FBgn0038630,FBgn0035142,FBgn0039623,FBgn0039692,FBgn0030051,FBgn0050078,FBgn0031643,FBgn0034950,FBg…	0.020694	1	0.947	1	0.956	1
23	GO:0009299	mRNA transcription	FBgn0032762,FBgn0030687,FBgn0051156,FBgn0031657,FBgn0031300,FBgn0037716,FBgn0004860,FBgn0004861,FBgn0022361,FBgn0017550,FBgn0032634,FBgn0053520,FBgn0033571,FBgn0037121,FBgn0003276,FBgn0004855,FBgn0003275,FBgn0003277,FBgn0026373,FBgn0004463,FBgn0003415,FBgn0004924,FBgn0003732,	0.99669	1	0.94862	1	0.50836	1
66	GO:0016874	ligase activity	FBgn0029512,FBgn0052707,FBgn0029879,FBgn0037808,FBgn0020224,FBgn0027512,FBgn0035455,FBgn0031853,FBgn0038732,FBgn0038733,FBgn0034231,FBgn0038734,FBgn0038731,FBgn0036669,FBgn0033882,FBgn0037987,FBgn0035584,FBgn0032997,FBgn0034552,FBgn0035642,FBgn0030386,FBgn0050194,FBgn0052238,FBgn0052495,FBgn0034989,FBgn0034999,FBgn0028913,FBgn0058045,FBgn0035006,FBgn0037996,FBgn0031331,FBgn0035641,FBgn0032208,FBg…	0.97815	1	0.94866	1	0.69026	1
30	GO:0007173	epidermal growth factor receptor signaling pathway	FBgn0029095,FBgn0015905,FBgn0010433,FBgn0020224,FBgn0000382,FBgn0015379,FBgn0010269,FBgn0000591,FBgn0023444,FBgn0000547,FBgn0003731,FBgn0023441,FBgn0062273,FBgn0001137,FBgn0052179,FBgn0026252,FBgn0002968,FBgn0003079,FBgn0003118,FBgn0004635,FBgn0003256,FBgn0003295,FBgn0003310,FBgn0015296,FBgn0005410,FBgn0016977,FBgn0005672,FBgn0020248,FBgn0014388,FBgn0003984,	0.053855	1	0.95216	1	0.74975	1
52	GO:0004175	endopeptidase activity	FBgn0031458,FBgn0037036,FBgn0037039,FBgn0037314,FBgn0037296,FBgn0031442,FBgn0031443,FBgn0032596,FBgn0050382,FBgn0051742,FBgn0051954,FBgn0000486,FBgn0004644,FBgn0010590,FBgn0002787,FBgn0053198,FBgn0039819,FBgn0026781,FBgn0032492,FBgn0023175,FBgn0023174,FBgn0026380,FBgn0029134,FBgn0034842,FBgn0041193,FBgn0041192,FBgn0010405,FBgn0002284,FBgn0015282,FBgn0004066,FBgn0017557,FBgn0017556,FBgn0011827,FBg…	0.86035	1	0.95356	1	NA	NA
240	GO:0004295	trypsin activity	FBgn0038014,FBgn0039108,FBgn0038431,FBgn0035678,FBgn0035670,FBgn0035661,FBgn0037036,FBgn0037039,FBgn0036287,FBgn0034221,FBgn0027930,FBgn0037038,FBgn0034507,FBgn0039798,FBgn0036264,FBgn0040341,FBgn0038113,FBgn0038114,FBgn0033360,FBgn0039272,FBgn0039628,FBgn0039629,FBgn0039630,FBgn0031249,FBgn0031248,FBgn0033469,FBgn0038002,FBgn0039599,FBgn0037677,FBgn0035501,FBgn0031141,FBgn0037627,FBgn0034518,FBg…	0.16215	1	0.95427	1	NA	NA
54	GO:0004252	NOT serine-type endopeptidase activity	FBgn0040341,FBgn0037627,FBgn0034776,FBgn0036858,FBgn0031031,FBgn0031058,FBgn0035496,FBgn0035003,FBgn0030027,FBgn0039574,FBgn0042188,FBgn0032753,FBgn0028917,FBgn0036832,FBgn0028866,FBgn0028864,FBgn0028517,FBgn0031470,FBgn0032639,FBgn0032551,FBgn0050283,FBgn0036015,FBgn0031471,FBgn0051199,FBgn0051266,FBgn0051326,FBgn0052382,FBgn0052833,FBgn0038250,FBgn0031389,FBgn0031409,FBgn0032549,FBgn0030776,FBg…	0.88415	1	0.95494	1	0.4331	1
25	GO:0042048	olfactory behavior	FBgn0005585,FBgn0015582,FBgn0024510,FBgn0001214,FBgn0020277,FBgn0002920,FBgn0031109,FBgn0034468,FBgn0034470,FBgn0034475,FBgn0039678,FBgn0039685,FBgn0026178,FBgn0016926,FBgn0016927,FBgn0016928,FBgn0016929,FBgn0016930,FBgn0016931,FBgn0016932,FBgn0016934,FBgn0016935,FBgn0016936,FBgn0016938,FBgn0016939,	0.20717	1	0.95638	1	NA	NA
60	GO:0006950	response to stress	FBgn0000229,FBgn0028467,FBgn0035273,FBgn0034415,FBgn0030207,FBgn0023529,FBgn0038195,FBgn0047135,FBgn0031256,FBgn0031322,FBgn0037151,FBgn0035878,FBgn0031728,FBgn0035852,FBgn0035817,FBgn0038145,FBgn0032467,FBgn0000338,FBgn0004179,FBgn0015657,FBgn0032474,FBgn0043394,FBgn0042715,FBgn0000565,FBgn0038197,FBgn0039562,FBgn0026575,FBgn0024352,FBgn0026418,FBgn0015245,FBgn0001227,FBgn0001229,FBgn0011296,FBg…	0.66999	1	0.95742	1	0.75026	1
35	GO:0003678	DNA helicase activity	FBgn0041164,FBgn0000212,FBgn0037531,FBgn0030246,FBgn0051212,FBgn0051368,FBgn0058317,FBgn0034976,FBgn0039165,FBgn0033889,FBgn0034187,FBgn0035842,FBgn0036451,FBgn0037232,FBgn0016132,FBgn0020306,FBgn0015929,FBgn0011604,FBgn0002542,FBgn0031655,FBgn0014861,FBgn0024332,FBgn0017577,FBgn0025815,FBgn0020633,FBgn0013591,FBgn0002774,FBgn0002899,FBgn0002906,FBgn0040078,FBgn0040290,FBgn0027375,FBgn0040075,FBg…	0.87653	1	0.9599	1	NA	NA
296	GO:0005200	structural constituent of cytoskeleton	FBgn0000043,FBgn0000044,FBgn0000042,FBgn0000045,FBgn0000046,FBgn0000047,FBgn0000667,FBgn0011741,FBgn0029105,FBgn0011747,FBgn0017645,FBgn0015589,FBgn0026598,FBgn0031781,FBgn0032859,FBgn0000117,FBgn0031050,FBgn0011742,FBgn0011743,FBgn0011744,FBgn0011745,FBgn0038369,FBgn0065032,FBgn0052672,FBgn0038539,FBgn0025716,FBgn0004389,FBgn0005666,FBgn0023096,FBgn0000244,FBgn0000246,FBgn0033504,FBgn0028388,FBg…	0.12917	1	0.96233	1	0.4383	1
21	GO:0048066	pigmentation during development	FBgn0000015,FBgn0000153,FBgn0000179,FBgn0019539,FBgn0019643,FBgn0064101,FBgn0064098,FBgn0000422,FBgn0066199,FBgn0022856,FBgn0000490,FBgn0015179,FBgn0015690,FBgn0000527,FBgn0004644,FBgn0005626,FBgn0003309,FBgn0028980,FBgn0004034,FBgn0041710,FBgn0038105,	0.97505	1	0.96648	1	0.87015	1
27	GO:0045893	positive regulation of transcription, DNA-dependent	FBgn0015904,FBgn0042085,FBgn0025716,FBgn0025463,FBgn0000233,FBgn0038046,FBgn0023076,FBgn0023094,FBgn0000411,FBgn0030093,FBgn0000462,FBgn0000504,FBgn0000619,FBgn0013948,FBgn0005630,FBgn0002783,FBgn0052296,FBgn0003013,FBgn0003117,FBgn0011715,FBgn0003507,FBgn0004837,FBgn0003607,FBgn0038805,FBgn0004110,FBgn0013263,FBgn0004050,	0.002702	1	0.96666	1	0.97374	1
30	GO:0007623	circadian rhythm	FBgn0023407,FBgn0000092,FBgn0038582,FBgn0000258,FBgn0000259,FBgn0023076,FBgn0014467,FBgn0025680,FBgn0023094,FBgn0002413,FBgn0000459,FBgn0000479,FBgn0013174,FBgn0000527,FBgn0028734,FBgn0011640,FBgn0002777,FBgn0002917,FBgn0023178,FBgn0016694,FBgn0003068,FBgn0022382,FBgn0015801,FBgn0003371,FBgn0023423,FBgn0003429,FBgn0003460,FBgn0014396,FBgn0039298,FBgn0016076,	0.88736	1	0.9678	1	0.70378	1
203	GO:0005739	mitochondrion	FBgn0028962,FBgn0027085,FBgn0027083,FBgn0020766,FBgn0028548,FBgn0010100,FBgn0022708,FBgn0012036,FBgn0023535,FBgn0026261,FBgn0039115,FBgn0036208,FBgn0033020,FBgn0037440,FBgn0032833,FBgn0036328,FBgn0029963,FBgn0034356,FBgn0029969,FBgn0031830,FBgn0031831,FBgn0034851,FBgn0036334,FBgn0035811,FBgn0032393,FBgn0039588,FBgn0031068,FBgn0033184,FBgn0026566,FBgn0034390,FBgn0030482,FBgn0035064,FBgn0033883,FBg…	3.742e-06	0.0016951	0.96881	1	0.65098	1
67	GO:0006333	chromatin assembly or disassembly	FBgn0027620,FBgn0004870,FBgn0025525,FBgn0025463,FBgn0012049,FBgn0033526,FBgn0039680,FBgn0031604,FBgn0031613,FBgn0037376,FBgn0040372,FBgn0051156,FBgn0051160,FBgn0040022,FBgn0038339,FBgn0016132,FBgn0023395,FBgn0044324,FBgn0040477,FBgn0030093,FBgn0028707,FBgn0011764,FBgn0004652,FBgn0004656,FBgn0000927,FBgn0015391,FBgn0026428,FBgn0022786,FBgn0001195,FBgn0051617,FBgn0001196,FBgn0051618,FBgn0001197,FBg…	0.060282	1	0.96936	1	0.9953	1
75	GO:0005681	spliceosome complex	FBgn0004587,FBgn0022943,FBgn0022942,FBgn0032690,FBgn0036277,FBgn0032759,FBgn0036314,FBgn0033160,FBgn0031883,FBgn0030551,FBgn0040045,FBgn0037434,FBgn0039626,FBgn0038464,FBgn0033089,FBgn0039977,FBgn0040024,FBgn0029751,FBgn0031962,FBgn0035271,FBgn0031266,FBgn0031631,FBgn0031628,FBgn0031493,FBgn0034600,FBgn0032194,FBgn0039558,FBgn0036548,FBgn0038927,FBgn0030631,FBgn0036733,FBgn0035675,FBgn0036487,FBg…	0.98922	1	0.97423	1	0.57909	1
38	GO:0005506	iron ion binding	FBgn0013751,FBgn0036160,FBgn0031604,FBgn0039755,FBgn0033491,FBgn0053093,FBgn0035946,FBgn0037816,FBgn0030975,FBgn0033917,FBgn0038130,FBgn0032907,FBgn0039756,FBgn0039754,FBgn0004179,FBgn0043044,FBgn0043043,FBgn0029172,FBgn0001208,FBgn0017592,FBgn0024958,FBgn0024957,FBgn0029158,FBgn0036122,FBgn0004172,FBgn0004173,FBgn0004174,FBgn0004175,FBgn0002862,FBgn0017567,FBgn0017566,FBgn0005626,FBgn0004577,FBg…	0.29954	1	0.97617	1	0.70355	1
127	GO:0003779	actin binding	FBgn0005674,FBgn0000667,FBgn0015008,FBgn0029105,FBgn0011747,FBgn0017645,FBgn0000083,FBgn0000084,FBgn0030749,FBgn0031781,FBgn0032859,FBgn0031050,FBgn0011742,FBgn0011744,FBgn0011745,FBgn0038369,FBgn0065032,FBgn0014133,FBgn0004389,FBgn0000244,FBgn0028388,FBgn0000256,FBgn0010215,FBgn0051536,FBgn0036372,FBgn0034577,FBgn0036357,FBgn0036309,FBgn0030530,FBgn0039841,FBgn0038731,FBgn0033206,FBgn0035190,FBg…	0.0071661	1	0.979	1	0.42529	1
672	GO:0003676	nucleic acid binding	FBgn0027080,FBgn0000011,FBgn0015331,FBgn0020765,FBgn0024912,FBgn0000077,FBgn0025186,FBgn0041164,FBgn0039946,FBgn0025185,FBgn0042085,FBgn0000171,FBgn0004581,FBgn0004893,FBgn0010300,FBgn0000212,FBgn0000233,FBgn0025679,FBgn0015615,FBgn0039680,FBgn0043364,FBgn0037493,FBgn0035720,FBgn0035715,FBgn0035702,FBgn0039115,FBgn0037446,FBgn0035690,FBgn0038418,FBgn0034643,FBgn0032707,FBgn0031868,FBgn0032814,FBg…	5.9404e-06	0.002691	0.98042	1	0.84518	1
75	GO:0005516	calmodulin binding	FBgn0011273,FBgn0012051,FBgn0025866,FBgn0030741,FBgn0000253,FBgn0016126,FBgn0004624,FBgn0033417,FBgn0010014,FBgn0015614,FBgn0013760,FBgn0004580,FBgn0000254,FBgn0023396,FBgn0030281,FBgn0033238,FBgn0040351,FBgn0034774,FBgn0035161,FBgn0038089,FBgn0037461,FBgn0037460,FBgn0037462,FBgn0038830,FBgn0040010,FBgn0033529,FBgn0039374,FBgn0037358,FBgn0029995,FBgn0050378,FBgn0031673,FBgn0051802,FBgn0051958,FBg…	0.33347	1	0.9806	1	0.92783	1
43	GO:0005843	cytosolic small ribosomal subunit (sensu Eukaryota)	FBgn0061475,FBgn0000164,FBgn0029973,FBgn0053222,FBgn0015521,FBgn0027494,FBgn0031035,FBgn0033699,FBgn0014027,FBgn0010265,FBgn0004403,FBgn0004404,FBgn0034138,FBgn0010198,FBgn0033555,FBgn0034743,FBgn0005533,FBgn0010411,FBgn0010412,FBgn0039129,FBgn0019936,FBgn0033912,FBgn0034751,FBgn0010413,FBgn0004413,FBgn0039300,FBgn0003942,FBgn0039739,FBgn0030136,FBgn0037752,FBgn0002622,FBgn0038834,FBgn0017545,FBg…	NA	NA	0.98187	1	NA	NA
71	GO:0051082	unfolded protein binding	FBgn0015019,FBgn0010621,FBgn0011573,FBgn0037051,FBgn0037544,FBgn0036334,FBgn0035273,FBgn0038080,FBgn0037252,FBgn0032525,FBgn0037882,FBgn0039869,FBgn0030207,FBgn0050156,FBgn0038195,FBgn0052640,FBgn0052641,FBgn0035007,FBgn0031256,FBgn0031296,FBgn0031322,FBgn0032444,FBgn0039145,FBgn0030086,FBgn0037151,FBgn0037150,FBgn0031728,FBgn0035852,FBgn0035817,FBgn0030990,FBgn0036505,FBgn0033342,FBgn0037632,FBg…	0.28484	1	0.98352	1	0.82473	1
23	GO:0030036	actin cytoskeleton organization and biogenesis	FBgn0012051,FBgn0010341,FBgn0034577,FBgn0052138,FBgn0035533,FBgn0025641,FBgn0010501,FBgn0011640,FBgn0041203,FBgn0011661,FBgn0052296,FBgn0004143,FBgn0020386,FBgn0004210,FBgn0032006,FBgn0024197,FBgn0010333,FBgn0014020,FBgn0013733,FBgn0019652,FBgn0003475,FBgn0029157,FBgn0024277,	0.49153	1	0.98453	1	NA	NA
46	GO:0016358	dendrite morphogenesis	FBgn0000028,FBgn0024913,FBgn0011300,FBgn0069246,FBgn0010341,FBgn0082597,FBgn0010105,FBgn0004198,FBgn0029089,FBgn0010349,FBgn0000546,FBgn0000578,FBgn0011592,FBgn0015390,FBgn0014179,FBgn0045852,FBgn0065988,FBgn0065972,FBgn0029005,FBgn0015754,FBgn0016047,FBgn0002962,FBgn0028995,FBgn0004595,FBgn0003165,FBgn0003169,FBgn0010333,FBgn0020379,FBgn0014020,FBgn0069089,FBgn0024196,FBgn0005631,FBgn0028994,FBg…	0.045241	1	0.98567	1	0.94438	1
87	GO:0006367	transcription initiation from RNA polymerase II promoter	FBgn0037471,FBgn0038742,FBgn0000181,FBgn0038499,FBgn0011569,FBgn0011571,FBgn0015617,FBgn0015618,FBgn0032760,FBgn0034722,FBgn0031264,FBgn0035026,FBgn0031054,FBgn0031446,FBgn0033155,FBgn0040022,FBgn0039067,FBgn0034186,FBgn0026582,FBgn0031444,FBgn0004597,FBgn0022936,FBgn0041650,FBgn0000617,FBgn0026441,FBgn0031873,FBgn0001179,FBgn0001319,FBgn0001324,FBgn0024956,FBgn0037109,FBgn0036581,FBgn0035145,FBg…	0.8634	1	0.98739	1	0.75371	1
27	GO:0001736	establishment of planar polarity	FBgn0000229,FBgn0043364,FBgn0062366,FBgn0000463,FBgn0000497,FBgn0000499,FBgn0082675,FBgn0000658,FBgn0020302,FBgn0001084,FBgn0001085,FBgn0010303,FBgn0001259,FBgn0001291,FBgn0001297,FBgn0010909,FBgn0002912,FBgn0011817,FBgn0003090,FBgn0004210,FBgn0014020,FBgn0026181,FBgn0003514,FBgn0024836,FBgn0026320,FBgn0015838,FBgn0005634,	0.00053919	0.24425	0.98856	1	0.67727	1
132	GO:0006457	protein folding	FBgn0015019,FBgn0010621,FBgn0011573,FBgn0037051,FBgn0036207,FBgn0037544,FBgn0034451,FBgn0033527,FBgn0035273,FBgn0038080,FBgn0037252,FBgn0037930,FBgn0038428,FBgn0034651,FBgn0029809,FBgn0037882,FBgn0033089,FBgn0030345,FBgn0030377,FBgn0027599,FBgn0034753,FBgn0030207,FBgn0023529,FBgn0029676,FBgn0050156,FBgn0038195,FBgn0051287,FBgn0047135,FBgn0052640,FBgn0052641,FBgn0052845,FBgn0035007,FBgn0035027,FBg…	0.15339	1	0.98981	1	0.93759	1
43	GO:0007409	axonogenesis	FBgn0017450,FBgn0017417,FBgn0017416,FBgn0000173,FBgn0069246,FBgn0026260,FBgn0010341,FBgn0027053,FBgn0010583,FBgn0017404,FBgn0017403,FBgn0000576,FBgn0000578,FBgn0025936,FBgn0000636,FBgn0014163,FBgn0015390,FBgn0010391,FBgn0011599,FBgn0011771,FBgn0010238,FBgn0005630,FBgn0016996,FBgn0024211,FBgn0002968,FBgn0004108,FBgn0004595,FBgn0010333,FBgn0069089,FBgn0003285,FBgn0041781,FBgn0028991,FBgn0003391,FBg…	0.0099182	1	0.98997	1	0.93592	1
46	GO:0008595	determination of anterior/posterior axis, embryo	FBgn0000015,FBgn0069299,FBgn0000166,FBgn0021818,FBgn0000382,FBgn0016794,FBgn0004638,FBgn0010269,FBgn0000606,FBgn0004650,FBgn0004390,FBgn0069238,FBgn0069237,FBgn0069236,FBgn0069233,FBgn0069229,FBgn0069220,FBgn0069217,FBgn0069216,FBgn0015231,FBgn0001180,FBgn0004644,FBgn0001233,FBgn0069209,FBgn0015402,FBgn0061494,FBgn0069096,FBgn0002962,FBgn0003015,FBgn0035089,FBgn0003165,FBgn0003205,FBgn0003256,FBg…	0.087593	1	0.99125	1	0.97546	1
32	GO:0005874	microtubule	FBgn0000150,FBgn0039472,FBgn0040028,FBgn0034816,FBgn0052396,FBgn0052819,FBgn0052820,FBgn0023458,FBgn0038957,FBgn0038565,FBgn0021760,FBgn0033192,FBgn0033739,FBgn0027066,FBgn0017581,FBgn0013720,FBgn0052648,FBgn0013733,FBgn0028902,FBgn0035638,FBgn0004176,FBgn0010097,FBgn0003887,FBgn0003888,FBgn0004236,FBgn0003884,FBgn0003885,FBgn0003889,FBgn0003886,FBgn0003890,FBgn0040395,FBgn0003975,	0.9454	1	0.99138	1	NA	NA
79	GO:0003704	specific RNA polymerase II transcription factor activity	FBgn0000011,FBgn0000014,FBgn0000015,FBgn0000022,FBgn0000061,FBgn0000095,FBgn0000099,FBgn0015904,FBgn0011758,FBgn0004854,FBgn0000166,FBgn0000210,FBgn0000251,FBgn0015919,FBgn0040059,FBgn0004859,FBgn0004198,FBgn0023094,FBgn0000413,FBgn0008649,FBgn0000157,FBgn0011763,FBgn0010109,FBgn0000504,FBgn0000567,FBgn0000568,FBgn0004865,FBgn0000576,FBgn0000577,FBgn0001981,FBgn0005427,FBgn0000611,FBgn0004618,FBg…	3.6392e-06	0.0016486	0.99222	1	0.99958	1
58	GO:0005842	cytosolic large ribosomal subunit (sensu Eukaryota)	FBgn0061474,FBgn0065042,FBgn0000002,FBgn0000164,FBgn0032404,FBgn0037899,FBgn0034837,FBgn0024733,FBgn0038281,FBgn0036213,FBgn0013325,FBgn0034968,FBgn0011272,FBgn0037351,FBgn0017579,FBgn0028697,FBgn0029897,FBgn0035753,FBgn0010409,FBgn0002607,FBgn0032987,FBgn0015288,FBgn0010078,FBgn0026372,FBgn0032518,FBgn0036825,FBgn0039359,FBgn0010410,FBgn0035422,FBgn0016726,FBgn0020910,FBgn0015745,FBgn0025286,FBg…	0.9992	1	0.99329	1	0.47308	1
1309	GO:0005634	nucleus	FBgn0020238,FBgn0004907,FBgn0015579,FBgn0024507,FBgn0028550,FBgn0000011,FBgn0000014,FBgn0000015,FBgn0000018,FBgn0015331,FBgn0000022,FBgn0033749,FBgn0000028,FBgn0000054,FBgn0000057,FBgn0005694,FBgn0026309,FBgn0000061,FBgn0037471,FBgn0004372,FBgn0003270,FBgn0011273,FBgn0000095,FBgn0000097,FBgn0029512,FBgn0000099,FBgn0023417,FBgn0026598,FBgn0015903,FBgn0015904,FBgn0000114,FBgn0000137,FBgn0005386,FBg…	1.0403e-08	4.7124e-06	0.99346	1	0.99678	1
450	GO:0006412	protein biosynthesis	FBgn0036751,FBgn0029095,FBgn0026261,FBgn0022942,FBgn0032707,FBgn0035630,FBgn0030520,FBgn0033160,FBgn0039849,FBgn0039588,FBgn0033184,FBgn0032678,FBgn0039219,FBgn0033485,FBgn0039622,FBgn0040651,FBgn0035064,FBgn0039836,FBgn0035423,FBgn0030063,FBgn0037391,FBgn0040372,FBgn0050114,FBgn0036015,FBgn0051278,FBgn0051373,FBgn0051738,FBgn0031545,FBgn0052495,FBgn0053222,FBgn0061361,FBgn0058068,FBgn0035980,FBg…	0.9733	1	0.99358	1	0.58938	1
561	GO:0003677	DNA binding	FBgn0024507,FBgn0028550,FBgn0000014,FBgn0000015,FBgn0000022,FBgn0027620,FBgn0037555,FBgn0000057,FBgn0037471,FBgn0000095,FBgn0000099,FBgn0015903,FBgn0015904,FBgn0000137,FBgn0005386,FBgn0000139,FBgn0050420,FBgn0010433,FBgn0011758,FBgn0004854,FBgn0004870,FBgn0025525,FBgn0015908,FBgn0004862,FBgn0042085,FBgn0024251,FBgn0000166,FBgn0015602,FBgn0026262,FBgn0023097,FBgn0000210,FBgn0000212,FBgn0012049,FBg…	3.2984e-07	0.00014942	0.99457	1	0.99985	1
28	GO:0007602	phototransduction	FBgn0000120,FBgn0000121,FBgn0005563,FBgn0010350,FBgn0036519,FBgn0004435,FBgn0004623,FBgn0028433,FBgn0004784,FBgn0001263,FBgn0002936,FBgn0002937,FBgn0002939,FBgn0002940,FBgn0004625,FBgn0004646,FBgn0003174,FBgn0003217,FBgn0003218,FBgn0004366,FBgn0003248,FBgn0003249,FBgn0003250,FBgn0014019,FBgn0019940,FBgn0003037,FBgn0004918,FBgn0003861,	0.33065	1	0.99518	1	NA	NA
196	GO:0003735	structural constituent of ribosome	FBgn0036751,FBgn0029095,FBgn0026261,FBgn0032707,FBgn0033160,FBgn0029973,FBgn0033485,FBgn0040651,FBgn0050114,FBgn0036015,FBgn0051738,FBgn0031545,FBgn0047135,FBgn0053222,FBgn0032138,FBgn0034232,FBgn0032404,FBgn0037899,FBgn0034837,FBgn0037817,FBgn0038236,FBgn0013813,FBgn0044889,FBgn0024689,FBgn0015393,FBgn0037566,FBgn0031231,FBgn0038234,FBgn0011787,FBgn0032720,FBgn0040389,FBgn0036990,FBgn0023519,FBg…	0.99779	1	0.99818	1	0.69778	1
22	GO:0006635	fatty acid beta-oxidation	FBgn0034629,FBgn0034628,FBgn0035811,FBgn0035169,FBgn0032775,FBgn0032715,FBgn0028479,FBgn0029924,FBgn0032161,FBgn0032160,FBgn0027572,FBgn0038326,FBgn0039531,FBgn0038049,FBgn0033879,FBgn0034191,FBgn0033761,FBgn0031813,FBgn0031092,FBgn0021765,FBgn0025352,FBgn0040064,	6.6255e-10	3.0014e-07	NA	NA	NA	NA
33	GO:0050829	defense response to Gram-negative bacteria	FBgn0012042,FBgn0038928,FBgn0000276,FBgn0000277,FBgn0000278,FBgn0000279,FBgn0034511,FBgn0046966,FBgn0023320,FBgn0023318,FBgn0023317,FBgn0046937,FBgn0004240,FBgn0020381,FBgn0010388,FBgn0010381,FBgn0025653,FBgn0046928,FBgn0025039,FBgn0025038,FBgn0046915,FBgn0066165,FBgn0046906,FBgn0046903,FBgn0015675,FBgn0017817,FBgn0017815,FBgn0025013,FBgn0046893,FBgn0013983,FBgn0035976,FBgn0014018,FBgn0014033,	0.0039384	1	NA	NA	NA	NA
38	GO:0007606	sensory perception of chemical stimulus	FBgn0011293,FBgn0030985,FBgn0031109,FBgn0031110,FBgn0031111,FBgn0043539,FBgn0033573,FBgn0033614,FBgn0050052,FBgn0050067,FBgn0050073,FBgn0050072,FBgn0050074,FBgn0043530,FBgn0034468,FBgn0046880,FBgn0046879,FBgn0034470,FBgn0034471,FBgn0043533,FBgn0034474,FBgn0034475,FBgn0043532,FBgn0043535,FBgn0043534,FBgn0034509,FBgn0043536,FBgn0050145,FBgn0034769,FBgn0034770,FBgn0034766,FBgn0046878,FBgn0046876,FBg…	0.021636	1	NA	NA	NA	NA
21	GO:0003746	translation elongation factor activity	FBgn0030520,FBgn0033184,FBgn0051054,FBgn0051159,FBgn0053158,FBgn0031898,FBgn0039566,FBgn0032646,FBgn0032198,FBgn0000557,FBgn0000556,FBgn0028737,FBgn0029176,FBgn0000558,FBgn0000559,FBgn0043346,FBgn0034627,FBgn0024556,FBgn0015722,FBgn0042712,FBgn0024182,	0.022511	1	NA	NA	NA	NA
21	GO:0004179	membrane alanyl aminopeptidase activity	FBgn0032721,FBgn0039656,FBgn0039640,FBgn0030223,FBgn0051233,FBgn0051343,FBgn0051427,FBgn0051445,FBgn0052473,FBgn0046253,FBgn0039064,FBgn0038897,FBgn0036186,FBgn0028935,FBgn0038135,FBgn0038136,FBgn0030222,FBgn0015715,FBgn0035226,FBgn0015541,FBgn0040282,	0.022841	1	NA	NA	NA	NA
21	GO:0005732	small nucleolar ribonucleoprotein complex	FBgn0036277,FBgn0037434,FBgn0032599,FBgn0032240,FBgn0030063,FBgn0031962,FBgn0035271,FBgn0051184,FBgn0051950,FBgn0011824,FBgn0034600,FBgn0035675,FBgn0034564,FBgn0030765,FBgn0000426,FBgn0068118,FBgn0003062,FBgn0029148,FBgn0010083,FBgn0023167,FBgn0016940,	0.03251	1	NA	NA	NA	NA
29	GO:0003684	damaged DNA binding	FBgn0039147,FBgn0035162,FBgn0050336,FBgn0050337,FBgn0058214,FBgn0058334,FBgn0038704,FBgn0033859,FBgn0036486,FBgn0027532,FBgn0030081,FBgn0027049,FBgn0021586,FBgn0021585,FBgn0021584,FBgn0028434,FBgn0027914,FBgn0004698,FBgn0026198,FBgn0026778,FBgn0026057,FBgn0026777,FBgn0034728,FBgn0015546,FBgn0003479,FBgn0003480,FBgn0003482,FBgn0004832,FBgn0026751,	0.036372	1	NA	NA	NA	NA
21	GO:0008513	organic cation porter activity	FBgn0038260,FBgn0038261,FBgn0038262,FBgn0030331,FBgn0038717,FBgn0038718,FBgn0038753,FBgn0038752,FBgn0038750,FBgn0035645,FBgn0038720,FBgn0039178,FBgn0035672,FBgn0038938,FBgn0038715,FBgn0038716,FBgn0037140,FBgn0037143,FBgn0037144,FBgn0034479,FBgn0032879,	0.10003	1	NA	NA	NA	NA
38	GO:0004364	glutathione transferase activity	FBgn0025783,FBgn0033381,FBgn0030484,FBgn0027590,FBgn0031117,FBgn0038029,FBgn0053177,FBgn0033817,FBgn0034354,FBgn0035907,FBgn0035906,FBgn0035904,FBgn0035905,FBgn0037696,FBgn0037697,FBgn0053546,FBgn0001149,FBgn0042206,FBgn0010038,FBgn0010039,FBgn0010040,FBgn0010041,FBgn0010042,FBgn0010043,FBgn0010044,FBgn0038020,FBgn0034335,FBgn0063499,FBgn0063498,FBgn0063497,FBgn0063496,FBgn0063495,FBgn0063494,FBg…	0.17972	1	NA	NA	NA	NA
21	GO:0005777	peroxisome	FBgn0034629,FBgn0034628,FBgn0000261,FBgn0033983,FBgn0037440,FBgn0033564,FBgn0039543,FBgn0032775,FBgn0029924,FBgn0027572,FBgn0038486,FBgn0035922,FBgn0038570,FBgn0031813,FBgn0040212,FBgn0013563,FBgn0003308,FBgn0015808,FBgn0014031,FBgn0052451,FBgn0003961,	0.22319	1	NA	NA	NA	NA
108	GO:0005549	odorant binding	FBgn0011293,FBgn0023130,FBgn0027796,FBgn0035870,FBgn0020277,FBgn0030985,FBgn0031109,FBgn0031110,FBgn0031111,FBgn0043539,FBgn0033268,FBgn0033508,FBgn0033573,FBgn0033614,FBgn0050052,FBgn0050067,FBgn0050073,FBgn0050072,FBgn0050074,FBgn0033931,FBgn0043530,FBgn0034468,FBgn0046880,FBgn0046879,FBgn0034470,FBgn0034471,FBgn0043533,FBgn0034474,FBgn0034475,FBgn0043532,FBgn0043535,FBgn0043534,FBgn0034509,FBg…	0.26013	1	NA	NA	NA	NA
28	GO:0005839	proteasome core complex (sensu Eukaryota)	FBgn0037314,FBgn0037296,FBgn0031442,FBgn0031443,FBgn0032596,FBgn0050382,FBgn0051742,FBgn0010590,FBgn0039819,FBgn0026781,FBgn0032492,FBgn0023175,FBgn0023174,FBgn0026380,FBgn0029134,FBgn0034842,FBgn0041193,FBgn0041192,FBgn0010405,FBgn0002284,FBgn0004066,FBgn0017557,FBgn0017556,FBgn0011827,FBgn0003150,FBgn0003151,FBgn0016697,FBgn0040063,	0.49844	1	NA	NA	NA	NA
21	GO:0004003	ATP-dependent DNA helicase activity	FBgn0026876,FBgn0030170,FBgn0051826,FBgn0029798,FBgn0032157,FBgn0023395,FBgn0001179,FBgn0022787,FBgn0022397,FBgn0011774,FBgn0041627,FBgn0013591,FBgn0002901,FBgn0002906,FBgn0002989,FBgn0003227,FBgn0040290,FBgn0027375,FBgn0015287,FBgn0010421,FBgn0015844,	0.90091	1	NA	NA	NA	NA
29	GO:0000786	nucleosome	FBgn0031607,FBgn0037967,FBgn0038252,FBgn0040477,FBgn0028807,FBgn0068828,FBgn0068782,FBgn0068781,FBgn0068723,FBgn0068722,FBgn0068564,FBgn0068563,FBgn0028751,FBgn0034975,FBgn0001195,FBgn0051617,FBgn0001196,FBgn0051618,FBgn0001197,FBgn0001198,FBgn0001199,FBgn0014857,FBgn0004828,FBgn0051613,FBgn0001200,FBgn0051611,FBgn0013981,FBgn0040077,FBgn0001965,	NA	NA	NA	NA	NA	NA
61	GO:0004984	olfactory receptor activity	FBgn0027796,FBgn0035870,FBgn0030298,FBgn0030715,FBgn0041626,FBgn0062565,FBgn0029521,FBgn0026398,FBgn0026397,FBgn0026396,FBgn0026395,FBgn0026394,FBgn0023523,FBgn0032096,FBgn0026392,FBgn0026391,FBgn0026390,FBgn0028946,FBgn0033041,FBgn0033043,FBgn0026389,FBgn0026393,FBgn0033404,FBgn0033422,FBgn0026388,FBgn0026386,FBgn0026385,FBgn0033727,FBgn0028963,FBgn0034473,FBgn0026384,FBgn0034865,FBgn0034866,FBg…	NA	NA	NA	NA	NA	NA
27	GO:0005272	sodium channel activity	FBgn0035458,FBgn0039424,FBgn0039839,FBgn0039677,FBgn0051065,FBgn0051105,FBgn0052792,FBgn0024473,FBgn0042730,FBgn0041233,FBgn0024319,FBgn0002919,FBgn0020258,FBgn0065110,FBgn0065109,FBgn0034730,FBgn0053508,FBgn0031803,FBgn0065108,FBgn0039679,FBgn0039676,FBgn0039675,FBgn0030844,FBgn0030795,FBgn0034489,FBgn0031802,FBgn0022981,	NA	NA	NA	NA	NA	NA
24	GO:0006374	nuclear mRNA splicing via U2-type spliceosome	FBgn0003916,FBgn0004183,FBgn0004185,FBgn0004186,FBgn0004187,FBgn0003920,FBgn0004191,FBgn0004192,FBgn0041720,FBgn0003922,FBgn0003923,FBgn0041719,FBgn0003931,FBgn0003930,FBgn0003933,FBgn0003934,FBgn0003935,FBgn0003936,FBgn0043022,FBgn0043021,FBgn0003938,FBgn0004188,FBgn0004189,FBgn0004190,	NA	NA	NA	NA	NA	NA
59	GO:0008527	taste receptor activity	FBgn0064621,FBgn0045502,FBgn0030297,FBgn0041251,FBgn0041250,FBgn0045501,FBgn0045497,FBgn0041249,FBgn0041248,FBgn0041247,FBgn0045495,FBgn0027796,FBgn0041246,FBgn0032416,FBgn0045487,FBgn0045486,FBgn0045485,FBgn0041244,FBgn0041245,FBgn0041243,FBgn0041242,FBgn0041241,FBgn0041240,FBgn0041239,FBgn0041238,FBgn0041237,FBgn0041235,FBgn0041236,FBgn0041233,FBgn0041234,FBgn0035167,FBgn0035468,FBgn0045479,FBg…	NA	NA	NA	NA	NA	NA
220	GO:0030533	triplet codon-amino acid adaptor activity	FBgn0050218,FBgn0050225,FBgn0050238,FBgn0050239,FBgn0050240,FBgn0050257,FBgn0050260,FBgn0050298,FBgn0050299,FBgn0050326,FBgn0050406,FBgn0050407,FBgn0050452,FBgn0050505,FBgn0050506,FBgn0051162,FBgn0051165,FBgn0051166,FBgn0051167,FBgn0051242,FBgn0051333,FBgn0051334,FBgn0051356,FBgn0051432,FBgn0051480,FBgn0051491,FBgn0051494,FBgn0051518,FBgn0051569,FBgn0051570,FBgn0051573,FBgn0051602,FBgn0051603,FBg…	NA	NA	NA	NA	NA	NA
39	GO:0030702	chromatin silencing at centromere	FBgn0062627,FBgn0062626,FBgn0062625,FBgn0062624,FBgn0062623,FBgn0062622,FBgn0062621,FBgn0062620,FBgn0062619,FBgn0062618,FBgn0062617,FBgn0062616,FBgn0062615,FBgn0062614,FBgn0062608,FBgn0062607,FBgn0062606,FBgn0062605,FBgn0062603,FBgn0062602,FBgn0062601,FBgn0062600,FBgn0062599,FBgn0062598,FBgn0062595,FBgn0062593,FBgn0062590,FBgn0062589,FBgn0062586,FBgn0062585,FBgn0062584,FBgn0062583,FBgn0062582,FBg…	NA	NA	NA	NA	NA	NA

## Sheet: Seed_Enrichment_AntiTarget
#Gene	GO	Description	Gene_List	Known_Raw_p	Known_p	New_Raw_p	New_p	Cons_Raw_p	Cons_p
196	GO:0003735	structural constituent of ribosome	FBgn0036751,FBgn0029095,FBgn0026261,FBgn0032707,FBgn0033160,FBgn0029973,FBgn0033485,FBgn0040651,FBgn0050114,FBgn0036015,FBgn0051738,FBgn0031545,FBgn0047135,FBgn0053222,FBgn0032138,FBgn0034232,FBgn0032404,FBgn0037899,FBgn0034837,FBgn0037817,FBgn0038236,FBgn0013813,FBgn0044889,FBgn0024689,FBgn0015393,FBgn0037566,FBgn0031231,FBgn0038234,FBgn0011787,FBgn0032720,FBgn0040389,FBgn0036990,FBgn0023519,FBg…	0.0011835	0.53612	0.0009216	0.41749	0.18998	1
28	GO:0007602	phototransduction	FBgn0000120,FBgn0000121,FBgn0005563,FBgn0010350,FBgn0036519,FBgn0004435,FBgn0004623,FBgn0028433,FBgn0004784,FBgn0001263,FBgn0002936,FBgn0002937,FBgn0002939,FBgn0002940,FBgn0004625,FBgn0004646,FBgn0003174,FBgn0003217,FBgn0003218,FBgn0004366,FBgn0003248,FBgn0003249,FBgn0003250,FBgn0014019,FBgn0019940,FBgn0003037,FBgn0004918,FBgn0003861,	0.59294	1	0.0020865	0.94516	NA	NA
58	GO:0005842	cytosolic large ribosomal subunit (sensu Eukaryota)	FBgn0061474,FBgn0065042,FBgn0000002,FBgn0000164,FBgn0032404,FBgn0037899,FBgn0034837,FBgn0024733,FBgn0038281,FBgn0036213,FBgn0013325,FBgn0034968,FBgn0011272,FBgn0037351,FBgn0017579,FBgn0028697,FBgn0029897,FBgn0035753,FBgn0010409,FBgn0002607,FBgn0032987,FBgn0015288,FBgn0010078,FBgn0026372,FBgn0032518,FBgn0036825,FBgn0039359,FBgn0010410,FBgn0035422,FBgn0016726,FBgn0020910,FBgn0015745,FBgn0025286,FBg…	0.00019663	0.089073	0.0022233	1	0.31233	1
32	GO:0005874	microtubule	FBgn0000150,FBgn0039472,FBgn0040028,FBgn0034816,FBgn0052396,FBgn0052819,FBgn0052820,FBgn0023458,FBgn0038957,FBgn0038565,FBgn0021760,FBgn0033192,FBgn0033739,FBgn0027066,FBgn0017581,FBgn0013720,FBgn0052648,FBgn0013733,FBgn0028902,FBgn0035638,FBgn0004176,FBgn0010097,FBgn0003887,FBgn0003888,FBgn0004236,FBgn0003884,FBgn0003885,FBgn0003889,FBgn0003886,FBgn0003890,FBgn0040395,FBgn0003975,	0.02611	1	0.0026238	1	NA	NA
450	GO:0006412	protein biosynthesis	FBgn0036751,FBgn0029095,FBgn0026261,FBgn0022942,FBgn0032707,FBgn0035630,FBgn0030520,FBgn0033160,FBgn0039849,FBgn0039588,FBgn0033184,FBgn0032678,FBgn0039219,FBgn0033485,FBgn0039622,FBgn0040651,FBgn0035064,FBgn0039836,FBgn0035423,FBgn0030063,FBgn0037391,FBgn0040372,FBgn0050114,FBgn0036015,FBgn0051278,FBgn0051373,FBgn0051738,FBgn0031545,FBgn0052495,FBgn0053222,FBgn0061361,FBgn0058068,FBgn0035980,FBg…	0.018209	1	0.0038655	1	0.29641	1
561	GO:0003677	DNA binding	FBgn0024507,FBgn0028550,FBgn0000014,FBgn0000015,FBgn0000022,FBgn0027620,FBgn0037555,FBgn0000057,FBgn0037471,FBgn0000095,FBgn0000099,FBgn0015903,FBgn0015904,FBgn0000137,FBgn0005386,FBgn0000139,FBgn0050420,FBgn0010433,FBgn0011758,FBgn0004854,FBgn0004870,FBgn0025525,FBgn0015908,FBgn0004862,FBgn0042085,FBgn0024251,FBgn0000166,FBgn0015602,FBgn0026262,FBgn0023097,FBgn0000210,FBgn0000212,FBgn0012049,FBg…	1	1	0.0046598	1	9.9422e-05	0.045038
43	GO:0005843	cytosolic small ribosomal subunit (sensu Eukaryota)	FBgn0061475,FBgn0000164,FBgn0029973,FBgn0053222,FBgn0015521,FBgn0027494,FBgn0031035,FBgn0033699,FBgn0014027,FBgn0010265,FBgn0004403,FBgn0004404,FBgn0034138,FBgn0010198,FBgn0033555,FBgn0034743,FBgn0005533,FBgn0010411,FBgn0010412,FBgn0039129,FBgn0019936,FBgn0033912,FBgn0034751,FBgn0010413,FBgn0004413,FBgn0039300,FBgn0003942,FBgn0039739,FBgn0030136,FBgn0037752,FBgn0002622,FBgn0038834,FBgn0017545,FBg…	NA	NA	0.005191	1	NA	NA
46	GO:0008595	determination of anterior/posterior axis, embryo	FBgn0000015,FBgn0069299,FBgn0000166,FBgn0021818,FBgn0000382,FBgn0016794,FBgn0004638,FBgn0010269,FBgn0000606,FBgn0004650,FBgn0004390,FBgn0069238,FBgn0069237,FBgn0069236,FBgn0069233,FBgn0069229,FBgn0069220,FBgn0069217,FBgn0069216,FBgn0015231,FBgn0001180,FBgn0004644,FBgn0001233,FBgn0069209,FBgn0015402,FBgn0061494,FBgn0069096,FBgn0002962,FBgn0003015,FBgn0035089,FBgn0003165,FBgn0003205,FBgn0003256,FBg…	0.88726	1	0.0052147	1	0.0084674	1
1309	GO:0005634	nucleus	FBgn0020238,FBgn0004907,FBgn0015579,FBgn0024507,FBgn0028550,FBgn0000011,FBgn0000014,FBgn0000015,FBgn0000018,FBgn0015331,FBgn0000022,FBgn0033749,FBgn0000028,FBgn0000054,FBgn0000057,FBgn0005694,FBgn0026309,FBgn0000061,FBgn0037471,FBgn0004372,FBgn0003270,FBgn0011273,FBgn0000095,FBgn0000097,FBgn0029512,FBgn0000099,FBgn0023417,FBgn0026598,FBgn0015903,FBgn0015904,FBgn0000114,FBgn0000137,FBgn0005386,FBg…	1	1	0.0059242	1	0.0025907	1
79	GO:0003704	specific RNA polymerase II transcription factor activity	FBgn0000011,FBgn0000014,FBgn0000015,FBgn0000022,FBgn0000061,FBgn0000095,FBgn0000099,FBgn0015904,FBgn0011758,FBgn0004854,FBgn0000166,FBgn0000210,FBgn0000251,FBgn0015919,FBgn0040059,FBgn0004859,FBgn0004198,FBgn0023094,FBgn0000413,FBgn0008649,FBgn0000157,FBgn0011763,FBgn0010109,FBgn0000504,FBgn0000567,FBgn0000568,FBgn0004865,FBgn0000576,FBgn0000577,FBgn0001981,FBgn0005427,FBgn0000611,FBgn0004618,FBg…	0.99999	1	0.006075	1	0.00019648	0.089004
132	GO:0006457	protein folding	FBgn0015019,FBgn0010621,FBgn0011573,FBgn0037051,FBgn0036207,FBgn0037544,FBgn0034451,FBgn0033527,FBgn0035273,FBgn0038080,FBgn0037252,FBgn0037930,FBgn0038428,FBgn0034651,FBgn0029809,FBgn0037882,FBgn0033089,FBgn0030345,FBgn0030377,FBgn0027599,FBgn0034753,FBgn0030207,FBgn0023529,FBgn0029676,FBgn0050156,FBgn0038195,FBgn0051287,FBgn0047135,FBgn0052640,FBgn0052641,FBgn0052845,FBgn0035007,FBgn0035027,FBg…	0.81152	1	0.0063386	1	0.028825	1
43	GO:0007409	axonogenesis	FBgn0017450,FBgn0017417,FBgn0017416,FBgn0000173,FBgn0069246,FBgn0026260,FBgn0010341,FBgn0027053,FBgn0010583,FBgn0017404,FBgn0017403,FBgn0000576,FBgn0000578,FBgn0025936,FBgn0000636,FBgn0014163,FBgn0015390,FBgn0010391,FBgn0011599,FBgn0011771,FBgn0010238,FBgn0005630,FBgn0016996,FBgn0024211,FBgn0002968,FBgn0004108,FBgn0004595,FBgn0010333,FBgn0069089,FBgn0003285,FBgn0041781,FBgn0028991,FBgn0003391,FBg…	0.98644	1	0.0065698	1	0.032758	1
27	GO:0001736	establishment of planar polarity	FBgn0000229,FBgn0043364,FBgn0062366,FBgn0000463,FBgn0000497,FBgn0000499,FBgn0082675,FBgn0000658,FBgn0020302,FBgn0001084,FBgn0001085,FBgn0010303,FBgn0001259,FBgn0001291,FBgn0001297,FBgn0010909,FBgn0002912,FBgn0011817,FBgn0003090,FBgn0004210,FBgn0014020,FBgn0026181,FBgn0003514,FBgn0024836,FBgn0026320,FBgn0015838,FBgn0005634,	0.99914	1	0.0069251	1	0.21207	1
87	GO:0006367	transcription initiation from RNA polymerase II promoter	FBgn0037471,FBgn0038742,FBgn0000181,FBgn0038499,FBgn0011569,FBgn0011571,FBgn0015617,FBgn0015618,FBgn0032760,FBgn0034722,FBgn0031264,FBgn0035026,FBgn0031054,FBgn0031446,FBgn0033155,FBgn0040022,FBgn0039067,FBgn0034186,FBgn0026582,FBgn0031444,FBgn0004597,FBgn0022936,FBgn0041650,FBgn0000617,FBgn0026441,FBgn0031873,FBgn0001179,FBgn0001319,FBgn0001324,FBgn0024956,FBgn0037109,FBgn0036581,FBgn0035145,FBg…	0.098752	1	0.0069489	1	0.1352	1
71	GO:0051082	unfolded protein binding	FBgn0015019,FBgn0010621,FBgn0011573,FBgn0037051,FBgn0037544,FBgn0036334,FBgn0035273,FBgn0038080,FBgn0037252,FBgn0032525,FBgn0037882,FBgn0039869,FBgn0030207,FBgn0050156,FBgn0038195,FBgn0052640,FBgn0052641,FBgn0035007,FBgn0031256,FBgn0031296,FBgn0031322,FBgn0032444,FBgn0039145,FBgn0030086,FBgn0037151,FBgn0037150,FBgn0031728,FBgn0035852,FBgn0035817,FBgn0030990,FBgn0036505,FBgn0033342,FBgn0037632,FBg…	0.65116	1	0.0090992	1	0.082998	1
23	GO:0030036	actin cytoskeleton organization and biogenesis	FBgn0012051,FBgn0010341,FBgn0034577,FBgn0052138,FBgn0035533,FBgn0025641,FBgn0010501,FBgn0011640,FBgn0041203,FBgn0011661,FBgn0052296,FBgn0004143,FBgn0020386,FBgn0004210,FBgn0032006,FBgn0024197,FBgn0010333,FBgn0014020,FBgn0013733,FBgn0019652,FBgn0003475,FBgn0029157,FBgn0024277,	0.44203	1	0.0091372	1	NA	NA
46	GO:0016358	dendrite morphogenesis	FBgn0000028,FBgn0024913,FBgn0011300,FBgn0069246,FBgn0010341,FBgn0082597,FBgn0010105,FBgn0004198,FBgn0029089,FBgn0010349,FBgn0000546,FBgn0000578,FBgn0011592,FBgn0015390,FBgn0014179,FBgn0045852,FBgn0065988,FBgn0065972,FBgn0029005,FBgn0015754,FBgn0016047,FBgn0002962,FBgn0028995,FBgn0004595,FBgn0003165,FBgn0003169,FBgn0010333,FBgn0020379,FBgn0014020,FBgn0069089,FBgn0024196,FBgn0005631,FBgn0028994,FBg…	0.94251	1	0.0098288	1	0.029015	1
38	GO:0005506	iron ion binding	FBgn0013751,FBgn0036160,FBgn0031604,FBgn0039755,FBgn0033491,FBgn0053093,FBgn0035946,FBgn0037816,FBgn0030975,FBgn0033917,FBgn0038130,FBgn0032907,FBgn0039756,FBgn0039754,FBgn0004179,FBgn0043044,FBgn0043043,FBgn0029172,FBgn0001208,FBgn0017592,FBgn0024958,FBgn0024957,FBgn0029158,FBgn0036122,FBgn0004172,FBgn0004173,FBgn0004174,FBgn0004175,FBgn0002862,FBgn0017567,FBgn0017566,FBgn0005626,FBgn0004577,FBg…	0.62118	1	0.011761	1	0.1438	1
75	GO:0005681	spliceosome complex	FBgn0004587,FBgn0022943,FBgn0022942,FBgn0032690,FBgn0036277,FBgn0032759,FBgn0036314,FBgn0033160,FBgn0031883,FBgn0030551,FBgn0040045,FBgn0037434,FBgn0039626,FBgn0038464,FBgn0033089,FBgn0039977,FBgn0040024,FBgn0029751,FBgn0031962,FBgn0035271,FBgn0031266,FBgn0031631,FBgn0031628,FBgn0031493,FBgn0034600,FBgn0032194,FBgn0039558,FBgn0036548,FBgn0038927,FBgn0030631,FBgn0036733,FBgn0035675,FBgn0036487,FBg…	0.0045697	1	0.01187	1	0.22857	1
35	GO:0003678	DNA helicase activity	FBgn0041164,FBgn0000212,FBgn0037531,FBgn0030246,FBgn0051212,FBgn0051368,FBgn0058317,FBgn0034976,FBgn0039165,FBgn0033889,FBgn0034187,FBgn0035842,FBgn0036451,FBgn0037232,FBgn0016132,FBgn0020306,FBgn0015929,FBgn0011604,FBgn0002542,FBgn0031655,FBgn0014861,FBgn0024332,FBgn0017577,FBgn0025815,FBgn0020633,FBgn0013591,FBgn0002774,FBgn0002899,FBgn0002906,FBgn0040078,FBgn0040290,FBgn0027375,FBgn0040075,FBg…	0.05911	1	0.012851	1	NA	NA
75	GO:0005516	calmodulin binding	FBgn0011273,FBgn0012051,FBgn0025866,FBgn0030741,FBgn0000253,FBgn0016126,FBgn0004624,FBgn0033417,FBgn0010014,FBgn0015614,FBgn0013760,FBgn0004580,FBgn0000254,FBgn0023396,FBgn0030281,FBgn0033238,FBgn0040351,FBgn0034774,FBgn0035161,FBgn0038089,FBgn0037461,FBgn0037460,FBgn0037462,FBgn0038830,FBgn0040010,FBgn0033529,FBgn0039374,FBgn0037358,FBgn0029995,FBgn0050378,FBgn0031673,FBgn0051802,FBgn0051958,FBg…	0.62008	1	0.013448	1	0.038815	1
52	GO:0004175	endopeptidase activity	FBgn0031458,FBgn0037036,FBgn0037039,FBgn0037314,FBgn0037296,FBgn0031442,FBgn0031443,FBgn0032596,FBgn0050382,FBgn0051742,FBgn0051954,FBgn0000486,FBgn0004644,FBgn0010590,FBgn0002787,FBgn0053198,FBgn0039819,FBgn0026781,FBgn0032492,FBgn0023175,FBgn0023174,FBgn0026380,FBgn0029134,FBgn0034842,FBgn0041193,FBgn0041192,FBgn0010405,FBgn0002284,FBgn0015282,FBgn0004066,FBgn0017557,FBgn0017556,FBgn0011827,FBg…	0.068324	1	0.01523	1	NA	NA
127	GO:0003779	actin binding	FBgn0005674,FBgn0000667,FBgn0015008,FBgn0029105,FBgn0011747,FBgn0017645,FBgn0000083,FBgn0000084,FBgn0030749,FBgn0031781,FBgn0032859,FBgn0031050,FBgn0011742,FBgn0011744,FBgn0011745,FBgn0038369,FBgn0065032,FBgn0014133,FBgn0004389,FBgn0000244,FBgn0028388,FBgn0000256,FBgn0010215,FBgn0051536,FBgn0036372,FBgn0034577,FBgn0036357,FBgn0036309,FBgn0030530,FBgn0039841,FBgn0038731,FBgn0033206,FBgn0035190,FBg…	0.99107	1	0.016621	1	0.50552	1
672	GO:0003676	nucleic acid binding	FBgn0027080,FBgn0000011,FBgn0015331,FBgn0020765,FBgn0024912,FBgn0000077,FBgn0025186,FBgn0041164,FBgn0039946,FBgn0025185,FBgn0042085,FBgn0000171,FBgn0004581,FBgn0004893,FBgn0010300,FBgn0000212,FBgn0000233,FBgn0025679,FBgn0015615,FBgn0039680,FBgn0043364,FBgn0037493,FBgn0035720,FBgn0035715,FBgn0035702,FBgn0039115,FBgn0037446,FBgn0035690,FBgn0038418,FBgn0034643,FBgn0032707,FBgn0031868,FBgn0032814,FBg…	0.99999	1	0.016758	1	0.12711	1
54	GO:0004252	NOT serine-type endopeptidase activity	FBgn0040341,FBgn0037627,FBgn0034776,FBgn0036858,FBgn0031031,FBgn0031058,FBgn0035496,FBgn0035003,FBgn0030027,FBgn0039574,FBgn0042188,FBgn0032753,FBgn0028917,FBgn0036832,FBgn0028866,FBgn0028864,FBgn0028517,FBgn0031470,FBgn0032639,FBgn0032551,FBgn0050283,FBgn0036015,FBgn0031471,FBgn0051199,FBgn0051266,FBgn0051326,FBgn0052382,FBgn0052833,FBgn0038250,FBgn0031389,FBgn0031409,FBgn0032549,FBgn0030776,FBg…	0.058417	1	0.016838	1	0.30581	1
21	GO:0048066	pigmentation during development	FBgn0000015,FBgn0000153,FBgn0000179,FBgn0019539,FBgn0019643,FBgn0064101,FBgn0064098,FBgn0000422,FBgn0066199,FBgn0022856,FBgn0000490,FBgn0015179,FBgn0015690,FBgn0000527,FBgn0004644,FBgn0005626,FBgn0003309,FBgn0028980,FBgn0004034,FBgn0041710,FBgn0038105,	0.013096	1	0.017609	1	0.042472	1
25	GO:0042048	olfactory behavior	FBgn0005585,FBgn0015582,FBgn0024510,FBgn0001214,FBgn0020277,FBgn0002920,FBgn0031109,FBgn0034468,FBgn0034470,FBgn0034475,FBgn0039678,FBgn0039685,FBgn0026178,FBgn0016926,FBgn0016927,FBgn0016928,FBgn0016929,FBgn0016930,FBgn0016931,FBgn0016932,FBgn0016934,FBgn0016935,FBgn0016936,FBgn0016938,FBgn0016939,	0.70546	1	0.017848	1	NA	NA
30	GO:0006259	DNA metabolism	FBgn0024912,FBgn0031868,FBgn0030121,FBgn0042173,FBgn0050336,FBgn0050337,FBgn0051368,FBgn0029896,FBgn0033117,FBgn0058214,FBgn0058317,FBgn0058334,FBgn0032157,FBgn0033859,FBgn0039165,FBgn0039513,FBgn0033889,FBgn0030081,FBgn0036451,FBgn0037578,FBgn0037232,FBgn0004087,FBgn0010551,FBgn0031655,FBgn0036558,FBgn0026198,FBgn0061191,FBgn0026698,FBgn0040268,FBgn0024920,	0.56031	1	0.019999	1	NA	NA
30	GO:0007623	circadian rhythm	FBgn0023407,FBgn0000092,FBgn0038582,FBgn0000258,FBgn0000259,FBgn0023076,FBgn0014467,FBgn0025680,FBgn0023094,FBgn0002413,FBgn0000459,FBgn0000479,FBgn0013174,FBgn0000527,FBgn0028734,FBgn0011640,FBgn0002777,FBgn0002917,FBgn0023178,FBgn0016694,FBgn0003068,FBgn0022382,FBgn0015801,FBgn0003371,FBgn0023423,FBgn0003429,FBgn0003460,FBgn0014396,FBgn0039298,FBgn0016076,	0.081066	1	0.020004	1	0.17836	1
203	GO:0005739	mitochondrion	FBgn0028962,FBgn0027085,FBgn0027083,FBgn0020766,FBgn0028548,FBgn0010100,FBgn0022708,FBgn0012036,FBgn0023535,FBgn0026261,FBgn0039115,FBgn0036208,FBgn0033020,FBgn0037440,FBgn0032833,FBgn0036328,FBgn0029963,FBgn0034356,FBgn0029969,FBgn0031830,FBgn0031831,FBgn0034851,FBgn0036334,FBgn0035811,FBgn0032393,FBgn0039588,FBgn0031068,FBgn0033184,FBgn0026566,FBgn0034390,FBgn0030482,FBgn0035064,FBgn0033883,FBg…	0.99999	1	0.020856	1	0.23885	1
23	GO:0009299	mRNA transcription	FBgn0032762,FBgn0030687,FBgn0051156,FBgn0031657,FBgn0031300,FBgn0037716,FBgn0004860,FBgn0004861,FBgn0022361,FBgn0017550,FBgn0032634,FBgn0053520,FBgn0033571,FBgn0037121,FBgn0003276,FBgn0004855,FBgn0003275,FBgn0003277,FBgn0026373,FBgn0004463,FBgn0003415,FBgn0004924,FBgn0003732,	0.00077919	0.35297	0.021495	1	0.24695	1
67	GO:0006333	chromatin assembly or disassembly	FBgn0027620,FBgn0004870,FBgn0025525,FBgn0025463,FBgn0012049,FBgn0033526,FBgn0039680,FBgn0031604,FBgn0031613,FBgn0037376,FBgn0040372,FBgn0051156,FBgn0051160,FBgn0040022,FBgn0038339,FBgn0016132,FBgn0023395,FBgn0044324,FBgn0040477,FBgn0030093,FBgn0028707,FBgn0011764,FBgn0004652,FBgn0004656,FBgn0000927,FBgn0015391,FBgn0026428,FBgn0022786,FBgn0001195,FBgn0051617,FBgn0001196,FBgn0051618,FBgn0001197,FBg…	0.92369	1	0.021659	1	0.0015091	0.68364
21	GO:0007291	sperm individualization	FBgn0027538,FBgn0000042,FBgn0012037,FBgn0024252,FBgn0038928,FBgn0037808,FBgn0011241,FBgn0000319,FBgn0000408,FBgn0011816,FBgn0020732,FBgn0019828,FBgn0020381,FBgn0024893,FBgn0000546,FBgn0011226,FBgn0026404,FBgn0024849,FBgn0011823,FBgn0011230,FBgn0011232,	0.94575	1	0.021694	1	NA	NA
27	GO:0045893	positive regulation of transcription, DNA-dependent	FBgn0015904,FBgn0042085,FBgn0025716,FBgn0025463,FBgn0000233,FBgn0038046,FBgn0023076,FBgn0023094,FBgn0000411,FBgn0030093,FBgn0000462,FBgn0000504,FBgn0000619,FBgn0013948,FBgn0005630,FBgn0002783,FBgn0052296,FBgn0003013,FBgn0003117,FBgn0011715,FBgn0003507,FBgn0004837,FBgn0003607,FBgn0038805,FBgn0004110,FBgn0013263,FBgn0004050,	0.9961	1	0.023267	1	0.010898	1
240	GO:0004295	trypsin activity	FBgn0038014,FBgn0039108,FBgn0038431,FBgn0035678,FBgn0035670,FBgn0035661,FBgn0037036,FBgn0037039,FBgn0036287,FBgn0034221,FBgn0027930,FBgn0037038,FBgn0034507,FBgn0039798,FBgn0036264,FBgn0040341,FBgn0038113,FBgn0038114,FBgn0033360,FBgn0039272,FBgn0039628,FBgn0039629,FBgn0039630,FBgn0031249,FBgn0031248,FBgn0033469,FBgn0038002,FBgn0039599,FBgn0037677,FBgn0035501,FBgn0031141,FBgn0037627,FBgn0034518,FBg…	0.77623	1	0.023295	1	NA	NA
49	GO:0004386	helicase activity	FBgn0015331,FBgn0004581,FBgn0026876,FBgn0029880,FBgn0030246,FBgn0051212,FBgn0051368,FBgn0031631,FBgn0052344,FBgn0052533,FBgn0036018,FBgn0028887,FBgn0031280,FBgn0058317,FBgn0032194,FBgn0038344,FBgn0039165,FBgn0036104,FBgn0033889,FBgn0035689,FBgn0037549,FBgn0038889,FBgn0030833,FBgn0032883,FBgn0036451,FBgn0016132,FBgn0023395,FBgn0024804,FBgn0034246,FBgn0015075,FBgn0020306,FBgn0001179,FBgn0022787,FBg…	0.20659	1	0.024138	1	0.25528	1
60	GO:0006950	response to stress	FBgn0000229,FBgn0028467,FBgn0035273,FBgn0034415,FBgn0030207,FBgn0023529,FBgn0038195,FBgn0047135,FBgn0031256,FBgn0031322,FBgn0037151,FBgn0035878,FBgn0031728,FBgn0035852,FBgn0035817,FBgn0038145,FBgn0032467,FBgn0000338,FBgn0004179,FBgn0015657,FBgn0032474,FBgn0043394,FBgn0042715,FBgn0000565,FBgn0038197,FBgn0039562,FBgn0026575,FBgn0024352,FBgn0026418,FBgn0015245,FBgn0001227,FBgn0001229,FBgn0011296,FBg…	0.27027	1	0.027551	1	0.14497	1
66	GO:0016874	ligase activity	FBgn0029512,FBgn0052707,FBgn0029879,FBgn0037808,FBgn0020224,FBgn0027512,FBgn0035455,FBgn0031853,FBgn0038732,FBgn0038733,FBgn0034231,FBgn0038734,FBgn0038731,FBgn0036669,FBgn0033882,FBgn0037987,FBgn0035584,FBgn0032997,FBgn0034552,FBgn0035642,FBgn0030386,FBgn0050194,FBgn0052238,FBgn0052495,FBgn0034989,FBgn0034999,FBgn0028913,FBgn0058045,FBgn0035006,FBgn0037996,FBgn0031331,FBgn0035641,FBgn0032208,FBg…	0.011032	1	0.028137	1	0.1522	1
45	GO:0046872	metal ion binding	FBgn0039258,FBgn0030343,FBgn0010531,FBgn0034729,FBgn0033474,FBgn0030558,FBgn0031239,FBgn0039369,FBgn0039368,FBgn0039367,FBgn0039366,FBgn0031495,FBgn0034202,FBgn0050340,FBgn0051028,FBgn0051030,FBgn0051063,FBgn0052446,FBgn0052705,FBgn0035970,FBgn0033815,FBgn0039370,FBgn0038039,FBgn0036268,FBgn0039489,FBgn0039386,FBgn0036555,FBgn0036762,FBgn0034057,FBgn0031990,FBgn0033631,FBgn0032919,FBgn0027453,FBg…	0.99764	1	0.029114	1	0.43345	1
27	GO:0005667	transcription factor complex	FBgn0038499,FBgn0015610,FBgn0033692,FBgn0011763,FBgn0015664,FBgn0041650,FBgn0011766,FBgn0024371,FBgn0005558,FBgn0000625,FBgn0001148,FBgn0001147,FBgn0011604,FBgn0064151,FBgn0064150,FBgn0064149,FBgn0064148,FBgn0064147,FBgn0019664,FBgn0003145,FBgn0020912,FBgn0015299,FBgn0004915,FBgn0036285,FBgn0041775,FBgn0010287,FBgn0026758,	0.17644	1	0.03008	1	NA	NA
38	GO:0009950	dorsal/ventral axis specification	FBgn0000250,FBgn0031114,FBgn0020224,FBgn0038866,FBgn0000339,FBgn0064598,FBgn0000462,FBgn0000490,FBgn0020065,FBgn0000533,FBgn0003731,FBgn0043902,FBgn0001070,FBgn0000808,FBgn0026233,FBgn0001237,FBgn0024222,FBgn0016034,FBgn0011655,FBgn0002926,FBgn0003089,FBgn0010441,FBgn0003448,FBgn0003450,FBgn0003463,FBgn0028990,FBgn0003495,FBgn0062252,FBgn0026760,FBgn0003717,FBgn0004885,FBgn0032095,FBgn0003882,FBg…	0.5708	1	0.031905	1	0.33956	1
296	GO:0005200	structural constituent of cytoskeleton	FBgn0000043,FBgn0000044,FBgn0000042,FBgn0000045,FBgn0000046,FBgn0000047,FBgn0000667,FBgn0011741,FBgn0029105,FBgn0011747,FBgn0017645,FBgn0015589,FBgn0026598,FBgn0031781,FBgn0032859,FBgn0000117,FBgn0031050,FBgn0011742,FBgn0011743,FBgn0011744,FBgn0011745,FBgn0038369,FBgn0065032,FBgn0052672,FBgn0038539,FBgn0025716,FBgn0004389,FBgn0005666,FBgn0023096,FBgn0000244,FBgn0000246,FBgn0033504,FBgn0028388,FBg…	0.85684	1	0.032152	1	0.50851	1
30	GO:0007173	epidermal growth factor receptor signaling pathway	FBgn0029095,FBgn0015905,FBgn0010433,FBgn0020224,FBgn0000382,FBgn0015379,FBgn0010269,FBgn0000591,FBgn0023444,FBgn0000547,FBgn0003731,FBgn0023441,FBgn0062273,FBgn0001137,FBgn0052179,FBgn0026252,FBgn0002968,FBgn0003079,FBgn0003118,FBgn0004635,FBgn0003256,FBgn0003295,FBgn0003310,FBgn0015296,FBgn0005410,FBgn0016977,FBgn0005672,FBgn0020248,FBgn0014388,FBgn0003984,	0.92821	1	0.032241	1	0.15141	1
31	GO:0003724	RNA helicase activity	FBgn0004581,FBgn0035720,FBgn0032759,FBgn0029979,FBgn0033160,FBgn0029880,FBgn0030246,FBgn0051368,FBgn0031631,FBgn0038344,FBgn0030855,FBgn0036548,FBgn0039165,FBgn0030631,FBgn0032883,FBgn0024804,FBgn0039016,FBgn0034246,FBgn0015075,FBgn0011802,FBgn0001942,FBgn0014189,FBgn0015236,FBgn0001330,FBgn0002774,FBgn0002899,FBgn0025140,FBgn0021995,FBgn0003483,FBgn0030354,FBgn0003970,	0.75004	1	0.037646	1	NA	NA
24	GO:0005654	nucleoplasm	FBgn0000099,FBgn0025457,FBgn0005677,FBgn0020305,FBgn0000927,FBgn0037382,FBgn0004838,FBgn0004237,FBgn0015949,FBgn0031267,FBgn0002542,FBgn0030556,FBgn0040305,FBgn0030505,FBgn0036640,FBgn0028411,FBgn0028996,FBgn0004872,FBgn0019950,FBgn0003175,FBgn0003321,FBgn0041186,FBgn0003612,FBgn0015317,	0.063919	1	0.038424	1	0.25768	1
81	GO:0016251	general RNA polymerase II transcription factor activity	FBgn0000054,FBgn0025463,FBgn0000181,FBgn0026262,FBgn0038499,FBgn0000212,FBgn0011569,FBgn0011571,FBgn0015617,FBgn0032760,FBgn0031264,FBgn0040394,FBgn0051367,FBgn0053097,FBgn0039067,FBgn0028897,FBgn0036239,FBgn0033562,FBgn0030663,FBgn0026573,FBgn0034186,FBgn0022936,FBgn0030093,FBgn0020306,FBgn0000617,FBgn0026441,FBgn0031873,FBgn0032223,FBgn0038391,FBgn0001138,FBgn0001179,FBgn0011604,FBgn0024956,FBg…	0.31671	1	0.039497	1	0.022078	1
28	GO:0008063	Toll signaling pathway	FBgn0000250,FBgn0011274,FBgn0000462,FBgn0000533,FBgn0028436,FBgn0000808,FBgn0033835,FBgn0034328,FBgn0040736,FBgn0024222,FBgn0041205,FBgn0033402,FBgn0002926,FBgn0002930,FBgn0030310,FBgn0003089,FBgn0025574,FBgn0010441,FBgn0014018,FBgn0003450,FBgn0028990,FBgn0003495,FBgn0026760,FBgn0003717,FBgn0026319,FBgn0026318,FBgn0003882,FBgn0004003,	0.76084	1	0.041722	1	0.59763	1
136	GO:0004672	protein kinase activity	FBgn0010379,FBgn0000063,FBgn0000140,FBgn0010715,FBgn0000147,FBgn0037218,FBgn0011300,FBgn0027889,FBgn0025458,FBgn0022800,FBgn0004876,FBgn0034655,FBgn0035590,FBgn0036368,FBgn0031855,FBgn0031860,FBgn0035397,FBgn0025702,FBgn0036187,FBgn0039306,FBgn0037356,FBgn0037491,FBgn0027507,FBgn0031696,FBgn0036060,FBgn0038630,FBgn0035142,FBgn0039623,FBgn0039692,FBgn0030051,FBgn0050078,FBgn0031643,FBgn0034950,FBg…	0.97423	1	0.042172	1	0.026311	1
69	GO:0016740	transferase activity	FBgn0031491,FBgn0039378,FBgn0020510,FBgn0020764,FBgn0033578,FBgn0000239,FBgn0029980,FBgn0038804,FBgn0036128,FBgn0035464,FBgn0035435,FBgn0037329,FBgn0039254,FBgn0036889,FBgn0031052,FBgn0039407,FBgn0037822,FBgn0031604,FBgn0033457,FBgn0037763,FBgn0037762,FBgn0031117,FBgn0034383,FBgn0031469,FBgn0034382,FBgn0042175,FBgn0042179,FBgn0023528,FBgn0031472,FBgn0040372,FBgn0050008,FBgn0050438,FBgn0043799,FBg…	0.7994	1	0.042576	1	0.17309	1
22	GO:0000502	proteasome complex (sensu Eukaryota)	FBgn0040954,FBgn0051742,FBgn0033698,FBgn0000486,FBgn0002787,FBgn0032884,FBgn0026380,FBgn0010405,FBgn0002284,FBgn0015282,FBgn0004066,FBgn0011827,FBgn0003150,FBgn0003151,FBgn0020369,FBgn0015283,FBgn0016697,FBgn0029133,FBgn0028689,FBgn0037742,FBgn0024923,FBgn0036136,	NA	NA	0.043228	1	NA	NA
60	GO:0051189	prosthetic group metabolism	FBgn0000241,FBgn0032785,FBgn0032783,FBgn0039107,FBgn0034494,FBgn0036289,FBgn0033830,FBgn0033437,FBgn0039254,FBgn0014903,FBgn0037845,FBgn0032449,FBgn0017448,FBgn0039873,FBgn0039872,FBgn0037323,FBgn0031263,FBgn0029608,FBgn0051090,FBgn0051216,FBgn0051262,FBgn0051636,FBgn0051668,FBgn0028539,FBgn0052635,FBgn0052649,FBgn0052669,FBgn0052750,FBgn0052751,FBgn0053124,FBgn0029848,FBgn0035039,FBgn0038795,FBg…	0.93775	1	0.048303	1	0.55415	1
27	GO:0005578	extracellular matrix (sensu Metazoa)	FBgn0026562,FBgn0051999,FBgn0034160,FBgn0011577,FBgn0041604,FBgn0053196,FBgn0039155,FBgn0002121,FBgn0035049,FBgn0033438,FBgn0020269,FBgn0015773,FBgn0015774,FBgn0004956,FBgn0003137,FBgn0028573,FBgn0011828,FBgn0003390,FBgn0024191,FBgn0003425,FBgn0004446,FBgn0004449,FBgn0011722,FBgn0025879,FBgn0001402,FBgn0031850,FBgn0038134,	0.92303	1	0.048497	1	0.030771	1
38	GO:0007254	JNK cascade	FBgn0000097,FBgn0000229,FBgn0003502,FBgn0043364,FBgn0010341,FBgn0034421,FBgn0037098,FBgn0036896,FBgn0044323,FBgn0000340,FBgn0031820,FBgn0033483,FBgn0010303,FBgn0001291,FBgn0001297,FBgn0025743,FBgn0041110,FBgn0024329,FBgn0031885,FBgn0015765,FBgn0010909,FBgn0024846,FBgn0014001,FBgn0014006,FBgn0004210,FBgn0003177,FBgn0010333,FBgn0014020,FBgn0015295,FBgn0030018,FBgn0004603,FBgn0003501,FBgn0026323,FBg…	0.73498	1	0.048769	1	0.42546	1
79	GO:0007267	cell-cell signaling	FBgn0024913,FBgn0026562,FBgn0021742,FBgn0034582,FBgn0031349,FBgn0037660,FBgn0030171,FBgn0050293,FBgn0051665,FBgn0052092,FBgn0034076,FBgn0013763,FBgn0022701,FBgn0022700,FBgn0024245,FBgn0000490,FBgn0015380,FBgn0033791,FBgn0000568,FBgn0000592,FBgn0000658,FBgn0001085,FBgn0016797,FBgn0027343,FBgn0027342,FBgn0024234,FBgn0004644,FBgn0020416,FBgn0020415,FBgn0020414,FBgn0026415,FBgn0064237,FBgn0010052,FBg…	0.91665	1	0.052886	1	0.016111	1
37	GO:0005700	polytene chromosome	FBgn0000018,FBgn0037555,FBgn0025525,FBgn0015610,FBgn0019949,FBgn0032346,FBgn0025455,FBgn0013799,FBgn0030891,FBgn0000581,FBgn0000619,FBgn0000546,FBgn0013948,FBgn0032391,FBgn0001196,FBgn0001197,FBgn0001222,FBgn0015396,FBgn0027950,FBgn0013591,FBgn0002781,FBgn0010247,FBgn0020388,FBgn0035405,FBgn0011474,FBgn0053520,FBgn0020517,FBgn0032487,FBgn0024308,FBgn0028982,FBgn0003612,FBgn0026427,FBgn0025355,FBg…	0.9899	1	0.053869	1	0.34601	1
67	GO:0005783	endoplasmic reticulum	FBgn0052076,FBgn0000152,FBgn0004132,FBgn0027535,FBgn0004551,FBgn0010350,FBgn0032799,FBgn0030035,FBgn0040340,FBgn0037375,FBgn0035443,FBgn0035165,FBgn0039755,FBgn0030377,FBgn0029818,FBgn0052072,FBgn0047135,FBgn0029906,FBgn0032234,FBgn0038486,FBgn0032450,FBgn0036106,FBgn0036702,FBgn0037743,FBgn0038130,FBgn0039756,FBgn0039754,FBgn0015622,FBgn0015623,FBgn0043044,FBgn0043043,FBgn0028736,FBgn0033663,FBg…	0.79863	1	0.053984	1	0.045947	1
25	GO:0045892	negative regulation of transcription, DNA-dependent	FBgn0013746,FBgn0015589,FBgn0026598,FBgn0024491,FBgn0004878,FBgn0053525,FBgn0000462,FBgn0000504,FBgn0000619,FBgn0000546,FBgn0005695,FBgn0001168,FBgn0027950,FBgn0053545,FBgn0002962,FBgn0003044,FBgn0003117,FBgn0003165,FBgn0010762,FBgn0022764,FBgn0024308,FBgn0004837,FBgn0003607,FBgn0004110,FBgn0003964,	0.99949	1	0.058979	1	0.0066224	1
210	GO:0004263	chymotrypsin activity	FBgn0038014,FBgn0039108,FBgn0038431,FBgn0035678,FBgn0035670,FBgn0035661,FBgn0037036,FBgn0037039,FBgn0036287,FBgn0034221,FBgn0027930,FBgn0037038,FBgn0034507,FBgn0039798,FBgn0036264,FBgn0040341,FBgn0038113,FBgn0038114,FBgn0033360,FBgn0039272,FBgn0039628,FBgn0039629,FBgn0039630,FBgn0031249,FBgn0031248,FBgn0033469,FBgn0038002,FBgn0037677,FBgn0035501,FBgn0031141,FBgn0037627,FBgn0034518,FBgn0034776,FBg…	0.6217	1	0.059679	1	NA	NA
709	GO:0006508	proteolysis	FBgn0028967,FBgn0016122,FBgn0013746,FBgn0031461,FBgn0023179,FBgn0012037,FBgn0032535,FBgn0032536,FBgn0033366,FBgn0035076,FBgn0030749,FBgn0026150,FBgn0061469,FBgn0034075,FBgn0010709,FBgn0034366,FBgn0025716,FBgn0010300,FBgn0037808,FBgn0001991,FBgn0012051,FBgn0025866,FBgn0030741,FBgn0025105,FBgn0025104,FBgn0029093,FBgn0020224,FBgn0038014,FBgn0033933,FBgn0035713,FBgn0039108,FBgn0027512,FBgn0035690,FBg…	0.99998	1	0.064097	1	0.10844	1
31	GO:0008026	ATP-dependent helicase activity	FBgn0015331,FBgn0000171,FBgn0035720,FBgn0029979,FBgn0033160,FBgn0029880,FBgn0030246,FBgn0030486,FBgn0052857,FBgn0038344,FBgn0030855,FBgn0030086,FBgn0032883,FBgn0016132,FBgn0039016,FBgn0034246,FBgn0015075,FBgn0015207,FBgn0015703,FBgn0014428,FBgn0011604,FBgn0001309,FBgn0001330,FBgn0026713,FBgn0002542,FBgn0002774,FBgn0002899,FBgn0002905,FBgn0003261,FBgn0003970,FBgn0015844,	0.41247	1	0.065162	1	NA	NA
406	GO:0005515	protein binding	FBgn0004907,FBgn0000008,FBgn0000011,FBgn0020510,FBgn0000017,FBgn0046812,FBgn0013746,FBgn0027356,FBgn0000097,FBgn0029512,FBgn0026598,FBgn0031458,FBgn0022131,FBgn0040281,FBgn0000108,FBgn0000114,FBgn0024252,FBgn0000117,FBgn0029094,FBgn0013751,FBgn0040513,FBgn0004587,FBgn0004870,FBgn0025525,FBgn0042085,FBgn0025463,FBgn0000163,FBgn0000166,FBgn0015602,FBgn0038928,FBgn0000182,FBgn0024491,FBgn0033073,FBg…	0.99911	1	0.066714	1	0.060567	1
39	GO:0000785	chromatin	FBgn0004372,FBgn0000142,FBgn0015907,FBgn0031613,FBgn0038978,FBgn0038979,FBgn0016132,FBgn0023395,FBgn0044324,FBgn0034667,FBgn0022893,FBgn0024807,FBgn0011764,FBgn0000581,FBgn0024371,FBgn0015391,FBgn0020921,FBgn0030082,FBgn0039019,FBgn0037675,FBgn0004237,FBgn0001234,FBgn0030187,FBgn0001309,FBgn0013591,FBgn0033846,FBgn0023509,FBgn0002774,FBgn0002781,FBgn0002775,FBgn0004860,FBgn0015799,FBgn0004400,FBg…	0.15221	1	0.07022	1	0.0033372	1
82	GO:0007424	tracheal system development (sensu Insecta)	FBgn0026309,FBgn0010379,FBgn0015903,FBgn0000150,FBgn0014127,FBgn0014135,FBgn0004101,FBgn0005592,FBgn0023095,FBgn0016131,FBgn0023458,FBgn0042652,FBgn0004198,FBgn0042651,FBgn0010316,FBgn0000463,FBgn0043903,FBgn0053196,FBgn0000490,FBgn0039411,FBgn0003731,FBgn0004858,FBgn0000576,FBgn0001981,FBgn0036930,FBgn0024236,FBgn0053556,FBgn0042639,FBgn0004586,FBgn0001180,FBgn0010113,FBgn0004644,FBgn0004864,FBg…	0.99988	1	0.071884	1	0.047619	1
70	GO:0005840	ribosome	FBgn0036751,FBgn0029095,FBgn0032707,FBgn0033160,FBgn0033485,FBgn0040651,FBgn0050114,FBgn0036015,FBgn0051738,FBgn0031545,FBgn0047135,FBgn0037817,FBgn0038236,FBgn0013813,FBgn0044889,FBgn0024689,FBgn0015393,FBgn0002917,FBgn0015772,FBgn0029148,FBgn0024841,FBgn0035047,FBgn0024733,FBgn0003273,FBgn0017546,FBgn0002583,FBgn0013325,FBgn0011272,FBgn0017579,FBgn0028697,FBgn0010409,FBgn0002607,FBgn0015288,FBg…	0.3337	1	0.074583	1	0.42264	1
32	GO:0007444	imaginal disc development	FBgn0020238,FBgn0013751,FBgn0023407,FBgn0024488,FBgn0000382,FBgn0000490,FBgn0044200,FBgn0044199,FBgn0044136,FBgn0044135,FBgn0011766,FBgn0024371,FBgn0003731,FBgn0000580,FBgn0004583,FBgn0000658,FBgn0011598,FBgn0002431,FBgn0041147,FBgn0020416,FBgn0020415,FBgn0020414,FBgn0026415,FBgn0064237,FBgn0004367,FBgn0037207,FBgn0002901,FBgn0011676,FBgn0010770,FBgn0053193,FBgn0020615,FBgn0015544,	0.92787	1	0.075529	1	0.17879	1
70	GO:0006732	coenzyme metabolism	FBgn0000241,FBgn0032785,FBgn0032783,FBgn0039107,FBgn0034494,FBgn0036289,FBgn0033830,FBgn0033437,FBgn0039254,FBgn0014903,FBgn0037845,FBgn0032449,FBgn0017448,FBgn0039873,FBgn0039872,FBgn0037323,FBgn0031263,FBgn0029608,FBgn0051090,FBgn0051216,FBgn0051262,FBgn0051472,FBgn0051473,FBgn0051636,FBgn0051668,FBgn0028539,FBgn0052635,FBgn0052649,FBgn0052669,FBgn0052750,FBgn0052751,FBgn0053124,FBgn0029848,FBg…	0.97502	1	0.076965	1	0.46755	1
40	GO:0050830	defense response to Gram-positive bacteria	FBgn0000094,FBgn0000276,FBgn0000277,FBgn0000278,FBgn0000279,FBgn0010385,FBgn0046966,FBgn0023321,FBgn0023320,FBgn0023318,FBgn0023317,FBgn0046938,FBgn0046937,FBgn0010388,FBgn0025847,FBgn0025653,FBgn0046928,FBgn0025411,FBgn0025039,FBgn0025038,FBgn0046915,FBgn0067514,FBgn0046906,FBgn0046904,FBgn0046903,FBgn0015675,FBgn0017817,FBgn0017815,FBgn0046894,FBgn0025013,FBgn0046893,FBgn0040323,FBgn0014865,FBg…	0.34079	1	0.083788	1	NA	NA
24	GO:0016301	kinase activity	FBgn0034644,FBgn0034655,FBgn0039124,FBgn0050417,FBgn0052687,FBgn0058190,FBgn0038866,FBgn0031682,FBgn0038321,FBgn0037098,FBgn0035798,FBgn0030683,FBgn0033674,FBgn0037578,FBgn0031428,FBgn0026136,FBgn0015129,FBgn0004833,FBgn0017581,FBgn0004367,FBgn0032661,FBgn0003079,FBgn0026698,FBgn0064136,	0.84746	1	0.08677	1	0.22705	1
50	GO:0007015	actin filament organization	FBgn0065032,FBgn0041188,FBgn0004389,FBgn0028388,FBgn0010341,FBgn0032409,FBgn0034577,FBgn0034695,FBgn0039924,FBgn0033441,FBgn0052944,FBgn0053558,FBgn0037028,FBgn0038477,FBgn0036742,FBgn0000308,FBgn0011570,FBgn0025455,FBgn0010501,FBgn0011202,FBgn0004638,FBgn0020453,FBgn0000578,FBgn0000986,FBgn0001105,FBgn0004921,FBgn0001139,FBgn0001233,FBgn0004367,FBgn0004177,FBgn0044826,FBgn0026193,FBgn0000275,FBg…	0.058137	1	0.08779	1	0.011129	1
507	GO:0006357	regulation of transcription from RNA polymerase II promoter	FBgn0000011,FBgn0000014,FBgn0000015,FBgn0000018,FBgn0027620,FBgn0033749,FBgn0000028,FBgn0037555,FBgn0000054,FBgn0000061,FBgn0000095,FBgn0000097,FBgn0000099,FBgn0023417,FBgn0015903,FBgn0015904,FBgn0005386,FBgn0039946,FBgn0050420,FBgn0013751,FBgn0025185,FBgn0004870,FBgn0025525,FBgn0004862,FBgn0000166,FBgn0015602,FBgn0013753,FBgn0000179,FBgn0000181,FBgn0039509,FBgn0045759,FBgn0026262,FBgn0004893,FBg…	1	1	0.087874	1	0.0073341	1
31	GO:0005214	structural constituent of cuticle (sensu Insecta)	FBgn0035686,FBgn0035279,FBgn0035280,FBgn0035543,FBgn0035281,FBgn0031467,FBgn0051878,FBgn0052404,FBgn0052405,FBgn0053302,FBgn0036617,FBgn0038819,FBgn0036985,FBgn0033869,FBgn0035874,FBgn0035875,FBgn0035792,FBgn0033728,FBgn0033730,FBgn0033731,FBgn0035788,FBgn0035787,FBgn0035736,FBgn0035735,FBgn0033600,FBgn0033597,FBgn0036880,FBgn0036881,FBgn0004511,FBgn0066365,FBgn0002577,	0.65556	1	0.088126	1	NA	NA
253	GO:0009993	oogenesis (sensu Insecta)	FBgn0069070,FBgn0069069,FBgn0069068,FBgn0004963,FBgn0000018,FBgn0000022,FBgn0003034,FBgn0004969,FBgn0000060,FBgn0000114,FBgn0000117,FBgn0005386,FBgn0000140,FBgn0000146,FBgn0026597,FBgn0000158,FBgn0000166,FBgn0067781,FBgn0004581,FBgn0000182,FBgn0000183,FBgn0004061,FBgn0000195,FBgn0011208,FBgn0004132,FBgn0010300,FBgn0000214,FBgn0000212,FBgn0000221,FBgn0010460,FBgn0000250,FBgn0028388,FBgn0000256,FBg…	0.38529	1	0.099339	1	0.016289	1
21	GO:0007314	oocyte anterior/posterior axis determination	FBgn0004061,FBgn0000339,FBgn0027053,FBgn0034072,FBgn0000463,FBgn0024371,FBgn0003731,FBgn0001137,FBgn0026238,FBgn0001237,FBgn0015763,FBgn0016034,FBgn0004647,FBgn0002962,FBgn0004882,FBgn0003015,FBgn0026193,FBgn0000273,FBgn0003391,FBgn0033378,FBgn0003970,	0.02501	1	0.099421	1	0.14064	1
43	GO:0004222	metalloendopeptidase activity	FBgn0037395,FBgn0028944,FBgn0028947,FBgn0039612,FBgn0039613,FBgn0039611,FBgn0039609,FBgn0038341,FBgn0028948,FBgn0028949,FBgn0028950,FBgn0024992,FBgn0033005,FBgn0034792,FBgn0034778,FBgn0030425,FBgn0029791,FBgn0039024,FBgn0036154,FBgn0036702,FBgn0028945,FBgn0033742,FBgn0050462,FBgn0031808,FBgn0027528,FBgn0039688,FBgn0015954,FBgn0002478,FBgn0062267,FBgn0041109,FBgn0035049,FBgn0033438,FBgn0029843,FBg…	0.93947	1	0.10086	1	NA	NA
28	GO:0016481	negative regulation of transcription	FBgn0000097,FBgn0051716,FBgn0036239,FBgn0028387,FBgn0028386,FBgn0025456,FBgn0000462,FBgn0010109,FBgn0024371,FBgn0023214,FBgn0000575,FBgn0000577,FBgn0020442,FBgn0037937,FBgn0001139,FBgn0010323,FBgn0010825,FBgn0001168,FBgn0002733,FBgn0002734,FBgn0002735,FBgn0002631,FBgn0001320,FBgn0053545,FBgn0015805,FBgn0004579,FBgn0022764,FBgn0003567,	0.99786	1	0.1014	1	0.063654	1
23	GO:0042221	response to chemical stimulus	FBgn0000025,FBgn0000026,FBgn0000027,FBgn0013382,FBgn0000028,FBgn0013383,FBgn0013384,FBgn0013385,FBgn0002920,FBgn0003158,FBgn0026178,FBgn0016926,FBgn0016927,FBgn0016928,FBgn0016929,FBgn0016930,FBgn0016931,FBgn0016932,FBgn0016934,FBgn0016935,FBgn0016936,FBgn0016938,FBgn0016939,	0.70987	1	0.11138	1	0.64992	1
36	GO:0006350	transcription	FBgn0000099,FBgn0004870,FBgn0025525,FBgn0039509,FBgn0015610,FBgn0019949,FBgn0032816,FBgn0042092,FBgn0031300,FBgn0036775,FBgn0034096,FBgn0013764,FBgn0025455,FBgn0005677,FBgn0000541,FBgn0000618,FBgn0000320,FBgn0015949,FBgn0011604,FBgn0015396,FBgn0001341,FBgn0033029,FBgn0034534,FBgn0013531,FBgn0040305,FBgn0030505,FBgn0016687,FBgn0028996,FBgn0016694,FBgn0019950,FBgn0039218,FBgn0032634,FBgn0040273,FBg…	0.91902	1	0.11367	1	0.92727	1
46	GO:0005762	mitochondrial large ribosomal subunit	FBgn0037566,FBgn0031231,FBgn0038234,FBgn0011787,FBgn0032720,FBgn0040389,FBgn0036990,FBgn0023519,FBgn0035122,FBgn0026741,FBgn0037608,FBgn0036135,FBgn0036335,FBgn0036853,FBgn0030786,FBgn0035335,FBgn0031651,FBgn0053002,FBgn0031660,FBgn0030686,FBgn0029718,FBgn0039835,FBgn0040907,FBgn0038923,FBgn0042112,FBgn0037833,FBgn0030552,FBgn0036462,FBgn0001995,FBgn0037892,FBgn0034001,FBgn0033480,FBgn0034893,FBg…	0.08462	1	0.11374	1	NA	NA
44	GO:0008010	structural constituent of larval cuticle (sensu Insecta)	FBgn0004783,FBgn0004782,FBgn0004781,FBgn0004780,FBgn0004779,FBgn0004778,FBgn0004777,FBgn0035513,FBgn0033603,FBgn0033602,FBgn0033598,FBgn0035873,FBgn0035510,FBgn0035511,FBgn0035512,FBgn0030398,FBgn0030394,FBgn0052029,FBgn0029811,FBgn0038714,FBgn0037069,FBgn0036108,FBgn0033725,FBgn0033726,FBgn0034499,FBgn0033601,FBgn0002531,FBgn0015747,FBgn0002533,FBgn0061208,FBgn0002534,FBgn0002535,FBgn0002537,FBg…	0.29135	1	0.11579	1	0.50342	1
155	GO:0019538	protein metabolism	FBgn0010709,FBgn0034366,FBgn0037218,FBgn0043904,FBgn0036379,FBgn0005666,FBgn0012051,FBgn0034655,FBgn0022344,FBgn0030067,FBgn0029664,FBgn0035455,FBgn0030520,FBgn0031208,FBgn0037659,FBgn0031853,FBgn0031854,FBgn0029856,FBgn0035464,FBgn0034346,FBgn0039570,FBgn0033485,FBgn0031057,FBgn0031060,FBgn0030582,FBgn0039407,FBgn0037987,FBgn0038341,FBgn0038428,FBgn0031607,FBgn0040528,FBgn0034459,FBgn0026147,FBg…	1	1	0.11923	1	0.40483	1
151	GO:0045449	regulation of transcription	FBgn0033749,FBgn0000028,FBgn0004870,FBgn0025525,FBgn0000179,FBgn0039509,FBgn0045759,FBgn0033073,FBgn0011569,FBgn0032475,FBgn0037813,FBgn0052105,FBgn0053557,FBgn0032248,FBgn0082831,FBgn0038852,FBgn0036124,FBgn0034810,FBgn0004859,FBgn0000370,FBgn0000376,FBgn0000411,FBgn0033015,FBgn0012305,FBgn0012384,FBgn0023091,FBgn0042650,FBgn0000462,FBgn0035956,FBgn0012715,FBgn0000492,FBgn0063998,FBgn0041660,FBg…	0.99999	1	0.12146	1	0.11581	1
131	GO:0000398	nuclear mRNA splicing, via spliceosome	FBgn0004587,FBgn0022943,FBgn0022942,FBgn0032690,FBgn0036277,FBgn0032759,FBgn0036314,FBgn0033160,FBgn0031883,FBgn0030551,FBgn0040534,FBgn0040045,FBgn0037434,FBgn0032599,FBgn0035162,FBgn0036683,FBgn0039626,FBgn0031607,FBgn0039600,FBgn0040394,FBgn0038464,FBgn0033089,FBgn0039977,FBgn0040024,FBgn0029751,FBgn0031962,FBgn0035271,FBgn0031266,FBgn0024987,FBgn0031601,FBgn0051054,FBgn0051184,FBgn0034834,FBg…	0.0076276	1	0.12457	1	0.11282	1
38	GO:0016319	mushroom body development	FBgn0066318,FBgn0066317,FBgn0066057,FBgn0011300,FBgn0004878,FBgn0082597,FBgn0000259,FBgn0005677,FBgn0010349,FBgn0000536,FBgn0000540,FBgn0000546,FBgn0034975,FBgn0005558,FBgn0000635,FBgn0001081,FBgn0065988,FBgn0065972,FBgn0015754,FBgn0004662,FBgn0002687,FBgn0002688,FBgn0002689,FBgn0019685,FBgn0025743,FBgn0002873,FBgn0002968,FBgn0026375,FBgn0024196,FBgn0013733,FBgn0025800,FBgn0019654,FBgn0003501,FBg…	0.93793	1	0.12643	1	0.11878	1
75	GO:0006260	DNA replication	FBgn0000077,FBgn0041164,FBgn0026143,FBgn0032813,FBgn0030049,FBgn0027903,FBgn0030322,FBgn0038035,FBgn0039251,FBgn0030170,FBgn0051284,FBgn0051368,FBgn0052463,FBgn0037857,FBgn0036995,FBgn0034922,FBgn0039165,FBgn0039513,FBgn0033889,FBgn0034187,FBgn0035842,FBgn0030871,FBgn0031675,FBgn0036451,FBgn0000376,FBgn0015376,FBgn0011762,FBgn0011425,FBgn0020306,FBgn0015929,FBgn0015664,FBgn0000996,FBgn0025832,FBg…	0.49028	1	0.12928	1	0.0086693	1
22	GO:0005838	proteasome regulatory particle (sensu Eukaryota)	FBgn0036465,FBgn0032208,FBgn0036224,FBgn0038166,FBgn0000486,FBgn0002787,FBgn0015282,FBgn0020369,FBgn0015283,FBgn0028695,FBgn0028694,FBgn0028693,FBgn0028692,FBgn0028690,FBgn0028689,FBgn0028688,FBgn0028691,FBgn0028687,FBgn0028686,FBgn0028685,FBgn0028684,FBgn0011327,	NA	NA	0.13273	1	NA	NA
167	GO:0005489	electron transporter activity	FBgn0000057,FBgn0013751,FBgn0025678,FBgn0037498,FBgn0032797,FBgn0034455,FBgn0039265,FBgn0036160,FBgn0035321,FBgn0035529,FBgn0036442,FBgn0035890,FBgn0031042,FBgn0029768,FBgn0040002,FBgn0038919,FBgn0033491,FBgn0037579,FBgn0030329,FBgn0038350,FBgn0038348,FBgn0038347,FBgn0031601,FBgn0051413,FBgn0051559,FBgn0029854,FBgn0024986,FBgn0037843,FBgn0033814,FBgn0036579,FBgn0036575,FBgn0034914,FBgn0035946,FBg…	0.79507	1	0.13276	1	0.11065	1
56	GO:0030532	small nuclear ribonucleoprotein complex	FBgn0032690,FBgn0036277,FBgn0038090,FBgn0039274,FBgn0037434,FBgn0035162,FBgn0036683,FBgn0033089,FBgn0029751,FBgn0031962,FBgn0035271,FBgn0050327,FBgn0031601,FBgn0051054,FBgn0051184,FBgn0051922,FBgn0051950,FBgn0031628,FBgn0053505,FBgn0031229,FBgn0011824,FBgn0034600,FBgn0031287,FBgn0039566,FBgn0038344,FBgn0036548,FBgn0036733,FBgn0035675,FBgn0036828,FBgn0036915,FBgn0034564,FBgn0030765,FBgn0000426,FBg…	0.46147	1	0.1338	1	NA	NA
284	GO:0006355	regulation of transcription, DNA-dependent	FBgn0028550,FBgn0000022,FBgn0027620,FBgn0000061,FBgn0037471,FBgn0003270,FBgn0023417,FBgn0015904,FBgn0000137,FBgn0010433,FBgn0013751,FBgn0011758,FBgn0004854,FBgn0039227,FBgn0024251,FBgn0000166,FBgn0023097,FBgn0000210,FBgn0014949,FBgn0011723,FBgn0004863,FBgn0004878,FBgn0024249,FBgn0000286,FBgn0039108,FBgn0032691,FBgn0032858,FBgn0027930,FBgn0046296,FBgn0031232,FBgn0030314,FBgn0031264,FBgn0039635,FBg…	0.92903	1	0.13393	1	0.0056634	1
31	GO:0000119	mediator complex	FBgn0038742,FBgn0015618,FBgn0004597,FBgn0001276,FBgn0001324,FBgn0037109,FBgn0036581,FBgn0036811,FBgn0035145,FBgn0027592,FBgn0034707,FBgn0038578,FBgn0026873,FBgn0036761,FBgn0013531,FBgn0040020,FBgn0040339,FBgn0034795,FBgn0035851,FBgn0038760,FBgn0039923,FBgn0037359,FBgn0039337,FBgn0035149,FBgn0037262,FBgn0035754,FBgn0024330,FBgn0051390,FBgn0034503,FBgn0034311,FBgn0003415,	0.093444	1	0.13634	1	NA	NA
35	GO:0016563	transcriptional activator activity	FBgn0000022,FBgn0000142,FBgn0010520,FBgn0000233,FBgn0043364,FBgn0004859,FBgn0000338,FBgn0034667,FBgn0000411,FBgn0000413,FBgn0064598,FBgn0000462,FBgn0020065,FBgn0000617,FBgn0011766,FBgn0001180,FBgn0001222,FBgn0005630,FBgn0014343,FBgn0052296,FBgn0002914,FBgn0004647,FBgn0028926,FBgn0026401,FBgn0022361,FBgn0004795,FBgn0004170,FBgn0015542,FBgn0003507,FBgn0003512,FBgn0004837,FBgn0003607,FBgn0010355,FBg…	0.98495	1	0.1367	1	0.066009	1
83	GO:0007140	male meiosis	FBgn0000158,FBgn0004581,FBgn0011208,FBgn0011206,FBgn0015374,FBgn0011209,FBgn0011217,FBgn0022335,FBgn0022334,FBgn0022333,FBgn0011606,FBgn0061491,FBgn0069185,FBgn0069184,FBgn0069183,FBgn0069182,FBgn0069181,FBgn0069180,FBgn0069179,FBgn0069178,FBgn0069177,FBgn0069176,FBgn0069175,FBgn0069174,FBgn0069173,FBgn0069172,FBgn0069171,FBgn0069170,FBgn0069169,FBgn0069168,FBgn0069167,FBgn0069166,FBgn0069165,FBg…	0.67298	1	0.14157	1	NA	NA
40	GO:0045451	pole plasm oskar mRNA localization	FBgn0067854,FBgn0041161,FBgn0067780,FBgn0045862,FBgn0000256,FBgn0000308,FBgn0000338,FBgn0000339,FBgn0067778,FBgn0067777,FBgn0004510,FBgn0000615,FBgn0067776,FBgn0067770,FBgn0067769,FBgn0001308,FBgn0067766,FBgn0038167,FBgn0002736,FBgn0067727,FBgn0067675,FBgn0004882,FBgn0040086,FBgn0026193,FBgn0040294,FBgn0067661,FBgn0014011,FBgn0067659,FBgn0067646,FBgn0003475,FBgn0003483,FBgn0003520,FBgn0067643,FBg…	0.0043463	1	0.14172	1	0.17208	1
25	GO:0045087	innate immune response	FBgn0000250,FBgn0011274,FBgn0004240,FBgn0020381,FBgn0010381,FBgn0068647,FBgn0068645,FBgn0067514,FBgn0028436,FBgn0040323,FBgn0028430,FBgn0013983,FBgn0033402,FBgn0010247,FBgn0035975,FBgn0035976,FBgn0035977,FBgn0030310,FBgn0043576,FBgn0033327,FBgn0043575,FBgn0014018,FBgn0003495,FBgn0026323,FBgn0003717,	0.48996	1	0.14343	1	0.75	1
50	GO:0006814	sodium ion transport	FBgn0001991,FBgn0035458,FBgn0030638,FBgn0038690,FBgn0039424,FBgn0034392,FBgn0039839,FBgn0039677,FBgn0051065,FBgn0051105,FBgn0051547,FBgn0029762,FBgn0052792,FBgn0053310,FBgn0038691,FBgn0025698,FBgn0035785,FBgn0030756,FBgn0024473,FBgn0042730,FBgn0041233,FBgn0036816,FBgn0038770,FBgn0024319,FBgn0002920,FBgn0036279,FBgn0031899,FBgn0026787,FBgn0040297,FBgn0028703,FBgn0015776,FBgn0015777,FBgn0032946,FBg…	0.57325	1	0.14402	1	0.11064	1
21	GO:0007317	regulation of pole plasm oskar mRNA localization	FBgn0041164,FBgn0000146,FBgn0041161,FBgn0000338,FBgn0000392,FBgn0004875,FBgn0004838,FBgn0001237,FBgn0001308,FBgn0016034,FBgn0002736,FBgn0026193,FBgn0000273,FBgn0015790,FBgn0004574,FBgn0003483,FBgn0003520,FBgn0004242,FBgn0013343,FBgn0024923,FBgn0033378,	6.5591e-06	0.0029713	0.14423	1	0.10799	1
24	GO:0005249	voltage-gated potassium channel activity	FBgn0034636,FBgn0033017,FBgn0038839,FBgn0037244,FBgn0025394,FBgn0032113,FBgn0037758,FBgn0014462,FBgn0000535,FBgn0011589,FBgn0015720,FBgn0001203,FBgn0028428,FBgn0033494,FBgn0035107,FBgn0020386,FBgn0003353,FBgn0003380,FBgn0003383,FBgn0005564,FBgn0003386,FBgn0029761,FBgn0003429,FBgn0046689,	0.1965	1	0.14761	1	0.83682	1
29	GO:0006206	pyrimidine base metabolism	FBgn0022709,FBgn0000150,FBgn0030511,FBgn0030510,FBgn0031489,FBgn0023537,FBgn0039790,FBgn0034800,FBgn0038491,FBgn0032436,FBgn0039464,FBgn0039179,FBgn0036030,FBgn0036478,FBgn0036959,FBgn0032003,FBgn0032002,FBgn0032001,FBgn0028833,FBgn0004087,FBgn0000447,FBgn0022338,FBgn0022029,FBgn0030573,FBgn0037513,FBgn0016718,FBgn0011703,FBgn0011704,FBgn0024920,	0.9669	1	0.14826	1	NA	NA
60	GO:0009408	response to heat	FBgn0026086,FBgn0019949,FBgn0037544,FBgn0035273,FBgn0037252,FBgn0032525,FBgn0030207,FBgn0052640,FBgn0052641,FBgn0052727,FBgn0031256,FBgn0035982,FBgn0031322,FBgn0037151,FBgn0035878,FBgn0025455,FBgn0020208,FBgn0018795,FBgn0015657,FBgn0018686,FBgn0021235,FBgn0012701,FBgn0022481,FBgn0042854,FBgn0012840,FBgn0013086,FBgn0020659,FBgn0026575,FBgn0001216,FBgn0001217,FBgn0001218,FBgn0001219,FBgn0001220,FBg…	0.87803	1	0.15062	1	0.18092	1
22	GO:0008076	voltage-gated potassium channel complex	FBgn0034636,FBgn0033017,FBgn0038839,FBgn0037244,FBgn0025394,FBgn0037975,FBgn0032113,FBgn0037758,FBgn0000535,FBgn0011589,FBgn0001203,FBgn0033494,FBgn0035107,FBgn0020386,FBgn0003353,FBgn0003380,FBgn0003383,FBgn0005564,FBgn0003386,FBgn0029761,FBgn0003429,FBgn0046689,	0.27452	1	0.15065	1	0.77201	1
51	GO:0006955	immune response	FBgn0004364,FBgn0039213,FBgn0038928,FBgn0000250,FBgn0036931,FBgn0031464,FBgn0034112,FBgn0038046,FBgn0036184,FBgn0031886,FBgn0015924,FBgn0011274,FBgn0000462,FBgn0069805,FBgn0034738,FBgn0043903,FBgn0020381,FBgn0033483,FBgn0040323,FBgn0004864,FBgn0043896,FBgn0043895,FBgn0040653,FBgn0013983,FBgn0043894,FBgn0001560,FBgn0026207,FBgn0015765,FBgn0033402,FBgn0002930,FBgn0024846,FBgn0035975,FBgn0037906,FBg…	0.55796	1	0.15269	1	0.23952	1
42	GO:0005643	nuclear pore	FBgn0022213,FBgn0038574,FBgn0035657,FBgn0027537,FBgn0033264,FBgn0042177,FBgn0042178,FBgn0039348,FBgn0039004,FBgn0038274,FBgn0032010,FBgn0035693,FBgn0033737,FBgn0020497,FBgn0001337,FBgn0000986,FBgn0005695,FBgn0019983,FBgn0024889,FBgn0027338,FBgn0011341,FBgn0026207,FBgn0026252,FBgn0013756,FBgn0061200,FBgn0021761,FBgn0027868,FBgn0010660,FBgn0039302,FBgn0033247,FBgn0038722,FBgn0034118,FBgn0039120,FBg…	0.04761	1	0.1529	1	0.2351	1
60	GO:0007268	synaptic transmission	FBgn0044334,FBgn0044331,FBgn0000024,FBgn0000153,FBgn0000231,FBgn0039928,FBgn0016126,FBgn0004624,FBgn0030281,FBgn0038448,FBgn0039911,FBgn0051103,FBgn0051106,FBgn0051302,FBgn0029896,FBgn0040350,FBgn0031906,FBgn0036565,FBgn0036975,FBgn0039380,FBgn0000363,FBgn0001624,FBgn0000479,FBgn0023090,FBgn0024242,FBgn0028379,FBgn0030897,FBgn0001123,FBgn0005396,FBgn0004620,FBgn0046113,FBgn0016672,FBgn0033494,FBg…	0.082201	1	0.15402	1	0.057493	1
46	GO:0016887	ATPase activity	FBgn0015615,FBgn0029656,FBgn0031887,FBgn0037375,FBgn0035443,FBgn0039788,FBgn0024992,FBgn0052104,FBgn0053087,FBgn0031519,FBgn0038745,FBgn0028868,FBgn0032195,FBgn0039164,FBgn0035946,FBgn0032450,FBgn0036702,FBgn0027605,FBgn0036224,FBgn0033734,FBgn0000346,FBgn0015391,FBgn0001216,FBgn0001218,FBgn0001219,FBgn0001220,FBgn0011604,FBgn0004513,FBgn0013591,FBgn0005322,FBgn0015282,FBgn0020369,FBgn0034728,FBg…	0.59584	1	0.15619	1	0.49292	1
64	GO:0050875	cellular physiological process	FBgn0000014,FBgn0031461,FBgn0000097,FBgn0027535,FBgn0000231,FBgn0004106,FBgn0012058,FBgn0004107,FBgn0039932,FBgn0040527,FBgn0029856,FBgn0037647,FBgn0037314,FBgn0033497,FBgn0033707,FBgn0031121,FBgn0032596,FBgn0038661,FBgn0029905,FBgn0052365,FBgn0052676,FBgn0053541,FBgn0038815,FBgn0033272,FBgn0000363,FBgn0000404,FBgn0000405,FBgn0010315,FBgn0010382,FBgn0024510,FBgn0000472,FBgn0011766,FBgn0000567,FBg…	0.46074	1	0.16	1	0.023853	1
33	GO:0008354	germ cell migration	FBgn0044332,FBgn0000014,FBgn0000015,FBgn0000462,FBgn0024433,FBgn0005659,FBgn0005632,FBgn0024236,FBgn0025373,FBgn0001077,FBgn0004644,FBgn0001204,FBgn0001205,FBgn0010389,FBgn0002781,FBgn0002962,FBgn0003002,FBgn0016053,FBgn0019662,FBgn0014020,FBgn0003391,FBgn0043854,FBgn0003507,FBgn0051641,FBgn0003691,FBgn0067856,FBgn0004110,FBgn0046687,FBgn0024185,FBgn0003862,FBgn0016078,FBgn0041087,FBgn0004606,	0.71279	1	0.17521	1	0.14012	1
378	GO:0005576	extracellular region	FBgn0002855,FBgn0002856,FBgn0015583,FBgn0023415,FBgn0023414,FBgn0011559,FBgn0053530,FBgn0015584,FBgn0003034,FBgn0002863,FBgn0013745,FBgn0024913,FBgn0038173,FBgn0033952,FBgn0015010,FBgn0020508,FBgn0011746,FBgn0012037,FBgn0000094,FBgn0000108,FBgn0004569,FBgn0027095,FBgn0012042,FBgn0041581,FBgn0041579,FBgn0038530,FBgn0026729,FBgn0013433,FBgn0028645,FBgn0028644,FBgn0038498,FBgn0038494,FBgn0032627,FBg…	0.97799	1	0.17863	1	0.66916	1
40	GO:0009790	embryonic development	FBgn0001991,FBgn0035525,FBgn0037710,FBgn0010434,FBgn0061516,FBgn0000394,FBgn0010501,FBgn0000439,FBgn0011761,FBgn0024433,FBgn0000490,FBgn0005632,FBgn0004896,FBgn0004895,FBgn0004897,FBgn0004898,FBgn0000709,FBgn0017397,FBgn0011296,FBgn0010714,FBgn0002522,FBgn0011640,FBgn0053197,FBgn0004228,FBgn0011677,FBgn0035938,FBgn0003124,FBgn0003310,FBgn0026371,FBgn0030350,FBgn0003415,FBgn0005410,FBgn0003520,FBg…	0.22205	1	0.18054	1	0.067344	1
37	GO:0008565	protein transporter activity	FBgn0025724,FBgn0010340,FBgn0022213,FBgn0038574,FBgn0034510,FBgn0031049,FBgn0052135,FBgn0042177,FBgn0042178,FBgn0035995,FBgn0058042,FBgn0027615,FBgn0033691,FBgn0027496,FBgn0025725,FBgn0020497,FBgn0001337,FBgn0000639,FBgn0030141,FBgn0027338,FBgn0032680,FBgn0036640,FBgn0028411,FBgn0040087,FBgn0053139,FBgn0053180,FBgn0031051,FBgn0037894,FBgn0015778,FBgn0030230,FBgn0003321,FBgn0026571,FBgn0010638,FBg…	0.10663	1	0.18432	1	0.30368	1
24	GO:0031202	RNA splicing factor activity, transesterification mechanism	FBgn0004587,FBgn0036314,FBgn0033160,FBgn0037434,FBgn0031962,FBgn0031631,FBgn0032194,FBgn0038927,FBgn0030631,FBgn0036828,FBgn0036487,FBgn0035136,FBgn0033898,FBgn0033688,FBgn0030765,FBgn0000426,FBgn0014189,FBgn0026713,FBgn0027784,FBgn0010083,FBgn0016940,FBgn0015818,FBgn0033210,FBgn0005411,	0.05266	1	0.18468	1	NA	NA
23	GO:0005267	potassium channel activity	FBgn0039927,FBgn0033510,FBgn0031634,FBgn0027589,FBgn0034656,FBgn0052704,FBgn0052770,FBgn0029871,FBgn0034775,FBgn0038837,FBgn0038840,FBgn0039916,FBgn0026255,FBgn0014462,FBgn0029090,FBgn0011589,FBgn0004619,FBgn0028431,FBgn0046113,FBgn0051201,FBgn0010399,FBgn0017561,FBgn0038165,	0.026599	1	0.18773	1	0.78178	1
27	GO:0005234	glutamate-gated ion channel activity	FBgn0037501,FBgn0035604,FBgn0039927,FBgn0037630,FBgn0036829,FBgn0036758,FBgn0029966,FBgn0029967,FBgn0031634,FBgn0030385,FBgn0036250,FBgn0038835,FBgn0031209,FBgn0052704,FBgn0038837,FBgn0038840,FBgn0036150,FBgn0036937,FBgn0036907,FBgn0039916,FBgn0026255,FBgn0004619,FBgn0028431,FBgn0046113,FBgn0051201,FBgn0010399,FBgn0053513,	0.24064	1	0.18884	1	0.7392	1
57	GO:0004871	signal transducer activity	FBgn0020510,FBgn0013746,FBgn0004908,FBgn0026597,FBgn0020224,FBgn0039541,FBgn0029976,FBgn0033756,FBgn0050054,FBgn0052082,FBgn0052249,FBgn0036614,FBgn0023076,FBgn0000384,FBgn0023094,FBgn0000463,FBgn0000490,FBgn0000497,FBgn0039411,FBgn0000535,FBgn0011589,FBgn0004435,FBgn0010223,FBgn0001105,FBgn0030011,FBgn0004623,FBgn0004921,FBgn0028433,FBgn0001104,FBgn0001122,FBgn0001123,FBgn0024234,FBgn0030627,FBg…	0.79863	1	0.18991	1	0.5194	1
38	GO:0007379	segment specification	FBgn0070049,FBgn0070048,FBgn0070046,FBgn0070045,FBgn0070044,FBgn0070041,FBgn0000095,FBgn0004475,FBgn0004893,FBgn0000251,FBgn0029920,FBgn0000376,FBgn0063998,FBgn0000499,FBgn0041660,FBgn0041640,FBgn0011591,FBgn0069230,FBgn0069228,FBgn0069225,FBgn0069224,FBgn0069222,FBgn0069221,FBgn0069219,FBgn0010825,FBgn0001309,FBgn0041111,FBgn0003013,FBgn0015524,FBgn0004957,FBgn0004579,FBgn0003339,FBgn0003430,FBg…	0.85447	1	0.19173	1	0.46745	1
38	GO:0007530	sex determination	FBgn0000011,FBgn0004870,FBgn0025525,FBgn0000210,FBgn0012049,FBgn0029822,FBgn0024987,FBgn0051160,FBgn0029824,FBgn0038339,FBgn0030710,FBgn0000413,FBgn0010109,FBgn0015381,FBgn0000504,FBgn0000575,FBgn0000662,FBgn0004652,FBgn0001185,FBgn0004864,FBgn0001276,FBgn0005630,FBgn0022238,FBgn0002736,FBgn0002781,FBgn0024322,FBgn0004956,FBgn0003300,FBgn0004170,FBgn0003411,FBgn0024288,FBgn0005612,FBgn0016917,FBg…	0.99996	1	0.19448	1	0.0072876	1
281	GO:0006118	electron transport	FBgn0034629,FBgn0000057,FBgn0040505,FBgn0038742,FBgn0016119,FBgn0013751,FBgn0013432,FBgn0025678,FBgn0000261,FBgn0037498,FBgn0032797,FBgn0039112,FBgn0033983,FBgn0002036,FBgn0032729,FBgn0032846,FBgn0034455,FBgn0031860,FBgn0034442,FBgn0034251,FBgn0039265,FBgn0033465,FBgn0031021,FBgn0035811,FBgn0036160,FBgn0033543,FBgn0030596,FBgn0031068,FBgn0030586,FBgn0035321,FBgn0036442,FBgn0039126,FBgn0035890,FBg…	0.99814	1	0.19466	1	0.55034	1
28	GO:0016455	RNA polymerase II transcription mediator activity	FBgn0038742,FBgn0015618,FBgn0004597,FBgn0001324,FBgn0037109,FBgn0036581,FBgn0036811,FBgn0035145,FBgn0027592,FBgn0034707,FBgn0038578,FBgn0026873,FBgn0013531,FBgn0040020,FBgn0040339,FBgn0034795,FBgn0035851,FBgn0038760,FBgn0039923,FBgn0037359,FBgn0039337,FBgn0035149,FBgn0037262,FBgn0035754,FBgn0024330,FBgn0051390,FBgn0034503,FBgn0003415,	NA	NA	0.19703	1	NA	NA
22	GO:0005938	cell cortex	FBgn0022131,FBgn0000152,FBgn0000163,FBgn0020503,FBgn0028383,FBgn0001624,FBgn0001085,FBgn0001104,FBgn0011674,FBgn0001301,FBgn0002121,FBgn0029688,FBgn0021776,FBgn0026252,FBgn0026193,FBgn0026192,FBgn0004595,FBgn0019947,FBgn0040080,FBgn0003470,FBgn0003520,FBgn0015600,	0.68125	1	0.20388	1	0.29695	1
48	GO:0007286	spermatid development	FBgn0004372,FBgn0000114,FBgn0000171,FBgn0011212,FBgn0011211,FBgn0037808,FBgn0011219,FBgn0011569,FBgn0011215,FBgn0011241,FBgn0011216,FBgn0019828,FBgn0024432,FBgn0000546,FBgn0011217,FBgn0000575,FBgn0011218,FBgn0011220,FBgn0011221,FBgn0011222,FBgn0011223,FBgn0011224,FBgn0011244,FBgn0011225,FBgn0014342,FBgn0011226,FBgn0002780,FBgn0011245,FBgn0011256,FBgn0011257,FBgn0011250,FBgn0011258,FBgn0011249,FBg…	0.53294	1	0.20809	1	0.085092	1
198	GO:0007399	nervous system development	FBgn0000014,FBgn0015331,FBgn0000022,FBgn0020609,FBgn0003270,FBgn0017645,FBgn0000099,FBgn0016123,FBgn0000108,FBgn0015904,FBgn0000137,FBgn0010433,FBgn0013751,FBgn0026729,FBgn0004862,FBgn0000180,FBgn0026562,FBgn0024250,FBgn0000242,FBgn0021742,FBgn0022800,FBgn0015919,FBgn0034972,FBgn0033288,FBgn0035426,FBgn0035292,FBgn0033943,FBgn0031349,FBgn0035142,FBgn0037447,FBgn0051146,FBgn0051190,FBgn0051352,FBg…	1	1	0.21048	1	0.40346	1
93	GO:0006936	muscle contraction	FBgn0005666,FBgn0001991,FBgn0029846,FBgn0005563,FBgn0013759,FBgn0000253,FBgn0016126,FBgn0004624,FBgn0030950,FBgn0030954,FBgn0033238,FBgn0040351,FBgn0033870,FBgn0033744,FBgn0028859,FBgn0025633,FBgn0033058,FBgn0035410,FBgn0032999,FBgn0033441,FBgn0033289,FBgn0083919,FBgn0050106,FBgn0051738,FBgn0051958,FBgn0051960,FBgn0052666,FBgn0028863,FBgn0032187,FBgn0027556,FBgn0038774,FBgn0035499,FBgn0014141,FBg…	0.041484	1	0.21049	1	0.3984	1
119	GO:0006605	protein targeting	FBgn0013746,FBgn0029512,FBgn0000163,FBgn0043362,FBgn0015907,FBgn0000246,FBgn0013759,FBgn0039110,FBgn0037926,FBgn0036207,FBgn0031208,FBgn0027537,FBgn0037117,FBgn0033527,FBgn0035296,FBgn0035514,FBgn0014411,FBgn0038606,FBgn0033447,FBgn0036480,FBgn0033089,FBgn0033264,FBgn0034753,FBgn0050337,FBgn0052110,FBgn0052137,FBgn0029764,FBgn0052677,FBgn0035027,FBgn0030458,FBgn0031296,FBgn0039348,FBgn0027617,FBg…	0.98776	1	0.21293	1	0.10043	1
23	GO:0008049	male courtship behavior	FBgn0024268,FBgn0024267,FBgn0024266,FBgn0024265,FBgn0024264,FBgn0024263,FBgn0024262,FBgn0024261,FBgn0024260,FBgn0024259,FBgn0024258,FBgn0024257,FBgn0024256,FBgn0023096,FBgn0000282,FBgn0015374,FBgn0015381,FBgn0004652,FBgn0028572,FBgn0004795,FBgn0003714,FBgn0039298,FBgn0013351,	0.51642	1	0.21314	1	NA	NA
60	GO:0006813	potassium ion transport	FBgn0034636,FBgn0033017,FBgn0038839,FBgn0038621,FBgn0039927,FBgn0038690,FBgn0033510,FBgn0037244,FBgn0031634,FBgn0034587,FBgn0027589,FBgn0030303,FBgn0034656,FBgn0052704,FBgn0052770,FBgn0025394,FBgn0053310,FBgn0029871,FBgn0037975,FBgn0034775,FBgn0038837,FBgn0032113,FBgn0038691,FBgn0038840,FBgn0033257,FBgn0035192,FBgn0037758,FBgn0039916,FBgn0026255,FBgn0014462,FBgn0029090,FBgn0000535,FBgn0011589,FBg…	0.062786	1	0.21319	1	0.91897	1
70	GO:0008355	olfactory learning	FBgn0004907,FBgn0000054,FBgn0000076,FBgn0066375,FBgn0066374,FBgn0066373,FBgn0066372,FBgn0066371,FBgn0000248,FBgn0014141,FBgn0066369,FBgn0066367,FBgn0052393,FBgn0000479,FBgn0004638,FBgn0015380,FBgn0066366,FBgn0000635,FBgn0000636,FBgn0046114,FBgn0033039,FBgn0035416,FBgn0066363,FBgn0066362,FBgn0066361,FBgn0017590,FBgn0066344,FBgn0005654,FBgn0066343,FBgn0002567,FBgn0004662,FBgn0002687,FBgn0066342,FBg…	0.19825	1	0.2224	1	0.11514	1
135	GO:0003924	GTPase activity	FBgn0013749,FBgn0013750,FBgn0000115,FBgn0010348,FBgn0004908,FBgn0039213,FBgn0010341,FBgn0037647,FBgn0030180,FBgn0033184,FBgn0040370,FBgn0036931,FBgn0033756,FBgn0023510,FBgn0038915,FBgn0039189,FBgn0039889,FBgn0034931,FBgn0030142,FBgn0050054,FBgn0050158,FBgn0051019,FBgn0052396,FBgn0052627,FBgn0052670,FBgn0052671,FBgn0052673,FBgn0058005,FBgn0031906,FBgn0036555,FBgn0038916,FBgn0030088,FBgn0035866,FBg…	0.023757	1	0.22695	1	0.093711	1
52	GO:0006811	ion transport	FBgn0040238,FBgn0035696,FBgn0036492,FBgn0036491,FBgn0036461,FBgn0036329,FBgn0030545,FBgn0033323,FBgn0034782,FBgn0033510,FBgn0033599,FBgn0031937,FBgn0031939,FBgn0035332,FBgn0038458,FBgn0039839,FBgn0033191,FBgn0039915,FBgn0042126,FBgn0050078,FBgn0050265,FBgn0050272,FBgn0051693,FBgn0051792,FBgn0052000,FBgn0052446,FBgn0052669,FBgn0052792,FBgn0025394,FBgn0029871,FBgn0058263,FBgn0039955,FBgn0034355,FBg…	0.99095	1	0.22781	1	0.8199	1
235	GO:0005509	calcium ion binding	FBgn0000667,FBgn0015008,FBgn0000078,FBgn0000079,FBgn0011273,FBgn0000083,FBgn0000084,FBgn0030749,FBgn0028646,FBgn0027095,FBgn0039447,FBgn0026562,FBgn0004628,FBgn0005563,FBgn0036715,FBgn0037963,FBgn0038247,FBgn0038439,FBgn0022800,FBgn0039294,FBgn0039709,FBgn0015609,FBgn0032655,FBgn0012051,FBgn0025866,FBgn0030741,FBgn0039928,FBgn0000253,FBgn0010014,FBgn0015614,FBgn0053653,FBgn0026144,FBgn0004580,FBg…	0.95527	1	0.22799	1	0.66683	1
38	GO:0007169	transmembrane receptor protein tyrosine kinase signaling pathway	FBgn0040505,FBgn0034075,FBgn0026145,FBgn0022800,FBgn0011573,FBgn0029092,FBgn0032752,FBgn0031079,FBgn0051999,FBgn0034158,FBgn0032341,FBgn0031730,FBgn0035798,FBgn0033674,FBgn0053531,FBgn0024245,FBgn0053196,FBgn0015380,FBgn0033791,FBgn0025936,FBgn0004598,FBgn0028717,FBgn0043884,FBgn0026252,FBgn0020391,FBgn0004839,FBgn0025741,FBgn0025740,FBgn0032006,FBgn0011829,FBgn0026376,FBgn0003256,FBgn0026056,FBg…	0.94624	1	0.22935	1	0.47199	1
34	GO:0005529	sugar binding	FBgn0015583,FBgn0000077,FBgn0030551,FBgn0030050,FBgn0031289,FBgn0034318,FBgn0038315,FBgn0031373,FBgn0029814,FBgn0031910,FBgn0028896,FBgn0031273,FBgn0052226,FBgn0031629,FBgn0031571,FBgn0038017,FBgn0034365,FBgn0031918,FBgn0040503,FBgn0028545,FBgn0030617,FBgn0035199,FBgn0033313,FBgn0037240,FBgn0001083,FBgn0027341,FBgn0039580,FBgn0029167,FBgn0053532,FBgn0040093,FBgn0040092,FBgn0016675,FBgn0029843,FBg…	0.15098	1	0.22974	1	NA	NA
29	GO:0007156	homophilic cell adhesion	FBgn0036715,FBgn0037963,FBgn0038247,FBgn0038439,FBgn0022800,FBgn0039294,FBgn0039709,FBgn0015609,FBgn0032655,FBgn0039928,FBgn0052387,FBgn0037840,FBgn0037839,FBgn0000313,FBgn0005775,FBgn0000497,FBgn0000547,FBgn0000634,FBgn0000635,FBgn0000636,FBgn0036930,FBgn0001075,FBgn0001085,FBgn0017590,FBgn0010238,FBgn0011829,FBgn0003285,FBgn0003391,FBgn0024836,	0.85284	1	0.23295	1	0.73383	1
24	GO:0006396	RNA processing	FBgn0028658,FBgn0039846,FBgn0036889,FBgn0034600,FBgn0033859,FBgn0030081,FBgn0030890,FBgn0035838,FBgn0035848,FBgn0034572,FBgn0064623,FBgn0026722,FBgn0003062,FBgn0011638,FBgn0031660,FBgn0037330,FBgn0036916,FBgn0005639,FBgn0037737,FBgn0051719,FBgn0032256,FBgn0014024,FBgn0032487,FBgn0033378,	0.8276	1	0.23303	1	0.76755	1
253	GO:0007186	G-protein coupled receptor protein signaling pathway	FBgn0022710,FBgn0023416,FBgn0004852,FBgn0024150,FBgn0040510,FBgn0040509,FBgn0040508,FBgn0040507,FBgn0040506,FBgn0036789,FBgn0029105,FBgn0028961,FBgn0040281,FBgn0039595,FBgn0004908,FBgn0000120,FBgn0000121,FBgn0037100,FBgn0039396,FBgn0030950,FBgn0030954,FBgn0010341,FBgn0039056,FBgn0028509,FBgn0032814,FBgn0032827,FBgn0035649,FBgn0038880,FBgn0031408,FBgn0034485,FBgn0039818,FBgn0037165,FBgn0037164,FBg…	0.99986	1	0.23454	1	0.23916	1
40	GO:0004004	ATP-dependent RNA helicase activity	FBgn0015331,FBgn0000171,FBgn0032690,FBgn0032759,FBgn0033160,FBgn0030551,FBgn0051755,FBgn0031631,FBgn0052344,FBgn0052533,FBgn0031280,FBgn0032194,FBgn0036754,FBgn0036548,FBgn0030631,FBgn0036104,FBgn0035842,FBgn0037549,FBgn0038889,FBgn0033898,FBgn0027602,FBgn0030833,FBgn0034496,FBgn0032919,FBgn0037561,FBgn0037232,FBgn0010220,FBgn0004556,FBgn0024804,FBgn0011802,FBgn0037573,FBgn0014189,FBgn0001565,FBg…	0.16088	1	0.23668	1	NA	NA
27	GO:0006606	protein import into nucleus	FBgn0022213,FBgn0035657,FBgn0034205,FBgn0052135,FBgn0035693,FBgn0000986,FBgn0004644,FBgn0024889,FBgn0027338,FBgn0011341,FBgn0010602,FBgn0026207,FBgn0026252,FBgn0022384,FBgn0031145,FBgn0032680,FBgn0036640,FBgn0028411,FBgn0010332,FBgn0011823,FBgn0010441,FBgn0015778,FBgn0003321,FBgn0026170,FBgn0014396,FBgn0024921,FBgn0031456,	0.36122	1	0.24993	1	0.23099	1
26	GO:0046982	protein heterodimerization activity	FBgn0013753,FBgn0013755,FBgn0036126,FBgn0043002,FBgn0043001,FBgn0023076,FBgn0000338,FBgn0000370,FBgn0023094,FBgn0064598,FBgn0020065,FBgn0039411,FBgn0001150,FBgn0001291,FBgn0001297,FBgn0034534,FBgn0003068,FBgn0027505,FBgn0003411,FBgn0005638,FBgn0015014,FBgn0014396,FBgn0000964,FBgn0003749,FBgn0005411,FBgn0016076,	0.78474	1	0.25126	1	0.12013	1
610	GO:0008270	zinc ion binding	FBgn0000011,FBgn0016122,FBgn0037555,FBgn0005694,FBgn0031461,FBgn0012037,FBgn0032536,FBgn0030749,FBgn0000099,FBgn0017418,FBgn0025186,FBgn0034075,FBgn0039946,FBgn0013751,FBgn0025185,FBgn0039227,FBgn0042085,FBgn0043362,FBgn0023097,FBgn0004893,FBgn0000210,FBgn0010300,FBgn0000233,FBgn0025679,FBgn0000242,FBgn0027844,FBgn0027843,FBgn0020224,FBgn0043364,FBgn0000286,FBgn0000289,FBgn0037493,FBgn0035702,FBg…	1	1	0.2522	1	0.24412	1
31	GO:0006418	tRNA aminoacylation for protein translation	FBgn0027660,FBgn0037526,FBgn0029664,FBgn0034921,FBgn0037924,FBgn0034401,FBgn0035064,FBgn0030007,FBgn0052056,FBgn0052705,FBgn0052745,FBgn0053123,FBgn0038376,FBgn0036629,FBgn0039341,FBgn0038803,FBgn0036569,FBgn0035942,FBgn0039420,FBgn0034177,FBgn0036763,FBgn0033351,FBgn0036451,FBgn0027658,FBgn0040765,FBgn0004797,FBgn0027791,FBgn0043900,FBgn0005613,FBgn0026015,FBgn0026313,	0.9454	1	0.25481	1	0.23328	1
24	GO:0007304	eggshell formation (sensu Insecta)	FBgn0010460,FBgn0004884,FBgn0000256,FBgn0000307,FBgn0004793,FBgn0082830,FBgn0000427,FBgn0000996,FBgn0005390,FBgn0004650,FBgn0000986,FBgn0005615,FBgn0004807,FBgn0004808,FBgn0004813,FBgn0004811,FBgn0004815,FBgn0004816,FBgn0001094,FBgn0004796,FBgn0004791,FBgn0004792,FBgn0003475,FBgn0003980,	0.1787	1	0.25823	1	NA	NA
88	GO:0016337	cell-cell adhesion	FBgn0000071,FBgn0000117,FBgn0000198,FBgn0023095,FBgn0034655,FBgn0031837,FBgn0037736,FBgn0031725,FBgn0031349,FBgn0039617,FBgn0038341,FBgn0028482,FBgn0050188,FBgn0051619,FBgn0051646,FBgn0051665,FBgn0051708,FBgn0051814,FBgn0052750,FBgn0052751,FBgn0052791,FBgn0053041,FBgn0053960,FBgn0029848,FBgn0034778,FBgn0029791,FBgn0037107,FBgn0031981,FBgn0033674,FBgn0037240,FBgn0000368,FBgn0053531,FBgn0000463,FBg…	0.99284	1	0.26257	1	0.22372	1
399	GO:0003700	transcription factor activity	FBgn0000014,FBgn0000015,FBgn0000022,FBgn0033749,FBgn0000028,FBgn0005694,FBgn0000061,FBgn0037471,FBgn0003270,FBgn0000095,FBgn0000097,FBgn0000099,FBgn0023417,FBgn0015904,FBgn0000137,FBgn0010433,FBgn0013751,FBgn0011758,FBgn0004854,FBgn0004870,FBgn0025525,FBgn0004862,FBgn0024251,FBgn0000166,FBgn0000179,FBgn0000181,FBgn0039509,FBgn0045759,FBgn0000210,FBgn0024250,FBgn0004101,FBgn0000529,FBgn0014949,FBg…	0.99977	1	0.26271	1	0.022507	1
42	GO:0003824	catalytic activity	FBgn0034366,FBgn0034731,FBgn0029664,FBgn0035519,FBgn0034928,FBgn0040358,FBgn0037245,FBgn0027793,FBgn0032997,FBgn0033226,FBgn0050502,FBgn0052333,FBgn0052394,FBgn0052495,FBgn0052628,FBgn0053096,FBgn0053174,FBgn0039430,FBgn0031332,FBgn0031333,FBgn0031335,FBgn0037816,FBgn0033885,FBgn0033109,FBgn0004198,FBgn0000414,FBgn0019539,FBgn0039802,FBgn0024558,FBgn0021953,FBgn0001114,FBgn0029158,FBgn0036122,FBg…	0.96627	1	0.27	1	0.58864	1
102	GO:0007275	development	FBgn0010340,FBgn0004364,FBgn0013746,FBgn0000112,FBgn0038498,FBgn0001090,FBgn0021742,FBgn0032683,FBgn0038418,FBgn0034731,FBgn0039930,FBgn0031079,FBgn0035426,FBgn0029822,FBgn0032084,FBgn0033661,FBgn0033196,FBgn0039124,FBgn0031349,FBgn0026872,FBgn0031373,FBgn0031910,FBgn0030027,FBgn0029820,FBgn0032475,FBgn0032086,FBgn0030827,FBgn0037447,FBgn0024997,FBgn0031273,FBgn0050046,FBgn0050174,FBgn0050179,FBg…	0.69584	1	0.27442	1	0.85061	1
32	GO:0004722	protein serine/threonine phosphatase activity	FBgn0030758,FBgn0010015,FBgn0032702,FBgn0033021,FBgn0032749,FBgn0036212,FBgn0029958,FBgn0035143,FBgn0031194,FBgn0035425,FBgn0039672,FBgn0039421,FBgn0027515,FBgn0014423,FBgn0000711,FBgn0004177,FBgn0003134,FBgn0003132,FBgn0004103,FBgn0005776,FBgn0011826,FBgn0022768,FBgn0023177,FBgn0005777,FBgn0005778,FBgn0005779,FBgn0025573,FBgn0003139,FBgn0003140,FBgn0004366,FBgn0015544,FBgn0027492,	0.76859	1	0.27769	1	NA	NA
163	GO:0005102	receptor binding	FBgn0011747,FBgn0017645,FBgn0000117,FBgn0000206,FBgn0021742,FBgn0013759,FBgn0039722,FBgn0032821,FBgn0029092,FBgn0039590,FBgn0034972,FBgn0035452,FBgn0032832,FBgn0039249,FBgn0033943,FBgn0035165,FBgn0031349,FBgn0030191,FBgn0030163,FBgn0037660,FBgn0028939,FBgn0039863,FBgn0034403,FBgn0030164,FBgn0039911,FBgn0050280,FBgn0050281,FBgn0050293,FBgn0050387,FBgn0027598,FBgn0031473,FBgn0051146,FBgn0051284,FBg…	1	1	0.27804	1	0.084549	1
221	GO:0007398	ectoderm development	FBgn0000028,FBgn0000077,FBgn0017645,FBgn0000099,FBgn0000108,FBgn0015904,FBgn0000117,FBgn0013751,FBgn0026729,FBgn0004862,FBgn0000180,FBgn0026562,FBgn0000529,FBgn0005592,FBgn0000242,FBgn0021742,FBgn0022800,FBgn0015919,FBgn0034972,FBgn0033288,FBgn0035426,FBgn0035292,FBgn0033943,FBgn0035161,FBgn0031349,FBgn0035142,FBgn0033710,FBgn0037447,FBgn0050046,FBgn0050203,FBgn0051146,FBgn0051190,FBgn0051352,FBg…	1	1	0.28193	1	0.34482	1
61	GO:0048102	autophagic cell death	FBgn0046812,FBgn0027932,FBgn0036255,FBgn0029943,FBgn0010709,FBgn0039509,FBgn0010460,FBgn0029093,FBgn0043364,FBgn0000276,FBgn0000278,FBgn0039122,FBgn0030521,FBgn0034539,FBgn0037303,FBgn0025697,FBgn0035497,FBgn0037315,FBgn0038505,FBgn0035091,FBgn0034894,FBgn0040383,FBgn0038325,FBgn0030653,FBgn0037700,FBgn0035823,FBgn0037270,FBgn0053209,FBgn0013770,FBgn0015924,FBgn0004432,FBgn0010501,FBgn0053553,FBg…	0.93627	1	0.28269	1	0.087727	1
50	GO:0007349	cellularization	FBgn0004389,FBgn0003502,FBgn0010341,FBgn0033348,FBgn0020503,FBgn0000351,FBgn0000371,FBgn0015926,FBgn0011202,FBgn0020453,FBgn0005632,FBgn0002659,FBgn0002678,FBgn0001133,FBgn0082591,FBgn0002568,FBgn0029688,FBgn0002653,FBgn0002654,FBgn0002655,FBgn0002656,FBgn0002657,FBgn0002658,FBgn0002660,FBgn0002661,FBgn0002662,FBgn0002663,FBgn0002674,FBgn0002676,FBgn0002677,FBgn0002679,FBgn0002680,FBgn0002681,FBg…	0.56368	1	0.28607	1	0.52577	1
112	GO:0007269	neurotransmitter secretion	FBgn0000024,FBgn0015567,FBgn0027356,FBgn0030089,FBgn0039132,FBgn0044330,FBgn0043012,FBgn0024833,FBgn0024832,FBgn0013749,FBgn0013750,FBgn0000115,FBgn0010348,FBgn0004908,FBgn0010380,FBgn0001991,FBgn0029846,FBgn0005563,FBgn0013759,FBgn0010015,FBgn0010014,FBgn0015614,FBgn0053653,FBgn0013762,FBgn0030476,FBgn0038448,FBgn0037829,FBgn0030331,FBgn0036464,FBgn0051103,FBgn0051106,FBgn0051272,FBgn0029896,FBg…	0.39789	1	0.29338	1	0.58412	1
121	GO:0004252	serine-type endopeptidase activity	FBgn0038014,FBgn0039108,FBgn0038431,FBgn0035678,FBgn0035670,FBgn0035661,FBgn0036287,FBgn0034221,FBgn0031408,FBgn0027930,FBgn0037038,FBgn0034507,FBgn0036264,FBgn0038113,FBgn0038114,FBgn0033360,FBgn0039272,FBgn0039628,FBgn0039629,FBgn0039630,FBgn0031249,FBgn0031248,FBgn0033469,FBgn0038002,FBgn0037677,FBgn0035501,FBgn0031141,FBgn0033363,FBgn0037222,FBgn0033277,FBgn0025383,FBgn0038447,FBgn0039101,FBg…	0.74686	1	0.29405	1	NA	NA
31	GO:0007274	neuromuscular synaptic transmission	FBgn0000024,FBgn0015903,FBgn0004551,FBgn0034972,FBgn0051146,FBgn0052465,FBgn0038776,FBgn0026255,FBgn0033739,FBgn0000594,FBgn0001987,FBgn0004620,FBgn0020429,FBgn0046113,FBgn0028422,FBgn0000037,FBgn0060301,FBgn0031014,FBgn0032151,FBgn0028875,FBgn0015519,FBgn0037212,FBgn0000036,FBgn0000039,FBgn0000038,FBgn0004118,FBgn0035966,FBgn0032640,FBgn0003470,FBgn0003471,FBgn0024179,	0.28903	1	0.29432	1	0.48757	1
30	GO:0003899	DNA-directed RNA polymerase activity	FBgn0015368,FBgn0032762,FBgn0038057,FBgn0042092,FBgn0030687,FBgn0061362,FBgn0031657,FBgn0031300,FBgn0036775,FBgn0038951,FBgn0036188,FBgn0004597,FBgn0005427,FBgn0013531,FBgn0039218,FBgn0032634,FBgn0043066,FBgn0053520,FBgn0033571,FBgn0051155,FBgn0037121,FBgn0019938,FBgn0038903,FBgn0003278,FBgn0003276,FBgn0004855,FBgn0003275,FBgn0003277,FBgn0026373,FBgn0004463,	0.99317	1	0.29449	1	NA	NA
27	GO:0003697	single-stranded DNA binding	FBgn0039124,FBgn0050417,FBgn0034423,FBgn0032906,FBgn0027835,FBgn0011764,FBgn0004656,FBgn0004838,FBgn0016663,FBgn0016664,FBgn0016666,FBgn0016667,FBgn0016668,FBgn0016669,FBgn0016682,FBgn0010438,FBgn0011679,FBgn0004401,FBgn0014870,FBgn0022361,FBgn0010174,FBgn0010173,FBgn0010175,FBgn0015299,FBgn0011481,FBgn0010278,FBgn0001978,	0.12035	1	0.29476	1	0.37028	1
22	GO:0003755	peptidyl-prolyl cis-trans isomerase activity	FBgn0036207,FBgn0033527,FBgn0039305,FBgn0037930,FBgn0033089,FBgn0034753,FBgn0035027,FBgn0039347,FBgn0034368,FBgn0034109,FBgn0036415,FBgn0004432,FBgn0028382,FBgn0035141,FBgn0015379,FBgn0020040,FBgn0013269,FBgn0013954,FBgn0010470,FBgn0029174,FBgn0039581,FBgn0002936,	0.91565	1	0.29656	1	0.64863	1
84	GO:0000910	cytokinesis	FBgn0000043,FBgn0000044,FBgn0000042,FBgn0026598,FBgn0025716,FBgn0000163,FBgn0004389,FBgn0032105,FBgn0015610,FBgn0033795,FBgn0037473,FBgn0033557,FBgn0033661,FBgn0040034,FBgn0052845,FBgn0032203,FBgn0030951,FBgn0031730,FBgn0030772,FBgn0000308,FBgn0025937,FBgn0028968,FBgn0000405,FBgn0011202,FBgn0015379,FBgn0026479,FBgn0020453,FBgn0029172,FBgn0011205,FBgn0030241,FBgn0041603,FBgn0025934,FBgn0004864,FBg…	0.099113	1	0.29809	1	0.17454	1
236	GO:0007242	intracellular signaling cascade	FBgn0000017,FBgn0022710,FBgn0023416,FBgn0004852,FBgn0024150,FBgn0028484,FBgn0040510,FBgn0040509,FBgn0040508,FBgn0040507,FBgn0040506,FBgn0015589,FBgn0026598,FBgn0022131,FBgn0010715,FBgn0034366,FBgn0000147,FBgn0000244,FBgn0000256,FBgn0032821,FBgn0029092,FBgn0039083,FBgn0040335,FBgn0030358,FBgn0036273,FBgn0034420,FBgn0032845,FBgn0030397,FBgn0039908,FBgn0046296,FBgn0033996,FBgn0037804,FBgn0035421,FBg…	1	1	0.30273	1	0.29345	1
32	GO:0005794	Golgi apparatus	FBgn0039258,FBgn0027535,FBgn0053105,FBgn0035602,FBgn0034350,FBgn0028538,FBgn0020503,FBgn0010105,FBgn0008635,FBgn0069242,FBgn0029175,FBgn0011591,FBgn0042641,FBgn0037567,FBgn0029688,FBgn0010338,FBgn0067071,FBgn0040298,FBgn0052190,FBgn0003089,FBgn0004635,FBgn0003310,FBgn0011232,FBgn0038524,FBgn0011712,FBgn0003470,FBgn0005672,FBgn0052451,FBgn0035050,FBgn0031106,FBgn0011708,FBgn0020245,	0.99448	1	0.30547	1	0.055894	1
256	GO:0006139	nucleobase, nucleoside, nucleotide and nucleic acid metabolism	FBgn0015331,FBgn0026602,FBgn0025111,FBgn0000171,FBgn0011211,FBgn0035720,FBgn0035702,FBgn0039110,FBgn0037446,FBgn0035690,FBgn0038418,FBgn0031868,FBgn0032814,FBgn0034731,FBgn0032815,FBgn0034570,FBgn0032760,FBgn0039329,FBgn0029979,FBgn0037543,FBgn0034722,FBgn0030010,FBgn0030265,FBgn0030511,FBgn0034921,FBgn0037120,FBgn0036337,FBgn0035397,FBgn0030316,FBgn0037618,FBgn0033538,FBgn0028647,FBgn0030053,FBg…	0.98604	1	0.30677	1	0.85683	1
36	GO:0004840	ubiquitin conjugating enzyme activity	FBgn0000173,FBgn0037808,FBgn0011241,FBgn0027512,FBgn0035455,FBgn0037987,FBgn0034483,FBgn0035584,FBgn0030386,FBgn0023528,FBgn0028913,FBgn0058045,FBgn0031896,FBgn0031331,FBgn0038515,FBgn0033544,FBgn0035853,FBgn0036516,FBgn0030863,FBgn0038175,FBgn0015374,FBgn0011217,FBgn0010602,FBgn0027609,FBgn0036666,FBgn0029996,FBgn0019917,FBgn0013351,FBgn0017456,FBgn0028395,FBgn0026316,FBgn0015320,FBgn0015321,FBg…	0.074063	1	0.30777	1	0.16951	1
37	GO:0006461	protein complex assembly	FBgn0015567,FBgn0030089,FBgn0010380,FBgn0022344,FBgn0030067,FBgn0038428,FBgn0027604,FBgn0051648,FBgn0040345,FBgn0032138,FBgn0032195,FBgn0039553,FBgn0037893,FBgn0030951,FBgn0035876,FBgn0030141,FBgn0039562,FBgn0024352,FBgn0001216,FBgn0001217,FBgn0001218,FBgn0001219,FBgn0001230,FBgn0013275,FBgn0013276,FBgn0013277,FBgn0013278,FBgn0013279,FBgn0001233,FBgn0004873,FBgn0024956,FBgn0015268,FBgn0015298,FBg…	0.55664	1	0.31168	1	0.72732	1
26	GO:0007619	courtship behavior	FBgn0000076,FBgn0003502,FBgn0005563,FBgn0004624,FBgn0015374,FBgn0011235,FBgn0015582,FBgn0000422,FBgn0000479,FBgn0015381,FBgn0000504,FBgn0000535,FBgn0000592,FBgn0005628,FBgn0029084,FBgn0014190,FBgn0003068,FBgn0005626,FBgn0004595,FBgn0028572,FBgn0003301,FBgn0003380,FBgn0004571,FBgn0003663,FBgn0003714,FBgn0004034,	0.11976	1	0.3145	1	0.29587	1
21	GO:0016829	lyase activity	FBgn0020236,FBgn0038804,FBgn0036346,FBgn0037646,FBgn0037988,FBgn0031143,FBgn0040628,FBgn0040629,FBgn0050022,FBgn0051874,FBgn0038858,FBgn0038924,FBgn0033769,FBgn0010611,FBgn0015737,FBgn0026708,FBgn0034728,FBgn0051719,FBgn0032256,FBgn0038045,FBgn0041780,	0.55388	1	0.31782	1	NA	NA
24	GO:0016490	structural constituent of peritrophic membrane (sensu Insecta)	FBgn0036361,FBgn0036362,FBgn0031737,FBgn0031097,FBgn0036953,FBgn0036954,FBgn0036234,FBgn0027600,FBgn0036225,FBgn0036220,FBgn0036203,FBgn0036952,FBgn0036233,FBgn0036950,FBgn0036951,FBgn0036229,FBgn0036226,FBgn0036949,FBgn0036948,FBgn0036947,FBgn0036940,FBgn0036228,FBgn0026077,FBgn0022770,	NA	NA	0.32005	1	NA	NA
36	GO:0042742	defense response to bacteria	FBgn0004364,FBgn0012042,FBgn0041581,FBgn0041579,FBgn0000276,FBgn0000277,FBgn0000278,FBgn0000279,FBgn0035452,FBgn0050280,FBgn0050281,FBgn0051832,FBgn0052496,FBgn0034160,FBgn0025827,FBgn0034162,FBgn0046999,FBgn0034165,FBgn0034259,FBgn0030880,FBgn0036929,FBgn0033312,FBgn0031804,FBgn0038365,FBgn0010385,FBgn0004240,FBgn0010388,FBgn0013983,FBgn0003326,FBgn0026760,FBgn0003717,FBgn0032095,FBgn0036494,FBg…	0.9708	1	0.32387	1	0.2005	1
33	GO:0007548	sex differentiation	FBgn0000015,FBgn0004870,FBgn0043709,FBgn0043708,FBgn0043691,FBgn0043690,FBgn0030477,FBgn0038851,FBgn0039683,FBgn0053553,FBgn0043667,FBgn0043666,FBgn0015151,FBgn0014784,FBgn0043636,FBgn0016348,FBgn0041268,FBgn0000504,FBgn0043616,FBgn0043615,FBgn0043602,FBgn0043601,FBgn0001185,FBgn0001276,FBgn0001280,FBgn0001281,FBgn0020386,FBgn0003339,FBgn0003659,FBgn0003741,FBgn0004045,FBgn0005391,FBgn0004047,	0.088843	1	0.32402	1	0.096805	1
33	GO:0005179	hormone activity	FBgn0002855,FBgn0002856,FBgn0015583,FBgn0023415,FBgn0023414,FBgn0011559,FBgn0015584,FBgn0003034,FBgn0013745,FBgn0004552,FBgn0015591,FBgn0032336,FBgn0012041,FBgn0038901,FBgn0004876,FBgn0052432,FBgn0038473,FBgn0000715,FBgn0063368,FBgn0028374,FBgn0053527,FBgn0044051,FBgn0036046,FBgn0044050,FBgn0044049,FBgn0035023,FBgn0028418,FBgn0036713,FBgn0003129,FBgn0013323,FBgn0026178,FBgn0032840,FBgn0037917,	0.55677	1	0.32749	1	0.74323	1
148	GO:0019226	transmission of nerve impulse	FBgn0004168,FBgn0004572,FBgn0013743,FBgn0041707,FBgn0000011,FBgn0022131,FBgn0041188,FBgn0026729,FBgn0004870,FBgn0025525,FBgn0000210,FBgn0012049,FBgn0021742,FBgn0053653,FBgn0023095,FBgn0004580,FBgn0039396,FBgn0030950,FBgn0030954,FBgn0038120,FBgn0043005,FBgn0032683,FBgn0032749,FBgn0032832,FBgn0038865,FBgn0037659,FBgn0034540,FBgn0029822,FBgn0033744,FBgn0038448,FBgn0031349,FBgn0033250,FBgn0031100,FBg…	0.99935	1	0.3292	1	0.65399	1
26	GO:0001584	rhodopsin-like receptor activity	FBgn0029105,FBgn0040281,FBgn0032814,FBgn0031408,FBgn0034485,FBgn0031264,FBgn0039419,FBgn0035010,FBgn0034168,FBgn0029768,FBgn0037431,FBgn0038653,FBgn0052085,FBgn0039510,FBgn0029648,FBgn0036742,FBgn0036448,FBgn0032883,FBgn0012344,FBgn0001247,FBgn0028341,FBgn0011653,FBgn0035623,FBgn0013305,FBgn0053959,FBgn0003041,	0.3422	1	0.33344	1	0.26901	1
30	GO:0009063	amino acid catabolism	FBgn0039094,FBgn0034427,FBgn0036346,FBgn0036992,FBgn0030558,FBgn0039993,FBgn0023537,FBgn0033431,FBgn0051075,FBgn0037801,FBgn0034665,FBgn0039349,FBgn0036564,FBgn0034364,FBgn0038858,FBgn0038924,FBgn0029689,FBgn0036403,FBgn0025687,FBgn0037138,FBgn0030653,FBgn0037684,FBgn0037709,FBgn0037759,FBgn0032945,FBgn0030512,FBgn0035964,FBgn0016013,FBgn0005626,FBgn0035187,	0.9497	1	0.33586	1	0.3927	1
41	GO:0007298	border follicle cell migration (sensu Insecta)	FBgn0027097,FBgn0000163,FBgn0069982,FBgn0000221,FBgn0025865,FBgn0020306,FBgn0043903,FBgn0000546,FBgn0003731,FBgn0001404,FBgn0001137,FBgn0004864,FBgn0011225,FBgn0041145,FBgn0026661,FBgn0026660,FBgn0026659,FBgn0026658,FBgn0026657,FBgn0026655,FBgn0026654,FBgn0026653,FBgn0026651,FBgn0026650,FBgn0026649,FBgn0026648,FBgn0052296,FBgn0004956,FBgn0026192,FBgn0030964,FBgn0032006,FBgn0010333,FBgn0003205,FBg…	0.99093	1	0.33877	1	0.12605	1
21	GO:0048488	synaptic vesicle endocytosis	FBgn0044330,FBgn0013749,FBgn0013750,FBgn0000115,FBgn0010348,FBgn0004908,FBgn0023388,FBgn0038659,FBgn0035060,FBgn0042645,FBgn0026210,FBgn0028582,FBgn0014010,FBgn0030230,FBgn0003392,FBgn0027363,FBgn0016976,FBgn0016975,FBgn0053094,FBgn0034691,FBgn0004242,	0.098509	1	0.34575	1	0.57071	1
65	GO:0006512	ubiquitin cycle	FBgn0029512,FBgn0061469,FBgn0000173,FBgn0037808,FBgn0011241,FBgn0025781,FBgn0027512,FBgn0035455,FBgn0033882,FBgn0037987,FBgn0032635,FBgn0034483,FBgn0035584,FBgn0037277,FBgn0030386,FBgn0023528,FBgn0030145,FBgn0034989,FBgn0028913,FBgn0058045,FBgn0031384,FBgn0031896,FBgn0035953,FBgn0031331,FBgn0032208,FBgn0038515,FBgn0033544,FBgn0035853,FBgn0036516,FBgn0030674,FBgn0030863,FBgn0036913,FBgn0035207,FBg…	0.10029	1	0.34885	1	0.84008	1
26	GO:0006310	DNA recombination	FBgn0038035,FBgn0034230,FBgn0034922,FBgn0032906,FBgn0004493,FBgn0012066,FBgn0020306,FBgn0011774,FBgn0041627,FBgn0030506,FBgn0002707,FBgn0026198,FBgn0002989,FBgn0040078,FBgn0034728,FBgn0033389,FBgn0030931,FBgn0040290,FBgn0027375,FBgn0040075,FBgn0003479,FBgn0003480,FBgn0004837,FBgn0061191,FBgn0010812,FBgn0033528,	0.69279	1	0.35041	1	NA	NA
323	GO:0003729	mRNA binding	FBgn0053100,FBgn0027094,FBgn0028962,FBgn0027093,FBgn0027092,FBgn0002069,FBgn0027091,FBgn0005674,FBgn0027087,FBgn0027086,FBgn0027085,FBgn0027084,FBgn0027083,FBgn0027082,FBgn0021750,FBgn0027081,FBgn0027079,FBgn0028658,FBgn0010774,FBgn0052707,FBgn0015903,FBgn0000114,FBgn0041188,FBgn0004587,FBgn0000166,FBgn0000182,FBgn0015907,FBgn0011206,FBgn0043904,FBgn0036379,FBgn0025457,FBgn0038439,FBgn0011571,FBg…	0.32617	1	0.35127	1	0.14861	1
166	GO:0001745	compound eye morphogenesis (sensu Endopterygota)	FBgn0043850,FBgn0015904,FBgn0000117,FBgn0000119,FBgn0015905,FBgn0010433,FBgn0000179,FBgn0015919,FBgn0015922,FBgn0011425,FBgn0000490,FBgn0000499,FBgn0043597,FBgn0043596,FBgn0043595,FBgn0043594,FBgn0043593,FBgn0043592,FBgn0043591,FBgn0044128,FBgn0044127,FBgn0044126,FBgn0044125,FBgn0044124,FBgn0044123,FBgn0044122,FBgn0044121,FBgn0044120,FBgn0044119,FBgn0044118,FBgn0044117,FBgn0044116,FBgn0044115,FBg…	0.47992	1	0.35201	1	0.53531	1
99	GO:0007018	microtubule-based movement	FBgn0023096,FBgn0040233,FBgn0026141,FBgn0034577,FBgn0034478,FBgn0032972,FBgn0028858,FBgn0032520,FBgn0033206,FBgn0035256,FBgn0033243,FBgn0035799,FBgn0029993,FBgn0035009,FBgn0035581,FBgn0039472,FBgn0032761,FBgn0063261,FBgn0052396,FBgn0039510,FBgn0023458,FBgn0036195,FBgn0037962,FBgn0035100,FBgn0038957,FBgn0036499,FBgn0038565,FBgn0033687,FBgn0036882,FBgn0034566,FBgn0037726,FBgn0040232,FBgn0033192,FBg…	0.69438	1	0.35259	1	0.41545	1
54	GO:0006897	endocytosis	FBgn0025724,FBgn0027356,FBgn0000084,FBgn0000120,FBgn0000121,FBgn0041342,FBgn0036309,FBgn0031534,FBgn0051048,FBgn0051064,FBgn0052670,FBgn0052683,FBgn0033914,FBgn0030791,FBgn0035202,FBgn0032880,FBgn0010105,FBgn0025725,FBgn0000482,FBgn0026479,FBgn0024376,FBgn0034433,FBgn0042645,FBgn0005632,FBgn0005198,FBgn0001202,FBgn0031450,FBgn0040206,FBgn0028582,FBgn0013951,FBgn0036558,FBgn0016693,FBgn0015277,FBg…	0.70683	1	0.35312	1	0.68391	1
37	GO:0016799	hydrolase activity, hydrolyzing N-glycosyl compounds	FBgn0034582,FBgn0037215,FBgn0014417,FBgn0035398,FBgn0030171,FBgn0050293,FBgn0029913,FBgn0051148,FBgn0051414,FBgn0051694,FBgn0032253,FBgn0032343,FBgn0027611,FBgn0034121,FBgn0038180,FBgn0034580,FBgn0032066,FBgn0032067,FBgn0032068,FBgn0032069,FBgn0034618,FBgn0036659,FBgn0013763,FBgn0022702,FBgn0022701,FBgn0022700,FBgn0045063,FBgn0041630,FBgn0041629,FBgn0020416,FBgn0020415,FBgn0020414,FBgn0064237,FBg…	0.99421	1	0.35504	1	NA	NA
51	GO:0007423	sensory organ development	FBgn0025723,FBgn0000013,FBgn0003270,FBgn0010433,FBgn0040487,FBgn0000216,FBgn0024249,FBgn0043364,FBgn0036669,FBgn0015371,FBgn0010382,FBgn0001992,FBgn0010316,FBgn0064599,FBgn0000490,FBgn0000499,FBgn0013132,FBgn0064264,FBgn0000547,FBgn0023214,FBgn0000575,FBgn0042641,FBgn0051774,FBgn0001083,FBgn0001980,FBgn0045852,FBgn0011674,FBgn0031434,FBgn0002119,FBgn0002121,FBgn0002732,FBgn0025576,FBgn0002629,FBg…	0.98298	1	0.3629	1	0.17644	1
50	GO:0000381	regulation of alternative nuclear mRNA splicing, via spliceosome	FBgn0000114,FBgn0004587,FBgn0015907,FBgn0036277,FBgn0037531,FBgn0031883,FBgn0039920,FBgn0033450,FBgn0037220,FBgn0039600,FBgn0038464,FBgn0039977,FBgn0037344,FBgn0028474,FBgn0038667,FBgn0039182,FBgn0036548,FBgn0033859,FBgn0030631,FBgn0036828,FBgn0039229,FBgn0030085,FBgn0035872,FBgn0035235,FBgn0033898,FBgn0000330,FBgn0000377,FBgn0010220,FBgn0000462,FBgn0053553,FBgn0020306,FBgn0001942,FBgn0000662,FBg…	0.38555	1	0.36388	1	0.35596	1
155	GO:0008152	metabolism	FBgn0020510,FBgn0012034,FBgn0000056,FBgn0010548,FBgn0026268,FBgn0016123,FBgn0002921,FBgn0030343,FBgn0004551,FBgn0039396,FBgn0030348,FBgn0039304,FBgn0035619,FBgn0032729,FBgn0046302,FBgn0029980,FBgn0038845,FBgn0030073,FBgn0034851,FBgn0034713,FBgn0038732,FBgn0038733,FBgn0038734,FBgn0038731,FBgn0037646,FBgn0039695,FBgn0037329,FBgn0031206,FBgn0035929,FBgn0040369,FBgn0039040,FBgn0031052,FBgn0040358,FBg…	0.77074	1	0.36882	1	0.95956	1
58	GO:0006917	induction of apoptosis	FBgn0000097,FBgn0000108,FBgn0024252,FBgn0015907,FBgn0040491,FBgn0022213,FBgn0032745,FBgn0030520,FBgn0036332,FBgn0035488,FBgn0033624,FBgn0039541,FBgn0031635,FBgn0034538,FBgn0035142,FBgn0036955,FBgn0033441,FBgn0033529,FBgn0037383,FBgn0052666,FBgn0038477,FBgn0034421,FBgn0031392,FBgn0038546,FBgn0034068,FBgn0032516,FBgn0029503,FBgn0033260,FBgn0039632,FBgn0033659,FBgn0040230,FBgn0029131,FBgn0000439,FBg…	0.66355	1	0.37009	1	0.11272	1
22	GO:0016311	dephosphorylation	FBgn0036273,FBgn0037167,FBgn0037166,FBgn0037165,FBgn0037164,FBgn0037163,FBgn0037341,FBgn0036550,FBgn0036553,FBgn0036552,FBgn0036551,FBgn0051110,FBgn0023508,FBgn0034179,FBgn0037064,FBgn0037063,FBgn0030761,FBgn0014410,FBgn0003892,FBgn0034691,FBgn0016078,FBgn0041087,	0.99964	1	0.37166	1	0.41784	1
115	GO:0009636	response to toxin	FBgn0010548,FBgn0039087,FBgn0039085,FBgn0032684,FBgn0035695,FBgn0034612,FBgn0031887,FBgn0033381,FBgn0039644,FBgn0039645,FBgn0025701,FBgn0034415,FBgn0034605,FBgn0033191,FBgn0039086,FBgn0030484,FBgn0027590,FBgn0031117,FBgn0027070,FBgn0032713,FBgn0027074,FBgn0038029,FBgn0030403,FBgn0039189,FBgn0042179,FBgn0050022,FBgn0050437,FBgn0050438,FBgn0051002,FBgn0051146,FBgn0023536,FBgn0051792,FBgn0051793,FBg…	0.99999	1	0.37428	1	0.89922	1
74	GO:0004867	serine-type endopeptidase inhibitor activity	FBgn0051779,FBgn0020509,FBgn0015586,FBgn0026729,FBgn0025185,FBgn0031563,FBgn0037441,FBgn0034195,FBgn0037772,FBgn0039795,FBgn0033355,FBgn0038654,FBgn0038153,FBgn0033046,FBgn0034392,FBgn0031554,FBgn0031558,FBgn0033454,FBgn0031561,FBgn0031560,FBgn0039077,FBgn0031564,FBgn0050203,FBgn0050379,FBgn0051609,FBgn0051704,FBgn0051758,FBgn0051777,FBgn0051778,FBgn0051902,FBgn0052203,FBgn0053121,FBgn0031559,FBg…	0.89073	1	0.38712	1	NA	NA
41	GO:0006961	antibacterial humoral response (sensu Protostomia)	FBgn0004364,FBgn0012042,FBgn0041581,FBgn0041579,FBgn0038530,FBgn0000229,FBgn0000276,FBgn0000277,FBgn0000278,FBgn0000279,FBgn0010385,FBgn0046966,FBgn0023320,FBgn0023318,FBgn0023317,FBgn0046937,FBgn0004240,FBgn0034407,FBgn0010388,FBgn0010381,FBgn0025653,FBgn0046928,FBgn0025039,FBgn0025038,FBgn0046915,FBgn0046906,FBgn0046903,FBgn0015675,FBgn0017817,FBgn0017815,FBgn0025013,FBgn0046893,FBgn0013983,FBg…	0.99369	1	0.39499	1	0.84227	1
28	GO:0004383	guanylate cyclase activity	FBgn0022710,FBgn0023416,FBgn0004852,FBgn0024150,FBgn0040510,FBgn0040509,FBgn0040508,FBgn0040507,FBgn0040506,FBgn0036368,FBgn0038380,FBgn0051183,FBgn0052158,FBgn0034568,FBgn0052301,FBgn0052305,FBgn0053958,FBgn0037028,FBgn0037256,FBgn0013972,FBgn0013973,FBgn0038435,FBgn0038436,FBgn0010197,FBgn0013974,FBgn0038295,FBgn0014856,FBgn0003301,	0.99369	1	0.40099	1	NA	NA
38	GO:0007219	Notch signaling pathway	FBgn0025723,FBgn0031458,FBgn0000180,FBgn0040487,FBgn0000216,FBgn0000221,FBgn0024483,FBgn0000340,FBgn0000463,FBgn0027417,FBgn0000524,FBgn0000591,FBgn0023444,FBgn0011591,FBgn0001169,FBgn0011224,FBgn0002733,FBgn0002734,FBgn0002735,FBgn0002609,FBgn0015954,FBgn0002732,FBgn0002592,FBgn0025576,FBgn0002629,FBgn0002643,FBgn0004647,FBgn0039234,FBgn0021874,FBgn0002973,FBgn0040296,FBgn0004197,FBgn0003371,FBg…	0.99999	1	0.40232	1	0.4703	1
30	GO:0015031	protein transport	FBgn0010340,FBgn0013749,FBgn0013750,FBgn0010348,FBgn0038683,FBgn0031049,FBgn0031164,FBgn0050158,FBgn0052350,FBgn0038745,FBgn0033691,FBgn0037710,FBgn0029365,FBgn0029246,FBgn0020497,FBgn0022268,FBgn0033984,FBgn0026634,FBgn0005586,FBgn0036980,FBgn0041582,FBgn0027360,FBgn0036204,FBgn0037307,FBgn0037310,FBgn0020371,FBgn0027359,FBgn0030480,FBgn0027358,FBgn0036666,	0.29548	1	0.40278	1	0.20003	1
23	GO:0045944	positive regulation of transcription from RNA polymerase II promoter	FBgn0013753,FBgn0013755,FBgn0000233,FBgn0015371,FBgn0004859,FBgn0023076,FBgn0034667,FBgn0023094,FBgn0064598,FBgn0000462,FBgn0000504,FBgn0020065,FBgn0001185,FBgn0001276,FBgn0002576,FBgn0028926,FBgn0011696,FBgn0014018,FBgn0036349,FBgn0005410,FBgn0004837,FBgn0010287,FBgn0003900,	0.9996	1	0.40328	1	NA	NA
27	GO:0016072	rRNA metabolism	FBgn0010300,FBgn0038090,FBgn0037200,FBgn0038737,FBgn0039274,FBgn0032051,FBgn0030142,FBgn0032138,FBgn0031308,FBgn0038471,FBgn0038951,FBgn0038684,FBgn0026079,FBgn0032408,FBgn0036197,FBgn0033741,FBgn0030720,FBgn0032346,FBgn0026722,FBgn0003062,FBgn0022069,FBgn0026196,FBgn0038964,FBgn0023184,FBgn0051719,FBgn0032256,FBgn0038269,	0.074313	1	0.40362	1	NA	NA
24	GO:0007276	gametogenesis	FBgn0000158,FBgn0004876,FBgn0034731,FBgn0039124,FBgn0034376,FBgn0031373,FBgn0031910,FBgn0029820,FBgn0030827,FBgn0031273,FBgn0034816,FBgn0034739,FBgn0034659,FBgn0058300,FBgn0025625,FBgn0029503,FBgn0028642,FBgn0026064,FBgn0026206,FBgn0003009,FBgn0026193,FBgn0003090,FBgn0032415,FBgn0010172,	0.86526	1	0.40668	1	0.65412	1
38	GO:0003712	transcription cofactor activity	FBgn0034921,FBgn0031115,FBgn0034763,FBgn0031054,FBgn0033233,FBgn0030486,FBgn0034606,FBgn0051453,FBgn0053182,FBgn0038046,FBgn0036203,FBgn0036827,FBgn0032517,FBgn0030965,FBgn0013764,FBgn0028386,FBgn0002183,FBgn0000629,FBgn0039066,FBgn0023212,FBgn0001078,FBgn0010229,FBgn0001324,FBgn0034707,FBgn0038578,FBgn0037359,FBgn0024330,FBgn0051390,FBgn0039559,FBgn0037301,FBgn0002783,FBgn0053545,FBgn0053554,FBg…	0.75071	1	0.40704	1	0.13621	1
137	GO:0006464	protein modification	FBgn0029512,FBgn0061469,FBgn0033578,FBgn0037808,FBgn0005666,FBgn0025678,FBgn0011241,FBgn0027512,FBgn0034655,FBgn0035630,FBgn0035455,FBgn0031208,FBgn0031853,FBgn0031854,FBgn0035464,FBgn0037293,FBgn0033466,FBgn0034346,FBgn0033882,FBgn0039219,FBgn0039407,FBgn0037332,FBgn0037987,FBgn0030361,FBgn0033225,FBgn0040528,FBgn0034459,FBgn0026147,FBgn0034483,FBgn0035584,FBgn0025837,FBgn0037277,FBgn0036796,FBg…	0.96694	1	0.40704	1	0.66364	1
45	GO:0008104	protein localization	FBgn0027932,FBgn0027356,FBgn0000117,FBgn0000163,FBgn0041161,FBgn0029764,FBgn0014141,FBgn0000339,FBgn0000368,FBgn0023388,FBgn0011202,FBgn0001624,FBgn0000499,FBgn0000810,FBgn0001085,FBgn0026239,FBgn0037308,FBgn0001234,FBgn0001263,FBgn0033156,FBgn0011674,FBgn0002121,FBgn0011640,FBgn0016034,FBgn0002736,FBgn0036558,FBgn0011661,FBgn0002938,FBgn0013997,FBgn0004143,FBgn0003090,FBgn0040079,FBgn0003124,FBg…	0.55446	1	0.40852	1	0.015654	1
47	GO:0007017	microtubule-based process	FBgn0024254,FBgn0015589,FBgn0026598,FBgn0000140,FBgn0000147,FBgn0000150,FBgn0037375,FBgn0036456,FBgn0032999,FBgn0034957,FBgn0052392,FBgn0052396,FBgn0020503,FBgn0013765,FBgn0000283,FBgn0012356,FBgn0027066,FBgn0015390,FBgn0026430,FBgn0040207,FBgn0040208,FBgn0010235,FBgn0001612,FBgn0017581,FBgn0002645,FBgn0010342,FBgn0034282,FBgn0027948,FBgn0013718,FBgn0023177,FBgn0010333,FBgn0003392,FBgn0013733,FBg…	0.044052	1	0.41083	1	0.37996	1
22	GO:0004714	transmembrane receptor protein tyrosine kinase activity	FBgn0040505,FBgn0022800,FBgn0051999,FBgn0035798,FBgn0033674,FBgn0053531,FBgn0024245,FBgn0053196,FBgn0015380,FBgn0033791,FBgn0025936,FBgn0004598,FBgn0020391,FBgn0004839,FBgn0025741,FBgn0025740,FBgn0032006,FBgn0011829,FBgn0010407,FBgn0003366,FBgn0004602,FBgn0003733,	0.98368	1	0.41273	1	0.13649	1
66	GO:0035071	salivary gland cell autophagic cell death	FBgn0046812,FBgn0027932,FBgn0036255,FBgn0029943,FBgn0010709,FBgn0039509,FBgn0000210,FBgn0010460,FBgn0029093,FBgn0043364,FBgn0000276,FBgn0000278,FBgn0039122,FBgn0030521,FBgn0034539,FBgn0037303,FBgn0025697,FBgn0035497,FBgn0037315,FBgn0038505,FBgn0035091,FBgn0034894,FBgn0040383,FBgn0038325,FBgn0030653,FBgn0037700,FBgn0035823,FBgn0037270,FBgn0053209,FBgn0013770,FBgn0015924,FBgn0004432,FBgn0010501,FBg…	0.98756	1	0.413	1	0.058522	1
29	GO:0016310	phosphorylation	FBgn0000116,FBgn0040335,FBgn0039924,FBgn0032955,FBgn0051140,FBgn0051187,FBgn0061359,FBgn0034215,FBgn0032642,FBgn0035950,FBgn0028741,FBgn0030683,FBgn0004568,FBgn0020930,FBgn0022338,FBgn0000536,FBgn0004373,FBgn0004367,FBgn0003075,FBgn0015279,FBgn0034789,FBgn0003178,FBgn0003217,FBgn0030300,FBgn0052484,FBgn0016984,FBgn0052743,FBgn0045035,FBgn0021796,	0.89194	1	0.41306	1	0.19813	1
265	GO:0005829	cytosol	FBgn0026150,FBgn0016126,FBgn0000257,FBgn0039797,FBgn0052549,FBgn0039566,FBgn0032237,FBgn0036053,FBgn0036184,FBgn0035252,FBgn0035203,FBgn0026084,FBgn0000258,FBgn0000259,FBgn0050218,FBgn0050225,FBgn0050238,FBgn0050239,FBgn0050240,FBgn0050257,FBgn0050260,FBgn0050298,FBgn0050299,FBgn0050326,FBgn0050406,FBgn0050407,FBgn0050452,FBgn0050505,FBgn0050506,FBgn0051162,FBgn0051165,FBgn0051166,FBgn0051167,FBg…	0.18105	1	0.41966	1	0.21813	1
23	GO:0007179	transforming growth factor beta receptor signaling pathway	FBgn0062518,FBgn0082611,FBgn0031461,FBgn0011300,FBgn0024250,FBgn0010341,FBgn0011577,FBgn0000490,FBgn0024234,FBgn0002121,FBgn0029006,FBgn0011648,FBgn0039914,FBgn0011655,FBgn0024327,FBgn0024846,FBgn0003117,FBgn0003169,FBgn0026369,FBgn0003317,FBgn0005590,FBgn0003396,FBgn0003716,	0.88959	1	0.4202	1	0.23547	1
21	GO:0045165	cell fate commitment	FBgn0000099,FBgn0010433,FBgn0004862,FBgn0015907,FBgn0004101,FBgn0004198,FBgn0000591,FBgn0003731,FBgn0001404,FBgn0000606,FBgn0002631,FBgn0001237,FBgn0002576,FBgn0004647,FBgn0002973,FBgn0019947,FBgn0003415,FBgn0003507,FBgn0003720,FBgn0003865,FBgn0024273,	0.93731	1	0.42094	1	0.64996	1
30	GO:0030286	dynein complex	FBgn0026141,FBgn0034478,FBgn0032972,FBgn0028858,FBgn0032520,FBgn0035256,FBgn0033243,FBgn0035799,FBgn0029993,FBgn0035009,FBgn0035581,FBgn0063261,FBgn0039510,FBgn0037962,FBgn0035100,FBgn0036499,FBgn0033687,FBgn0034566,FBgn0037726,FBgn0011760,FBgn0024432,FBgn0030276,FBgn0001313,FBgn0001316,FBgn0015754,FBgn0024196,FBgn0028570,FBgn0028569,FBgn0028567,FBgn0025801,	0.014861	1	0.42556	1	NA	NA
104	GO:0000151	ubiquitin ligase complex	FBgn0017418,FBgn0025186,FBgn0023097,FBgn0020224,FBgn0035637,FBgn0037384,FBgn0028467,FBgn0031857,FBgn0035483,FBgn0039920,FBgn0035024,FBgn0046296,FBgn0037653,FBgn0036082,FBgn0036669,FBgn0033884,FBgn0039150,FBgn0035518,FBgn0034412,FBgn0031606,FBgn0036621,FBgn0033783,FBgn0036546,FBgn0033828,FBgn0031498,FBgn0028896,FBgn0039863,FBgn0039911,FBgn0032877,FBgn0024997,FBgn0024977,FBgn0037344,FBgn0031474,FBg…	0.95204	1	0.42808	1	0.31265	1
85	GO:0005792	microsome	FBgn0040623,FBgn0030306,FBgn0032652,FBgn0010383,FBgn0028940,FBgn0030339,FBgn0031689,FBgn0031688,FBgn0001992,FBgn0038095,FBgn0036910,FBgn0030949,FBgn0031432,FBgn0041337,FBgn0032693,FBgn0030367,FBgn0036778,FBgn0038236,FBgn0038006,FBgn0038007,FBgn0038076,FBgn0038005,FBgn0037601,FBgn0035790,FBgn0033982,FBgn0030369,FBgn0034053,FBgn0031693,FBgn0031694,FBgn0031695,FBgn0033292,FBgn0015036,FBgn0015032,FBg…	0.34253	1	0.43281	1	NA	NA
309	GO:0006886	intracellular protein transport	FBgn0025724,FBgn0015567,FBgn0027356,FBgn0000084,FBgn0030089,FBgn0039132,FBgn0043012,FBgn0024833,FBgn0024832,FBgn0013749,FBgn0013750,FBgn0000115,FBgn0010348,FBgn0004908,FBgn0000119,FBgn0000120,FBgn0000121,FBgn0037218,FBgn0045866,FBgn0010380,FBgn0023096,FBgn0000257,FBgn0026141,FBgn0039110,FBgn0036273,FBgn0035622,FBgn0030476,FBgn0031408,FBgn0036309,FBgn0037117,FBgn0031233,FBgn0039303,FBgn0037375,FBg…	0.74333	1	0.4367	1	0.46127	1
88	GO:0007264	small GTPase mediated signal transduction	FBgn0013749,FBgn0013750,FBgn0000115,FBgn0004908,FBgn0010341,FBgn0028509,FBgn0030180,FBgn0040370,FBgn0031509,FBgn0038915,FBgn0039889,FBgn0050158,FBgn0050372,FBgn0052670,FBgn0052671,FBgn0052673,FBgn0052776,FBgn0030792,FBgn0034230,FBgn0031906,FBgn0038816,FBgn0034158,FBgn0038916,FBgn0030088,FBgn0035866,FBgn0037188,FBgn0034446,FBgn0032020,FBgn0037551,FBgn0037754,FBgn0035711,FBgn0035733,FBgn0031762,FBg…	0.17843	1	0.43688	1	0.4458	1
25	GO:0016081	synaptic vesicle docking during exocytosis	FBgn0013759,FBgn0036718,FBgn0035892,FBgn0042644,FBgn0013342,FBgn0013997,FBgn0042694,FBgn0027103,FBgn0038856,FBgn0031537,FBgn0034367,FBgn0042631,FBgn0011288,FBgn0003660,FBgn0044816,FBgn0036341,FBgn0031106,FBgn0035540,FBgn0013343,FBgn0024980,FBgn0011708,FBgn0037084,FBgn0033583,FBgn0036643,FBgn0026313,	0.99978	1	0.4374	1	0.2603	1
59	GO:0008233	peptidase activity	FBgn0023179,FBgn0031376,FBgn0031208,FBgn0034535,FBgn0037454,FBgn0040954,FBgn0031060,FBgn0038341,FBgn0030361,FBgn0031442,FBgn0031443,FBgn0025837,FBgn0035780,FBgn0038701,FBgn0031929,FBgn0050047,FBgn0050049,FBgn0050088,FBgn0050090,FBgn0050286,FBgn0050287,FBgn0050374,FBgn0050375,FBgn0051681,FBgn0051780,FBgn0051827,FBgn0052110,FBgn0052260,FBgn0052351,FBgn0052379,FBgn0052412,FBgn0052483,FBgn0052523,FBg…	0.98358	1	0.44464	1	0.28876	1
37	GO:0004806	triacylglycerol lipase activity	FBgn0035453,FBgn0034491,FBgn0034990,FBgn0038067,FBgn0038068,FBgn0038069,FBgn0032612,FBgn0032275,FBgn0039473,FBgn0039472,FBgn0032029,FBgn0042207,FBgn0031533,FBgn0051089,FBgn0051091,FBgn0051684,FBgn0051871,FBgn0051872,FBgn0053174,FBgn0032981,FBgn0036996,FBgn0029831,FBgn0032264,FBgn0039476,FBgn0039475,FBgn0039474,FBgn0039471,FBgn0039470,FBgn0032289,FBgn0038070,FBgn0030884,FBgn0032271,FBgn0031976,FBg…	0.63182	1	0.44535	1	0.72486	1
23	GO:0004245	neprilysin activity	FBgn0039612,FBgn0027578,FBgn0039613,FBgn0039611,FBgn0039609,FBgn0032442,FBgn0029769,FBgn0030425,FBgn0032585,FBgn0039024,FBgn0039023,FBgn0039022,FBgn0039564,FBgn0037727,FBgn0033742,FBgn0031805,FBgn0031808,FBgn0031809,FBgn0029843,FBgn0027570,FBgn0031081,FBgn0038818,FBgn0039478,	0.73415	1	0.44636	1	NA	NA
28	GO:0001501	skeletal development	FBgn0016123,FBgn0011300,FBgn0038418,FBgn0035619,FBgn0038845,FBgn0025381,FBgn0032779,FBgn0033423,FBgn0037447,FBgn0052092,FBgn0034712,FBgn0034711,FBgn0034710,FBgn0035620,FBgn0037786,FBgn0037083,FBgn0030661,FBgn0043791,FBgn0020309,FBgn0030477,FBgn0038851,FBgn0039683,FBgn0024234,FBgn0015240,FBgn0003169,FBgn0005590,FBgn0024191,FBgn0005355,	0.77945	1	0.44789	1	0.11862	1
121	GO:0003702	RNA polymerase II transcription factor activity	FBgn0000028,FBgn0000054,FBgn0005694,FBgn0023417,FBgn0015903,FBgn0000137,FBgn0011271,FBgn0000179,FBgn0004893,FBgn0024250,FBgn0004101,FBgn0000529,FBgn0000233,FBgn0025679,FBgn0010460,FBgn0000251,FBgn0004878,FBgn0019949,FBgn0000286,FBgn0031446,FBgn0037813,FBgn0038046,FBgn0031444,FBgn0028386,FBgn0023076,FBgn0000338,FBgn0010313,FBgn0004396,FBgn0014467,FBgn0021738,FBgn0014143,FBgn0020309,FBgn0001994,FBg…	0.99975	1	0.4494	1	0.084481	1
33	GO:0019221	cytokine and chemokine mediated signaling pathway	FBgn0004364,FBgn0011300,FBgn0037926,FBgn0033624,FBgn0031100,FBgn0037735,FBgn0037660,FBgn0052055,FBgn0028888,FBgn0036587,FBgn0038866,FBgn0036040,FBgn0039728,FBgn0037718,FBgn0024248,FBgn0000313,FBgn0028633,FBgn0024222,FBgn0032515,FBgn0030505,FBgn0003169,FBgn0003317,FBgn0030869,FBgn0026760,FBgn0003717,FBgn0032095,FBgn0036494,FBgn0034476,FBgn0036978,FBgn0029114,FBgn0025615,FBgn0026319,FBgn0026318,	0.56889	1	0.45317	1	0.10823	1
57	GO:0003743	translation initiation factor activity	FBgn0053100,FBgn0027619,FBgn0026611,FBgn0046812,FBgn0011566,FBgn0035709,FBgn0039122,FBgn0034654,FBgn0038796,FBgn0039849,FBgn0039588,FBgn0039797,FBgn0039622,FBgn0035423,FBgn0040372,FBgn0040368,FBgn0058068,FBgn0037994,FBgn0035860,FBgn0035823,FBgn0033069,FBgn0034087,FBgn0029629,FBgn0031832,FBgn0037270,FBgn0026250,FBgn0004925,FBgn0004926,FBgn0022023,FBgn0040227,FBgn0001942,FBgn0020660,FBgn0015218,FBg…	0.15729	1	0.45624	1	0.21307	1
36	GO:0008092	cytoskeletal protein binding	FBgn0011747,FBgn0017645,FBgn0000117,FBgn0010215,FBgn0051536,FBgn0039841,FBgn0040034,FBgn0032225,FBgn0010434,FBgn0000410,FBgn0015933,FBgn0033739,FBgn0024242,FBgn0004167,FBgn0013951,FBgn0002741,FBgn0026059,FBgn0004687,FBgn0011661,FBgn0053715,FBgn0030252,FBgn0040299,FBgn0039157,FBgn0002938,FBgn0016920,FBgn0031799,FBgn0003149,FBgn0035133,FBgn0010415,FBgn0013733,FBgn0003470,FBgn0003471,FBgn0037130,FBg…	0.048384	1	0.45698	1	0.67825	1
67	GO:0007611	learning and/or memory	FBgn0004907,FBgn0000054,FBgn0000076,FBgn0066375,FBgn0066374,FBgn0066373,FBgn0066372,FBgn0066371,FBgn0004624,FBgn0014141,FBgn0066369,FBgn0014467,FBgn0000422,FBgn0066367,FBgn0052393,FBgn0000479,FBgn0015380,FBgn0066366,FBgn0000535,FBgn0000635,FBgn0000636,FBgn0001123,FBgn0046114,FBgn0033039,FBgn0035416,FBgn0066363,FBgn0066362,FBgn0066361,FBgn0017590,FBgn0066344,FBgn0005654,FBgn0066343,FBgn0002567,FBg…	0.18048	1	0.45801	1	0.21768	1
36	GO:0006334	nucleosome assembly	FBgn0027620,FBgn0029094,FBgn0015610,FBgn0033526,FBgn0030054,FBgn0037967,FBgn0038252,FBgn0040345,FBgn0039553,FBgn0040477,FBgn0022893,FBgn0028807,FBgn0068828,FBgn0068782,FBgn0068781,FBgn0068723,FBgn0068722,FBgn0068564,FBgn0068563,FBgn0028751,FBgn0000541,FBgn0034975,FBgn0001195,FBgn0051617,FBgn0051618,FBgn0001197,FBgn0001198,FBgn0001199,FBgn0014857,FBgn0051613,FBgn0051611,FBgn0011604,FBgn0015268,FBg…	0.74548	1	0.4588	1	0.7346	1
32	GO:0004888	transmembrane receptor activity	FBgn0004364,FBgn0000206,FBgn0035814,FBgn0040388,FBgn0028523,FBgn0031926,FBgn0033674,FBgn0033192,FBgn0043903,FBgn0035835,FBgn0003731,FBgn0001085,FBgn0016797,FBgn0027343,FBgn0027342,FBgn0015770,FBgn0033402,FBgn0004647,FBgn0013997,FBgn0003892,FBgn0005631,FBgn0010415,FBgn0003444,FBgn0024836,FBgn0026760,FBgn0003717,FBgn0032095,FBgn0036494,FBgn0034476,FBgn0036978,FBgn0029114,FBgn0003996,	0.99902	1	0.46225	1	0.81663	1
38	GO:0006898	receptor mediated endocytosis	FBgn0027356,FBgn0039132,FBgn0043012,FBgn0000119,FBgn0030130,FBgn0040370,FBgn0051217,FBgn0053087,FBgn0030706,FBgn0000319,FBgn0015372,FBgn0024814,FBgn0023388,FBgn0035060,FBgn0042645,FBgn0026210,FBgn0051092,FBgn0028582,FBgn0002567,FBgn0003008,FBgn0004636,FBgn0015790,FBgn0015791,FBgn0039966,FBgn0014010,FBgn0015797,FBgn0015795,FBgn0032782,FBgn0035255,FBgn0015286,FBgn0025806,FBgn0003206,FBgn0003205,FBg…	0.43182	1	0.46301	1	0.34636	1
43	GO:0017157	regulation of exocytosis	FBgn0004908,FBgn0040370,FBgn0052670,FBgn0052671,FBgn0052673,FBgn0038916,FBgn0030088,FBgn0037551,FBgn0030221,FBgn0015372,FBgn0002567,FBgn0004636,FBgn0015793,FBgn0016700,FBgn0015789,FBgn0039966,FBgn0037072,FBgn0025382,FBgn0005586,FBgn0031882,FBgn0031090,FBgn0030391,FBgn0014010,FBgn0015797,FBgn0015795,FBgn0015796,FBgn0032782,FBgn0067052,FBgn0030200,FBgn0051118,FBgn0035255,FBgn0015286,FBgn0025806,FBg…	0.48041	1	0.4667	1	0.014622	1
44	GO:0006800	oxygen and reactive oxygen species metabolism	FBgn0032685,FBgn0032754,FBgn0033521,FBgn0034415,FBgn0038350,FBgn0038348,FBgn0038347,FBgn0050022,FBgn0031464,FBgn0052446,FBgn0038469,FBgn0025628,FBgn0037024,FBgn0038511,FBgn0038349,FBgn0035907,FBgn0035906,FBgn0035904,FBgn0035905,FBgn0039222,FBgn0036490,FBgn0039005,FBgn0031392,FBgn0038465,FBgn0032061,FBgn0063497,FBgn0063496,FBgn0063495,FBgn0063494,FBgn0063493,FBgn0040309,FBgn0040308,FBgn0015400,FBg…	0.044552	1	0.46732	1	NA	NA
31	GO:0019725	cell homeostasis	FBgn0004862,FBgn0000180,FBgn0010014,FBgn0015614,FBgn0030545,FBgn0033288,FBgn0039796,FBgn0033744,FBgn0034884,FBgn0034883,FBgn0051183,FBgn0052000,FBgn0034568,FBgn0053958,FBgn0034885,FBgn0034882,FBgn0033635,FBgn0036043,FBgn0037256,FBgn0015872,FBgn0034004,FBgn0013972,FBgn0013973,FBgn0038295,FBgn0000274,FBgn0041195,FBgn0028993,FBgn0010620,FBgn0004110,FBgn0034094,FBgn0003986,	0.93751	1	0.46732	1	0.84234	1
25	GO:0005996	monosaccharide metabolism	FBgn0033969,FBgn0035679,FBgn0036298,FBgn0030525,FBgn0039330,FBgn0036160,FBgn0032387,FBgn0043783,FBgn0052445,FBgn0032372,FBgn0035950,FBgn0038321,FBgn0037147,FBgn0036942,FBgn0036941,FBgn0036161,FBgn0037744,FBgn0033769,FBgn0027341,FBgn0039580,FBgn0031717,FBgn0003076,FBgn0033377,FBgn0004901,FBgn0041194,	0.9962	1	0.4693	1	NA	NA
27	GO:0006633	fatty acid biosynthesis	FBgn0029969,FBgn0033246,FBgn0037356,FBgn0027580,FBgn0039755,FBgn0040001,FBgn0039877,FBgn0051522,FBgn0051523,FBgn0052072,FBgn0042083,FBgn0053110,FBgn0030731,FBgn0027571,FBgn0029648,FBgn0036691,FBgn0038130,FBgn0039756,FBgn0039754,FBgn0043044,FBgn0043043,FBgn0052099,FBgn0029172,FBgn0015234,FBgn0011361,FBgn0021765,FBgn0042627,	0.90802	1	0.47863	1	0.30321	1
35	GO:0008293	torso signaling pathway	FBgn0021818,FBgn0000382,FBgn0016794,FBgn0004638,FBgn0063985,FBgn0010269,FBgn0016496,FBgn0000719,FBgn0004390,FBgn0001150,FBgn0001180,FBgn0001204,FBgn0031450,FBgn0001233,FBgn0001321,FBgn0015402,FBgn0002552,FBgn0003053,FBgn0035089,FBgn0003118,FBgn0003205,FBgn0003256,FBgn0003366,FBgn0015296,FBgn0003463,FBgn0001965,FBgn0014388,FBgn0003719,FBgn0003720,FBgn0003733,FBgn0003751,FBgn0003865,FBgn0003867,FBg…	0.99947	1	0.47909	1	0.28629	1
70	GO:0004197	cysteine-type endopeptidase activity	FBgn0031298,FBgn0001991,FBgn0035402,FBgn0037303,FBgn0034513,FBgn0030038,FBgn0031187,FBgn0030366,FBgn0028476,FBgn0039101,FBgn0035581,FBgn0029819,FBgn0050421,FBgn0052085,FBgn0052479,FBgn0039510,FBgn0030731,FBgn0029763,FBgn0023545,FBgn0038786,FBgn0032404,FBgn0032216,FBgn0039214,FBgn0038862,FBgn0038325,FBgn0033873,FBgn0039025,FBgn0030962,FBgn0030969,FBgn0033352,FBgn0036913,FBgn0033916,FBgn0033738,FBg…	0.82092	1	0.48175	1	0.17478	1
54	GO:0008553	hydrogen-exporting ATPase activity, phosphorylative mechanism	FBgn0010217,FBgn0020235,FBgn0019644,FBgn0016119,FBgn0016120,FBgn0011211,FBgn0034081,FBgn0037402,FBgn0035585,FBgn0032373,FBgn0035521,FBgn0033706,FBgn0039830,FBgn0051477,FBgn0038224,FBgn0039058,FBgn0035032,FBgn0032464,FBgn0036568,FBgn0032294,FBgn0031941,FBgn0038613,FBgn0034133,FBgn0040377,FBgn0034169,FBgn0028342,FBgn0010612,FBgn0013672,FBgn0013673,FBgn0016691,FBgn0014391,FBgn0003676,FBgn0028671,FBg…	0.1761	1	0.48194	1	0.22838	1
50	GO:0003777	microtubule motor activity	FBgn0023096,FBgn0040233,FBgn0026141,FBgn0035581,FBgn0039510,FBgn0033687,FBgn0034106,FBgn0036882,FBgn0037726,FBgn0040232,FBgn0000352,FBgn0011760,FBgn0013809,FBgn0013810,FBgn0013811,FBgn0010349,FBgn0013812,FBgn0013813,FBgn0001108,FBgn0028421,FBgn0001308,FBgn0019968,FBgn0038205,FBgn0039925,FBgn0001313,FBgn0001314,FBgn0001315,FBgn0010235,FBgn0030268,FBgn0032243,FBgn0011606,FBgn0004377,FBgn0034824,FBg…	0.86436	1	0.48414	1	0.45422	1
21	GO:0008298	intracellular mRNA localization	FBgn0000183,FBgn0000339,FBgn0010349,FBgn0000562,FBgn0000810,FBgn0016034,FBgn0021776,FBgn0002899,FBgn0082587,FBgn0002989,FBgn0004882,FBgn0003479,FBgn0003480,FBgn0003482,FBgn0003483,FBgn0003498,FBgn0003520,FBgn0003655,FBgn0003891,FBgn0003970,FBgn0024180,	0.048663	1	0.48525	1	0.1346	1
188	GO:0006366	transcription from RNA polymerase II promoter	FBgn0010774,FBgn0000139,FBgn0011271,FBgn0015907,FBgn0023097,FBgn0004856,FBgn0035702,FBgn0037446,FBgn0035690,FBgn0038418,FBgn0032814,FBgn0032815,FBgn0034570,FBgn0032760,FBgn0039329,FBgn0032762,FBgn0034722,FBgn0030010,FBgn0034921,FBgn0037120,FBgn0035397,FBgn0030316,FBgn0037618,FBgn0028647,FBgn0034763,FBgn0029822,FBgn0032295,FBgn0035481,FBgn0033569,FBgn0031054,FBgn0037275,FBgn0037922,FBgn0034379,FBg…	0.99881	1	0.48687	1	0.89429	1
66	GO:0050909	sensory perception of taste	FBgn0033756,FBgn0050054,FBgn0064621,FBgn0004435,FBgn0045502,FBgn0030297,FBgn0041251,FBgn0041250,FBgn0045501,FBgn0045497,FBgn0041249,FBgn0041248,FBgn0041247,FBgn0045495,FBgn0027796,FBgn0041246,FBgn0032416,FBgn0045487,FBgn0045486,FBgn0045485,FBgn0041244,FBgn0041245,FBgn0041243,FBgn0041242,FBgn0041241,FBgn0041240,FBgn0041239,FBgn0041238,FBgn0041237,FBgn0041235,FBgn0041236,FBgn0041233,FBgn0041234,FBg…	0.084108	1	0.49458	1	NA	NA
21	GO:0015276	ligand-gated ion channel activity	FBgn0039927,FBgn0052704,FBgn0038837,FBgn0038840,FBgn0030707,FBgn0039916,FBgn0026255,FBgn0028431,FBgn0004620,FBgn0020429,FBgn0046113,FBgn0051201,FBgn0001134,FBgn0010051,FBgn0028422,FBgn0010240,FBgn0000037,FBgn0010399,FBgn0053513,FBgn0003011,FBgn0004244,	0.47859	1	0.49631	1	0.80982	1
34	GO:0015020	glucuronosyltransferase activity	FBgn0000044,FBgn0032684,FBgn0031887,FBgn0034605,FBgn0032713,FBgn0051002,FBgn0036842,FBgn0027073,FBgn0038082,FBgn0038083,FBgn0038886,FBgn0030662,FBgn0029175,FBgn0066114,FBgn0036144,FBgn0032135,FBgn0020245,FBgn0026315,FBgn0026314,FBgn0040262,FBgn0040261,FBgn0040260,FBgn0026756,FBgn0026755,FBgn0026754,FBgn0040091,FBgn0040259,FBgn0040257,FBgn0040256,FBgn0040255,FBgn0040253,FBgn0040252,FBgn0040251,FBg…	0.022272	1	0.49728	1	0.48263	1
44	GO:0043190	ATP-binding cassette (ABC) transporter complex	FBgn0020762,FBgn0000241,FBgn0034612,FBgn0039244,FBgn0031734,FBgn0031069,FBgn0025701,FBgn0031169,FBgn0030321,FBgn0031170,FBgn0031362,FBgn0031171,FBgn0031162,FBgn0039890,FBgn0051121,FBgn0025683,FBgn0031449,FBgn0028539,FBgn0051792,FBgn0051793,FBgn0052091,FBgn0052516,FBgn0053173,FBgn0053970,FBgn0038376,FBgn0038740,FBgn0031220,FBgn0039207,FBgn0032167,FBgn0036747,FBgn0032026,FBgn0035244,FBgn0034493,FBg…	0.90553	1	0.50246	1	0.64513	1
79	GO:0004713	protein-tyrosine kinase activity	FBgn0000017,FBgn0028484,FBgn0010379,FBgn0040505,FBgn0010715,FBgn0000147,FBgn0003502,FBgn0005592,FBgn0022800,FBgn0011568,FBgn0004876,FBgn0035590,FBgn0031855,FBgn0036187,FBgn0037804,FBgn0038630,FBgn0034376,FBgn0033441,FBgn0051097,FBgn0034568,FBgn0031518,FBgn0029736,FBgn0031299,FBgn0038477,FBgn0036544,FBgn0036896,FBgn0037679,FBgn0037925,FBgn0053531,FBgn0024245,FBgn0015380,FBgn0033791,FBgn0003731,FBg…	0.99508	1	0.50378	1	0.67755	1
77	GO:0008017	microtubule binding	FBgn0015589,FBgn0026598,FBgn0000140,FBgn0052672,FBgn0038539,FBgn0000150,FBgn0014133,FBgn0000246,FBgn0037117,FBgn0037375,FBgn0036456,FBgn0033447,FBgn0036480,FBgn0040028,FBgn0032999,FBgn0034403,FBgn0050337,FBgn0034816,FBgn0034957,FBgn0052137,FBgn0052371,FBgn0052392,FBgn0052819,FBgn0052820,FBgn0037979,FBgn0037994,FBgn0039490,FBgn0036206,FBgn0027509,FBgn0035800,FBgn0021760,FBgn0020503,FBgn0013765,FBg…	0.17133	1	0.51023	1	0.78889	1
201	GO:0007067	mitosis	FBgn0000063,FBgn0052707,FBgn0029879,FBgn0000147,FBgn0000150,FBgn0014127,FBgn0000183,FBgn0032105,FBgn0000246,FBgn0015615,FBgn0039680,FBgn0004106,FBgn0012058,FBgn0004107,FBgn0013435,FBgn0016131,FBgn0013762,FBgn0015617,FBgn0015618,FBgn0019949,FBgn0037117,FBgn0026876,FBgn0030299,FBgn0035443,FBgn0033557,FBgn0033661,FBgn0036456,FBgn0031696,FBgn0040034,FBgn0033447,FBgn0035111,FBgn0036480,FBgn0040010,FBg…	0.026026	1	0.51215	1	0.31774	1
693	GO:0005524	ATP binding	FBgn0010347,FBgn0027094,FBgn0028962,FBgn0027093,FBgn0027092,FBgn0002069,FBgn0027091,FBgn0027090,FBgn0005674,FBgn0027088,FBgn0027087,FBgn0027086,FBgn0027085,FBgn0027084,FBgn0027083,FBgn0020766,FBgn0027082,FBgn0021750,FBgn0027081,FBgn0010803,FBgn0027080,FBgn0027079,FBgn0000017,FBgn0015331,FBgn0028484,FBgn0022709,FBgn0022708,FBgn0042094,FBgn0010379,FBgn0000063,FBgn0040505,FBgn0022131,FBgn0020762,FBg…	0.99988	1	0.51936	1	0.64307	1
52	GO:0008340	determination of adult life span	FBgn0020509,FBgn0003502,FBgn0000261,FBgn0041342,FBgn0014141,FBgn0024248,FBgn0030529,FBgn0028707,FBgn0043394,FBgn0042715,FBgn0000546,FBgn0038197,FBgn0004373,FBgn0005198,FBgn0010303,FBgn0001223,FBgn0001225,FBgn0001226,FBgn0001230,FBgn0083087,FBgn0036816,FBgn0038770,FBgn0013984,FBgn0002416,FBgn0023000,FBgn0030766,FBgn0035132,FBgn0045443,FBgn0045442,FBgn0035623,FBgn0028956,FBgn0034219,FBgn0037960,FBg…	0.97101	1	0.5199	1	0.13785	1
24	GO:0007494	midgut development	FBgn0000014,FBgn0000015,FBgn0000095,FBgn0004862,FBgn0011723,FBgn0013765,FBgn0000449,FBgn0020307,FBgn0001250,FBgn0001297,FBgn0002522,FBgn0004456,FBgn0004228,FBgn0004657,FBgn0003002,FBgn0026623,FBgn0003312,FBgn0003328,FBgn0003339,FBgn0003388,FBgn0003396,FBgn0003486,FBgn0003507,FBgn0003944,	0.85615	1	0.52145	1	0.1773	1
33	GO:0017111	nucleoside-triphosphatase activity	FBgn0040237,FBgn0032832,FBgn0033564,FBgn0033661,FBgn0036574,FBgn0051453,FBgn0038745,FBgn0038344,FBgn0037900,FBgn0035946,FBgn0035918,FBgn0030871,FBgn0036892,FBgn0036451,FBgn0015376,FBgn0015929,FBgn0004913,FBgn0010391,FBgn0040208,FBgn0024332,FBgn0017577,FBgn0020633,FBgn0004513,FBgn0013998,FBgn0024947,FBgn0022772,FBgn0023181,FBgn0015271,FBgn0040078,FBgn0040075,FBgn0032244,FBgn0010747,FBgn0028675,	0.93535	1	0.52157	1	0.76545	1
28	GO:0005669	transcription factor TFIID complex	FBgn0026262,FBgn0011569,FBgn0011571,FBgn0031446,FBgn0028897,FBgn0033562,FBgn0031444,FBgn0000617,FBgn0026441,FBgn0031873,FBgn0014342,FBgn0041103,FBgn0037981,FBgn0010355,FBgn0028398,FBgn0026324,FBgn0011291,FBgn0011290,FBgn0031623,FBgn0032847,FBgn0011836,FBgn0010280,FBgn0010356,FBgn0010417,FBgn0024909,FBgn0022724,FBgn0003687,FBgn0026758,	0.43076	1	0.52181	1	NA	NA
84	GO:0007166	cell surface receptor linked signal transduction	FBgn0025724,FBgn0000108,FBgn0013749,FBgn0013750,FBgn0000115,FBgn0010348,FBgn0004908,FBgn0029092,FBgn0032796,FBgn0034655,FBgn0032827,FBgn0035649,FBgn0032721,FBgn0032832,FBgn0036376,FBgn0038865,FBgn0031741,FBgn0034921,FBgn0034720,FBgn0031835,FBgn0039332,FBgn0031079,FBgn0033624,FBgn0031100,FBgn0038653,FBgn0037553,FBgn0039889,FBgn0029679,FBgn0051665,FBgn0052683,FBgn0052687,FBgn0053960,FBgn0039240,FBg…	0.9622	1	0.52181	1	0.8511	1
21	GO:0016079	synaptic vesicle exocytosis	FBgn0053653,FBgn0041605,FBgn0004179,FBgn0044870,FBgn0031450,FBgn0023000,FBgn0044828,FBgn0053547,FBgn0030230,FBgn0040285,FBgn0031455,FBgn0016976,FBgn0004575,FBgn0033876,FBgn0004242,FBgn0039900,FBgn0028400,FBgn0044815,FBgn0030412,FBgn0044808,FBgn0025726,	0.00091996	0.41674	0.53116	1	0.2714	1
76	GO:0005743	mitochondrial inner membrane	FBgn0010340,FBgn0025111,FBgn0028646,FBgn0067783,FBgn0013432,FBgn0036199,FBgn0039112,FBgn0033020,FBgn0032833,FBgn0034535,FBgn0033248,FBgn0033465,FBgn0037970,FBgn0030218,FBgn0030403,FBgn0031359,FBgn0033905,FBgn0033904,FBgn0037969,FBgn0036808,FBgn0035568,FBgn0039674,FBgn0035078,FBgn0023536,FBgn0051648,FBgn0052103,FBgn0052174,FBgn0052250,FBgn0031881,FBgn0034792,FBgn0034938,FBgn0058042,FBgn0038376,FBg…	0.7677	1	0.53301	1	0.66574	1
53	GO:0006413	translational initiation	FBgn0053100,FBgn0027619,FBgn0026611,FBgn0046812,FBgn0011566,FBgn0035709,FBgn0039122,FBgn0034654,FBgn0038796,FBgn0039849,FBgn0039588,FBgn0039797,FBgn0039622,FBgn0035423,FBgn0040368,FBgn0037994,FBgn0035860,FBgn0035823,FBgn0033069,FBgn0034087,FBgn0029629,FBgn0037270,FBgn0026250,FBgn0004925,FBgn0004926,FBgn0022023,FBgn0040227,FBgn0001942,FBgn0020660,FBgn0015218,FBgn0023213,FBgn0034967,FBgn0037346,FBg…	0.088654	1	0.53341	1	0.24098	1
22	GO:0007367	segment polarity determination	FBgn0027535,FBgn0067317,FBgn0041604,FBgn0022826,FBgn0000577,FBgn0001079,FBgn0024231,FBgn0001148,FBgn0001147,FBgn0004644,FBgn0039907,FBgn0005511,FBgn0019664,FBgn0024194,FBgn0020251,FBgn0003371,FBgn0010851,FBgn0024836,FBgn0004009,FBgn0069331,FBgn0069307,FBgn0069302,	0.90628	1	0.53624	1	0.60201	1
23	GO:0007427	tracheal epithelial cell migration (sensu Insecta)	FBgn0000150,FBgn0014135,FBgn0005592,FBgn0000382,FBgn0000490,FBgn0001180,FBgn0004644,FBgn0001250,FBgn0001320,FBgn0001323,FBgn0004456,FBgn0004657,FBgn0003254,FBgn0005631,FBgn0003295,FBgn0004579,FBgn0020251,FBgn0010851,FBgn0003392,FBgn0003425,FBgn0003499,FBgn0020299,FBgn0014400,	0.99971	1	0.53668	1	0.44124	1
40	GO:0015992	proton transport	FBgn0010217,FBgn0020235,FBgn0019644,FBgn0016119,FBgn0016120,FBgn0011211,FBgn0034081,FBgn0032373,FBgn0033706,FBgn0039830,FBgn0051477,FBgn0038224,FBgn0035032,FBgn0036568,FBgn0038613,FBgn0040377,FBgn0034169,FBgn0001313,FBgn0028342,FBgn0010612,FBgn0013672,FBgn0031899,FBgn0016691,FBgn0052451,FBgn0014391,FBgn0030872,FBgn0031758,FBgn0031757,FBgn0028671,FBgn0028670,FBgn0028669,FBgn0026753,FBgn0010426,FBg…	0.10342	1	0.53711	1	0.44126	1
41	GO:0006631	fatty acid metabolism	FBgn0012034,FBgn0027348,FBgn0033949,FBgn0038804,FBgn0034491,FBgn0035298,FBgn0036128,FBgn0031703,FBgn0039755,FBgn0037763,FBgn0037762,FBgn0033883,FBgn0034383,FBgn0034382,FBgn0037534,FBgn0050008,FBgn0050194,FBgn0034999,FBgn0036821,FBgn0028519,FBgn0038486,FBgn0038986,FBgn0038983,FBgn0039156,FBgn0039184,FBgn0039030,FBgn0038985,FBgn0037761,FBgn0038130,FBgn0027601,FBgn0032881,FBgn0037765,FBgn0037764,FBg…	0.75431	1	0.53976	1	0.44072	1
40	GO:0030707	ovarian follicle cell development (sensu Insecta)	FBgn0004569,FBgn0000117,FBgn0000180,FBgn0000221,FBgn0010460,FBgn0010341,FBgn0004859,FBgn0000352,FBgn0000413,FBgn0000463,FBgn0000490,FBgn0001404,FBgn0000636,FBgn0000810,FBgn0010303,FBgn0004644,FBgn0004864,FBgn0004167,FBgn0011648,FBgn0011656,FBgn0004647,FBgn0004374,FBgn0002932,FBgn0004956,FBgn0026193,FBgn0035089,FBgn0003118,FBgn0003892,FBgn0004210,FBgn0010333,FBgn0003205,FBgn0004635,FBgn0014380,FBg…	0.97769	1	0.53981	1	0.29801	1
54	GO:0006869	lipid transport	FBgn0028646,FBgn0020762,FBgn0037970,FBgn0031069,FBgn0025697,FBgn0037989,FBgn0032136,FBgn0035743,FBgn0030218,FBgn0033837,FBgn0032715,FBgn0031362,FBgn0037969,FBgn0035390,FBgn0039890,FBgn0031263,FBgn0051150,FBgn0025683,FBgn0031449,FBgn0051729,FBgn0052056,FBgn0052091,FBgn0031881,FBgn0034951,FBgn0030747,FBgn0031220,FBgn0032219,FBgn0040383,FBgn0039525,FBgn0035926,FBgn0032167,FBgn0031992,FBgn0035744,FBg…	0.99926	1	0.53982	1	0.03283	1
21	GO:0005834	heterotrimeric G-protein complex	FBgn0033756,FBgn0023510,FBgn0034931,FBgn0030142,FBgn0050054,FBgn0030962,FBgn0000384,FBgn0004435,FBgn0010223,FBgn0001105,FBgn0030011,FBgn0004623,FBgn0004921,FBgn0028433,FBgn0001104,FBgn0001122,FBgn0001123,FBgn0004377,FBgn0021874,FBgn0024941,FBgn0030242,	NA	NA	0.54466	1	NA	NA
90	GO:0007422	peripheral nervous system development	FBgn0023129,FBgn0000014,FBgn0000022,FBgn0000108,FBgn0064193,FBgn0000137,FBgn0010433,FBgn0014127,FBgn0014134,FBgn0023097,FBgn0064189,FBgn0015368,FBgn0010460,FBgn0015371,FBgn0015372,FBgn0013765,FBgn0000363,FBgn0005585,FBgn0000377,FBgn0004198,FBgn0000404,FBgn0010382,FBgn0000413,FBgn0011578,FBgn0000463,FBgn0001624,FBgn0016792,FBgn0033159,FBgn0013132,FBgn0000591,FBgn0003731,FBgn0000575,FBgn0001981,FBg…	0.91178	1	0.54531	1	0.00077876	0.35278
26	GO:0045211	postsynaptic membrane	FBgn0039928,FBgn0039840,FBgn0033558,FBgn0029733,FBgn0036727,FBgn0030707,FBgn0012851,FBgn0000635,FBgn0024963,FBgn0001134,FBgn0037950,FBgn0010240,FBgn0031014,FBgn0032151,FBgn0028875,FBgn0015519,FBgn0037212,FBgn0000036,FBgn0000039,FBgn0031261,FBgn0000038,FBgn0004118,FBgn0003011,FBgn0036542,FBgn0004244,FBgn0039269,	0.43693	1	0.54868	1	NA	NA
167	GO:0005525	GTP binding	FBgn0010339,FBgn0013749,FBgn0013750,FBgn0000115,FBgn0010348,FBgn0004908,FBgn0039213,FBgn0000150,FBgn0040513,FBgn0010341,FBgn0028509,FBgn0032818,FBgn0034356,FBgn0039849,FBgn0030180,FBgn0039588,FBgn0033184,FBgn0040370,FBgn0032031,FBgn0030151,FBgn0031254,FBgn0036931,FBgn0031919,FBgn0027493,FBgn0033756,FBgn0038915,FBgn0039189,FBgn0037391,FBgn0039889,FBgn0050054,FBgn0050158,FBgn0051048,FBgn0051159,FBg…	0.060907	1	0.54879	1	0.48792	1
24	GO:0015450	protein translocase activity	FBgn0038683,FBgn0034510,FBgn0031049,FBgn0031164,FBgn0051229,FBgn0033691,FBgn0035473,FBgn0038996,FBgn0026571,FBgn0027360,FBgn0036204,FBgn0038018,FBgn0037307,FBgn0037310,FBgn0020371,FBgn0027359,FBgn0030480,FBgn0027358,FBgn0036928,FBgn0016041,FBgn0033357,FBgn0032397,FBgn0037828,FBgn0033074,	0.1383	1	0.55197	1	NA	NA
23	GO:0016298	lipase activity	FBgn0039774,FBgn0038067,FBgn0037938,FBgn0032275,FBgn0030827,FBgn0043825,FBgn0032265,FBgn0032266,FBgn0031426,FBgn0042138,FBgn0042175,FBgn0029942,FBgn0051272,FBgn0051683,FBgn0014906,FBgn0030828,FBgn0034166,FBgn0032973,FBgn0033999,FBgn0032926,FBgn0032923,FBgn0023496,FBgn0023495,	0.79245	1	0.55794	1	0.68743	1
73	GO:0007608	sensory perception of smell	FBgn0034775,FBgn0029904,FBgn0014462,FBgn0000535,FBgn0027796,FBgn0035870,FBgn0015721,FBgn0020277,FBgn0004625,FBgn0034468,FBgn0034475,FBgn0030298,FBgn0030715,FBgn0041626,FBgn0062565,FBgn0029521,FBgn0026398,FBgn0026397,FBgn0026396,FBgn0026395,FBgn0026394,FBgn0023523,FBgn0032096,FBgn0026392,FBgn0026391,FBgn0026390,FBgn0028946,FBgn0033041,FBgn0033043,FBgn0026389,FBgn0026393,FBgn0033404,FBgn0033422,FBg…	0.76533	1	0.55933	1	0.94871	1
60	GO:0003774	motor activity	FBgn0000043,FBgn0000044,FBgn0000042,FBgn0000045,FBgn0000046,FBgn0011745,FBgn0023096,FBgn0026141,FBgn0039246,FBgn0032520,FBgn0035256,FBgn0031955,FBgn0029993,FBgn0035581,FBgn0051302,FBgn0039510,FBgn0036195,FBgn0035100,FBgn0034106,FBgn0034566,FBgn0037726,FBgn0000317,FBgn0000340,FBgn0000352,FBgn0000410,FBgn0025441,FBgn0013809,FBgn0013810,FBgn0013811,FBgn0010349,FBgn0013812,FBgn0013813,FBgn0015933,FBg…	0.93618	1	0.56018	1	0.13302	1
72	GO:0006511	ubiquitin-dependent protein catabolism	FBgn0025720,FBgn0028467,FBgn0037314,FBgn0035402,FBgn0037296,FBgn0036669,FBgn0031187,FBgn0030366,FBgn0028476,FBgn0031442,FBgn0031443,FBgn0032596,FBgn0030370,FBgn0024997,FBgn0029819,FBgn0050421,FBgn0051742,FBgn0052479,FBgn0052486,FBgn0029763,FBgn0032216,FBgn0039214,FBgn0038862,FBgn0039025,FBgn0030969,FBgn0033352,FBgn0036913,FBgn0034088,FBgn0033916,FBgn0033738,FBgn0037236,FBgn0032467,FBgn0064599,FBg…	0.79869	1	0.56063	1	0.014481	1
132	GO:0016192	vesicle-mediated transport	FBgn0015567,FBgn0045866,FBgn0045028,FBgn0045027,FBgn0045026,FBgn0023096,FBgn0010015,FBgn0010014,FBgn0015614,FBgn0053653,FBgn0000257,FBgn0026141,FBgn0036273,FBgn0039303,FBgn0033206,FBgn0034510,FBgn0033468,FBgn0031049,FBgn0040034,FBgn0038915,FBgn0039889,FBgn0052113,FBgn0052576,FBgn0052673,FBgn0035156,FBgn0039335,FBgn0032653,FBgn0034708,FBgn0036195,FBgn0037789,FBgn0037182,FBgn0035866,FBgn0034446,FBg…	0.92419	1	0.56423	1	0.097858	1
55	GO:0006144	purine base metabolism	FBgn0037661,FBgn0028658,FBgn0000052,FBgn0000053,FBgn0020513,FBgn0022709,FBgn0022708,FBgn0042094,FBgn0014455,FBgn0015011,FBgn0000109,FBgn0010217,FBgn0020235,FBgn0000239,FBgn0039241,FBgn0030511,FBgn0036099,FBgn0030510,FBgn0033706,FBgn0035348,FBgn0032437,FBgn0039830,FBgn0034898,FBgn0033426,FBgn0037219,FBgn0038350,FBgn0038348,FBgn0038347,FBgn0039790,FBgn0035204,FBgn0051115,FBgn0052549,FBgn0052626,FBg…	0.06234	1	0.56467	1	0.34019	1
30	GO:0006397	mRNA processing	FBgn0026086,FBgn0002638,FBgn0015907,FBgn0043904,FBgn0032822,FBgn0035397,FBgn0032240,FBgn0052423,FBgn0028474,FBgn0033842,FBgn0030668,FBgn0032346,FBgn0026533,FBgn0039183,FBgn0020047,FBgn0004838,FBgn0004237,FBgn0001215,FBgn0001986,FBgn0011666,FBgn0014870,FBgn0004903,FBgn0010258,FBgn0010263,FBgn0034879,FBgn0034065,FBgn0030789,FBgn0037815,FBgn0003435,FBgn0003742,	0.85051	1	0.56652	1	0.90306	1
211	GO:0007155	cell adhesion	FBgn0004364,FBgn0029105,FBgn0000071,FBgn0030749,FBgn0015589,FBgn0026598,FBgn0010348,FBgn0000117,FBgn0026729,FBgn0028645,FBgn0028644,FBgn0038498,FBgn0026562,FBgn0010292,FBgn0038439,FBgn0015609,FBgn0011568,FBgn0013759,FBgn0023095,FBgn0010215,FBgn0004876,FBgn0019949,FBgn0039056,FBgn0038120,FBgn0035697,FBgn0032683,FBgn0027562,FBgn0032749,FBgn0036376,FBgn0038865,FBgn0034540,FBgn0034720,FBgn0031837,FBg…	1	1	0.57138	1	0.16096	1
255	GO:0008283	cell proliferation	FBgn0004907,FBgn0036752,FBgn0038172,FBgn0005694,FBgn0025185,FBgn0064191,FBgn0015907,FBgn0026562,FBgn0004893,FBgn0010300,FBgn0000229,FBgn0005592,FBgn0000242,FBgn0022800,FBgn0022213,FBgn0016131,FBgn0000289,FBgn0035702,FBgn0035690,FBgn0032814,FBgn0034731,FBgn0032815,FBgn0034570,FBgn0039329,FBgn0034274,FBgn0030010,FBgn0037120,FBgn0037618,FBgn0028647,FBgn0030053,FBgn0037491,FBgn0032295,FBgn0035481,FBg…	1	1	0.5833	1	0.54009	1
140	GO:0004842	ubiquitin-protein ligase activity	FBgn0041171,FBgn0017418,FBgn0025186,FBgn0061469,FBgn0000173,FBgn0023097,FBgn0020224,FBgn0025781,FBgn0032863,FBgn0035637,FBgn0037384,FBgn0028467,FBgn0031857,FBgn0035483,FBgn0039920,FBgn0035024,FBgn0046296,FBgn0037653,FBgn0036082,FBgn0036669,FBgn0033884,FBgn0039150,FBgn0035518,FBgn0034412,FBgn0032635,FBgn0031606,FBgn0034904,FBgn0036621,FBgn0033783,FBgn0036546,FBgn0033828,FBgn0031498,FBgn0028896,FBg…	0.91695	1	0.59013	1	0.83741	1
49	GO:0016055	Wnt receptor signaling pathway	FBgn0026598,FBgn0000117,FBgn0000119,FBgn0026597,FBgn0004132,FBgn0027535,FBgn0028542,FBgn0028545,FBgn0015024,FBgn0011577,FBgn0041604,FBgn0015380,FBgn0000499,FBgn0041660,FBgn0000524,FBgn0041640,FBgn0029175,FBgn0001085,FBgn0016797,FBgn0027343,FBgn0027342,FBgn0001122,FBgn0024231,FBgn0083086,FBgn0039907,FBgn0026209,FBgn0063921,FBgn0063920,FBgn0015624,FBgn0044028,FBgn0003013,FBgn0019664,FBgn0043900,FBg…	0.99985	1	0.59112	1	0.167	1
28	GO:0007419	ventral cord development	FBgn0000022,FBgn0004878,FBgn0000463,FBgn0000462,FBgn0000492,FBgn0000576,FBgn0004586,FBgn0001148,FBgn0001180,FBgn0001204,FBgn0010389,FBgn0025776,FBgn0001325,FBgn0002561,FBgn0002543,FBgn0004647,FBgn0002970,FBgn0002973,FBgn0004595,FBgn0032006,FBgn0010333,FBgn0041097,FBgn0003300,FBgn0004170,FBgn0004666,FBgn0003651,FBgn0003986,FBgn0004009,	0.99034	1	0.59845	1	0.17761	1
48	GO:0006445	regulation of translation	FBgn0000166,FBgn0015907,FBgn0011206,FBgn0010300,FBgn0039122,FBgn0029973,FBgn0039588,FBgn0033184,FBgn0028510,FBgn0039959,FBgn0038473,FBgn0058068,FBgn0032404,FBgn0038810,FBgn0034087,FBgn0000392,FBgn0000557,FBgn0000556,FBgn0024556,FBgn0004926,FBgn0022023,FBgn0020660,FBgn0023213,FBgn0034858,FBgn0037249,FBgn0034258,FBgn0034237,FBgn0020443,FBgn0028734,FBgn0019990,FBgn0042712,FBgn0030235,FBgn0025582,FBg…	0.26454	1	0.6006	1	0.62335	1
113	GO:0005386	carrier activity	FBgn0011293,FBgn0025111,FBgn0028646,FBgn0034366,FBgn0067783,FBgn0000180,FBgn0036199,FBgn0032785,FBgn0032783,FBgn0039107,FBgn0036289,FBgn0029963,FBgn0033248,FBgn0037970,FBgn0033437,FBgn0038966,FBgn0035743,FBgn0030218,FBgn0037668,FBgn0032715,FBgn0034884,FBgn0034883,FBgn0031359,FBgn0033905,FBgn0033904,FBgn0037969,FBgn0036808,FBgn0035568,FBgn0035390,FBgn0039674,FBgn0037512,FBgn0037323,FBgn0035078,FBg…	0.96965	1	0.60311	1	0.78006	1
21	GO:0007178	transmembrane receptor protein serine/threonine kinase signaling pathway	FBgn0024913,FBgn0034655,FBgn0033440,FBgn0032749,FBgn0034921,FBgn0052687,FBgn0034876,FBgn0028888,FBgn0032633,FBgn0015399,FBgn0015400,FBgn0033984,FBgn0026199,FBgn0032661,FBgn0010441,FBgn0028546,FBgn0025800,FBgn0038504,FBgn0036494,FBgn0029114,FBgn0024179,	0.26752	1	0.60334	1	0.21529	1
102	GO:0007283	spermatogenesis	FBgn0033749,FBgn0015583,FBgn0004372,FBgn0000158,FBgn0004581,FBgn0011208,FBgn0011206,FBgn0011569,FBgn0004106,FBgn0034731,FBgn0039124,FBgn0031373,FBgn0031607,FBgn0031910,FBgn0029820,FBgn0031273,FBgn0034816,FBgn0051711,FBgn0034740,FBgn0034739,FBgn0034659,FBgn0034423,FBgn0000308,FBgn0034667,FBgn0015374,FBgn0011760,FBgn0025641,FBgn0011209,FBgn0011202,FBgn0019828,FBgn0020129,FBgn0000504,FBgn0026249,FBg…	0.82578	1	0.60703	1	0.47755	1
58	GO:0007601	visual perception	FBgn0000028,FBgn0000206,FBgn0031264,FBgn0039695,FBgn0039040,FBgn0032405,FBgn0031630,FBgn0039043,FBgn0029994,FBgn0052532,FBgn0052683,FBgn0053958,FBgn0036519,FBgn0033679,FBgn0032910,FBgn0032059,FBgn0037256,FBgn0000313,FBgn0000317,FBgn0025864,FBgn0000411,FBgn0000410,FBgn0023444,FBgn0000320,FBgn0030897,FBgn0083228,FBgn0008636,FBgn0040206,FBgn0028582,FBgn0011653,FBgn0030252,FBgn0040299,FBgn0011673,FBg…	0.99785	1	0.6106	1	0.8507	1
22	GO:0006414	translational elongation	FBgn0033184,FBgn0051054,FBgn0051159,FBgn0053158,FBgn0031898,FBgn0039566,FBgn0032646,FBgn0032198,FBgn0000557,FBgn0000556,FBgn0028737,FBgn0029176,FBgn0000558,FBgn0000559,FBgn0043346,FBgn0034627,FBgn0024556,FBgn0015722,FBgn0000100,FBgn0002593,FBgn0003274,FBgn0024182,	0.56576	1	0.6118	1	NA	NA
54	GO:0042626	ATPase activity, coupled to transmembrane movement of substances	FBgn0020762,FBgn0000241,FBgn0035695,FBgn0034612,FBgn0039244,FBgn0031734,FBgn0031069,FBgn0025701,FBgn0031169,FBgn0030321,FBgn0031170,FBgn0031362,FBgn0031171,FBgn0031162,FBgn0030403,FBgn0039890,FBgn0051121,FBgn0051213,FBgn0023536,FBgn0025683,FBgn0031449,FBgn0028539,FBgn0051792,FBgn0051793,FBgn0052091,FBgn0052186,FBgn0052516,FBgn0053173,FBgn0053970,FBgn0038376,FBgn0038740,FBgn0031220,FBgn0039207,FBg…	0.95748	1	0.61424	1	0.7585	1
58	GO:0007059	chromosome segregation	FBgn0004907,FBgn0000147,FBgn0025458,FBgn0025457,FBgn0015615,FBgn0026876,FBgn0030299,FBgn0033661,FBgn0031696,FBgn0040010,FBgn0031601,FBgn0051802,FBgn0052396,FBgn0029798,FBgn0039164,FBgn0035879,FBgn0038565,FBgn0027835,FBgn0027066,FBgn0011205,FBgn0031107,FBgn0011606,FBgn0004379,FBgn0035640,FBgn0002707,FBgn0053208,FBgn0004643,FBgn0053715,FBgn0002924,FBgn0004374,FBgn0023184,FBgn0003009,FBgn0015283,FBg…	0.13652	1	0.61599	1	0.7419	1
75	GO:0006928	cell motility	FBgn0020510,FBgn0000667,FBgn0029105,FBgn0031781,FBgn0010217,FBgn0005666,FBgn0023096,FBgn0010215,FBgn0036357,FBgn0032972,FBgn0040034,FBgn0035581,FBgn0037884,FBgn0083919,FBgn0051352,FBgn0051624,FBgn0051988,FBgn0052396,FBgn0052528,FBgn0052750,FBgn0052751,FBgn0039510,FBgn0029848,FBgn0058005,FBgn0037962,FBgn0038565,FBgn0034106,FBgn0037726,FBgn0000384,FBgn0013809,FBgn0013810,FBgn0013811,FBgn0010349,FBg…	0.97403	1	0.61786	1	0.34808	1
63	GO:0008061	chitin binding	FBgn0036363,FBgn0036361,FBgn0036362,FBgn0031737,FBgn0035430,FBgn0040601,FBgn0035325,FBgn0039042,FBgn0038629,FBgn0037487,FBgn0025390,FBgn0031097,FBgn0036953,FBgn0036954,FBgn0036234,FBgn0036227,FBgn0032598,FBgn0035398,FBgn0030171,FBgn0050293,FBgn0051077,FBgn0051439,FBgn0051973,FBgn0052036,FBgn0052209,FBgn0052284,FBgn0052302,FBgn0052304,FBgn0052499,FBgn0052656,FBgn0053173,FBgn0038492,FBgn0027600,FBg…	0.1645	1	0.62	1	0.28337	1
59	GO:0016321	female meiosis chromosome segregation	FBgn0000063,FBgn0000152,FBgn0014133,FBgn0013765,FBgn0010110,FBgn0015218,FBgn0024238,FBgn0004390,FBgn0001987,FBgn0011598,FBgn0001200,FBgn0010229,FBgn0020412,FBgn0002526,FBgn0010602,FBgn0032929,FBgn0010431,FBgn0002901,FBgn0019668,FBgn0002962,FBgn0011818,FBgn0011692,FBgn0014010,FBgn0015287,FBgn0003326,FBgn0044417,FBgn0044416,FBgn0044415,FBgn0044414,FBgn0044413,FBgn0044412,FBgn0044411,FBgn0044410,FBg…	0.99944	1	0.62099	1	0.6337	1
59	GO:0006030	chitin metabolism	FBgn0036363,FBgn0036361,FBgn0036362,FBgn0031737,FBgn0035430,FBgn0040601,FBgn0035325,FBgn0039042,FBgn0038629,FBgn0037487,FBgn0025390,FBgn0031097,FBgn0036953,FBgn0036954,FBgn0036234,FBgn0036227,FBgn0032598,FBgn0035398,FBgn0030171,FBgn0050293,FBgn0051077,FBgn0051439,FBgn0051973,FBgn0052036,FBgn0052209,FBgn0052284,FBgn0052302,FBgn0052304,FBgn0052499,FBgn0052656,FBgn0053173,FBgn0038492,FBgn0027600,FBg…	0.16532	1	0.62129	1	0.28391	1
69	GO:0005875	microtubule associated complex	FBgn0015589,FBgn0026598,FBgn0000140,FBgn0023096,FBgn0034577,FBgn0028858,FBgn0039246,FBgn0032520,FBgn0037375,FBgn0035256,FBgn0031955,FBgn0033243,FBgn0029993,FBgn0035581,FBgn0032761,FBgn0032999,FBgn0034957,FBgn0052392,FBgn0039510,FBgn0036195,FBgn0035100,FBgn0034106,FBgn0034566,FBgn0037726,FBgn0021760,FBgn0020503,FBgn0013765,FBgn0000352,FBgn0000283,FBgn0025441,FBgn0013809,FBgn0013810,FBgn0013811,FBg…	0.12102	1	0.62177	1	0.1954	1
456	GO:0006952	defense response	FBgn0004364,FBgn0028484,FBgn0015010,FBgn0020508,FBgn0010548,FBgn0000084,FBgn0041581,FBgn0041579,FBgn0000165,FBgn0038928,FBgn0000229,FBgn0000250,FBgn0031114,FBgn0023095,FBgn0000261,FBgn0010531,FBgn0029092,FBgn0039087,FBgn0039085,FBgn0032684,FBgn0032797,FBgn0032685,FBgn0035695,FBgn0034655,FBgn0027562,FBgn0035452,FBgn0034638,FBgn0032749,FBgn0034612,FBgn0037926,FBgn0032721,FBgn0032853,FBgn0032754,FBg…	1	1	0.62584	1	0.31041	1
82	GO:0008360	regulation of cell shape	FBgn0020510,FBgn0000017,FBgn0010379,FBgn0030749,FBgn0031781,FBgn0032859,FBgn0010348,FBgn0000117,FBgn0002921,FBgn0013759,FBgn0028388,FBgn0010341,FBgn0019949,FBgn0035697,FBgn0037293,FBgn0034695,FBgn0039924,FBgn0033441,FBgn0052666,FBgn0052944,FBgn0037028,FBgn0031299,FBgn0032677,FBgn0027587,FBgn0027515,FBgn0036943,FBgn0037188,FBgn0036742,FBgn0025865,FBgn0000384,FBgn0010382,FBgn0025455,FBgn0004638,FBg…	0.95778	1	0.62797	1	0.14768	1
86	GO:0007391	dorsal closure	FBgn0000017,FBgn0069298,FBgn0000097,FBgn0000117,FBgn0000229,FBgn0003502,FBgn0043364,FBgn0010341,FBgn0000299,FBgn0000308,FBgn0044323,FBgn0000340,FBgn0010434,FBgn0000449,FBgn0001624,FBgn0000490,FBgn0000499,FBgn0069452,FBgn0069450,FBgn0069448,FBgn0069444,FBgn0003731,FBgn0000578,FBgn0000633,FBgn0024555,FBgn0024234,FBgn0010303,FBgn0013984,FBgn0011225,FBgn0001291,FBgn0015396,FBgn0001297,FBgn0001560,FBg…	0.99791	1	0.62863	1	0.50433	1
106	GO:0007049	cell cycle	FBgn0013746,FBgn0029879,FBgn0025781,FBgn0004106,FBgn0012058,FBgn0016131,FBgn0013762,FBgn0015618,FBgn0019949,FBgn0026141,FBgn0030067,FBgn0037117,FBgn0030299,FBgn0033557,FBgn0033661,FBgn0030191,FBgn0033447,FBgn0036480,FBgn0034403,FBgn0034606,FBgn0030376,FBgn0050069,FBgn0050337,FBgn0051251,FBgn0051368,FBgn0051687,FBgn0052137,FBgn0052371,FBgn0052377,FBgn0052845,FBgn0037979,FBgn0029875,FBgn0037800,FBg…	0.57174	1	0.63093	1	0.76664	1
50	GO:0006644	phospholipid metabolism	FBgn0036111,FBgn0041342,FBgn0035231,FBgn0010350,FBgn0036367,FBgn0035464,FBgn0035435,FBgn0031691,FBgn0030013,FBgn0036550,FBgn0036553,FBgn0036552,FBgn0036551,FBgn0030827,FBgn0042175,FBgn0032955,FBgn0029720,FBgn0051683,FBgn0052191,FBgn0053116,FBgn0030421,FBgn0030828,FBgn0036977,FBgn0026576,FBgn0033844,FBgn0036053,FBgn0031948,FBgn0036768,FBgn0036765,FBgn0038649,FBgn0039698,FBgn0033763,FBgn0032926,FBg…	0.88562	1	0.64144	1	0.042095	1
305	GO:0006468	protein amino acid phosphorylation	FBgn0000017,FBgn0028484,FBgn0010379,FBgn0000063,FBgn0040505,FBgn0026307,FBgn0022131,FBgn0010715,FBgn0000147,FBgn0037218,FBgn0000150,FBgn0011300,FBgn0027889,FBgn0024143,FBgn0000229,FBgn0005666,FBgn0003502,FBgn0005592,FBgn0025458,FBgn0022800,FBgn0011568,FBgn0013759,FBgn0000253,FBgn0016126,FBgn0004624,FBgn0004106,FBgn0004107,FBgn0013435,FBgn0004876,FBgn0016131,FBgn0013762,FBgn0027491,FBgn0015617,FBg…	0.99833	1	0.64484	1	0.26542	1
245	GO:0030528	transcription regulator activity	FBgn0020238,FBgn0004907,FBgn0000018,FBgn0027620,FBgn0037555,FBgn0015904,FBgn0005386,FBgn0000139,FBgn0039946,FBgn0050420,FBgn0025185,FBgn0000179,FBgn0010300,FBgn0012049,FBgn0000242,FBgn0000250,FBgn0015919,FBgn0000286,FBgn0035702,FBgn0037446,FBgn0035690,FBgn0037436,FBgn0038418,FBgn0032814,FBgn0032815,FBgn0034570,FBgn0032760,FBgn0035630,FBgn0039329,FBgn0030010,FBgn0037659,FBgn0030530,FBgn0034921,FBg…	0.99907	1	0.64567	1	0.80553	1
95	GO:0006915	apoptosis	FBgn0000014,FBgn0015331,FBgn0065037,FBgn0065036,FBgn0015589,FBgn0026598,FBgn0024252,FBgn0029943,FBgn0038928,FBgn0040491,FBgn0023095,FBgn0022213,FBgn0032409,FBgn0029092,FBgn0027562,FBgn0034731,FBgn0032745,FBgn0030520,FBgn0035488,FBgn0033624,FBgn0025697,FBgn0039570,FBgn0035165,FBgn0039407,FBgn0034396,FBgn0031635,FBgn0036955,FBgn0030114,FBgn0034606,FBgn0035290,FBgn0037383,FBgn0051741,FBgn0052130,FBg…	1	1	0.65544	1	0.63021	1
73	GO:0000165	MAPKKK cascade	FBgn0000097,FBgn0000229,FBgn0033504,FBgn0029092,FBgn0036369,FBgn0032702,FBgn0033021,FBgn0035143,FBgn0039124,FBgn0031044,FBgn0050417,FBgn0050440,FBgn0052560,FBgn0052703,FBgn0035802,FBgn0058190,FBgn0034158,FBgn0037098,FBgn0034423,FBgn0036896,FBgn0015925,FBgn0010269,FBgn0033102,FBgn0020659,FBgn0039225,FBgn0023083,FBgn0004656,FBgn0004390,FBgn0021873,FBgn0004833,FBgn0010303,FBgn0028427,FBgn0020412,FBg…	0.99991	1	0.65712	1	0.40025	1
94	GO:0042623	ATPase activity, coupled	FBgn0023096,FBgn0015019,FBgn0010621,FBgn0026141,FBgn0035695,FBgn0034478,FBgn0032972,FBgn0028858,FBgn0032520,FBgn0034451,FBgn0036334,FBgn0035256,FBgn0033243,FBgn0035799,FBgn0029993,FBgn0029776,FBgn0040034,FBgn0035009,FBgn0032525,FBgn0035581,FBgn0031410,FBgn0027599,FBgn0063261,FBgn0039510,FBgn0032444,FBgn0036195,FBgn0037962,FBgn0030086,FBgn0035100,FBgn0037151,FBgn0031728,FBgn0036499,FBgn0033342,FBg…	0.10654	1	0.66485	1	0.662	1
40	GO:0005057	receptor signaling protein activity	FBgn0039590,FBgn0039249,FBgn0031079,FBgn0039541,FBgn0033665,FBgn0026872,FBgn0029580,FBgn0030481,FBgn0037292,FBgn0050387,FBgn0031473,FBgn0051284,FBgn0052262,FBgn0052263,FBgn0039955,FBgn0038297,FBgn0039075,FBgn0036217,FBgn0039513,FBgn0034542,FBgn0031820,FBgn0016032,FBgn0036558,FBgn0032742,FBgn0035113,FBgn0004635,FBgn0030318,FBgn0032415,FBgn0041096,FBgn0053113,FBgn0003295,FBgn0019652,FBgn0024836,FBg…	0.99585	1	0.66571	1	0.12143	1
29	GO:0009187	cyclic nucleotide metabolism	FBgn0022710,FBgn0023416,FBgn0004852,FBgn0024150,FBgn0040510,FBgn0040509,FBgn0040508,FBgn0040507,FBgn0040506,FBgn0036368,FBgn0051183,FBgn0051757,FBgn0052158,FBgn0034568,FBgn0053958,FBgn0032059,FBgn0037256,FBgn0000479,FBgn0013972,FBgn0038435,FBgn0038436,FBgn0013974,FBgn0038295,FBgn0033984,FBgn0032686,FBgn0032379,FBgn0038237,FBgn0034886,FBgn0052648,	0.99655	1	0.68656	1	0.34976	1
43	GO:0006916	anti-apoptosis	FBgn0027885,FBgn0010379,FBgn0064191,FBgn0037808,FBgn0040491,FBgn0000250,FBgn0027512,FBgn0039796,FBgn0038489,FBgn0032035,FBgn0039407,FBgn0052703,FBgn0058190,FBgn0035871,FBgn0029131,FBgn0042948,FBgn0011274,FBgn0000462,FBgn0029365,FBgn0003731,FBgn0017638,FBgn0000659,FBgn0015247,FBgn0046827,FBgn0035049,FBgn0033438,FBgn0002914,FBgn0011817,FBgn0020386,FBgn0000274,FBgn0003118,FBgn0042693,FBgn0003205,FBg…	0.79643	1	0.68716	1	0.51976	1
27	GO:0007350	blastoderm segmentation	FBgn0070054,FBgn0000062,FBgn0069982,FBgn0016131,FBgn0013764,FBgn0004859,FBgn0000338,FBgn0000339,FBgn0000411,FBgn0053553,FBgn0043903,FBgn0003731,FBgn0000606,FBgn0001077,FBgn0004864,FBgn0001309,FBgn0001319,FBgn0004956,FBgn0003117,FBgn0003892,FBgn0015805,FBgn0003371,FBgn0003430,FBgn0003444,FBgn0016917,FBgn0004009,FBgn0010453,	0.97937	1	0.6895	1	0.41699	1
64	GO:0019722	calcium-mediated signaling	FBgn0011273,FBgn0022131,FBgn0013759,FBgn0016126,FBgn0004624,FBgn0010014,FBgn0015614,FBgn0004580,FBgn0030950,FBgn0030954,FBgn0030281,FBgn0033238,FBgn0040351,FBgn0034774,FBgn0035161,FBgn0037930,FBgn0038830,FBgn0040010,FBgn0032999,FBgn0039374,FBgn0050378,FBgn0051475,FBgn0031673,FBgn0051802,FBgn0051958,FBgn0051960,FBgn0039373,FBgn0039380,FBgn0034179,FBgn0036926,FBgn0036661,FBgn0004910,FBgn0030897,FBg…	0.99793	1	0.69391	1	0.82781	1
192	GO:0007010	cytoskeleton organization and biogenesis	FBgn0020510,FBgn0000043,FBgn0000044,FBgn0000042,FBgn0000045,FBgn0000046,FBgn0000047,FBgn0011741,FBgn0029105,FBgn0000108,FBgn0031781,FBgn0031050,FBgn0011742,FBgn0011743,FBgn0011744,FBgn0011745,FBgn0038369,FBgn0052672,FBgn0038539,FBgn0010217,FBgn0025716,FBgn0005666,FBgn0000246,FBgn0033504,FBgn0010341,FBgn0051536,FBgn0004876,FBgn0039056,FBgn0036372,FBgn0033949,FBgn0035294,FBgn0035637,FBgn0039246,FBg…	0.9948	1	0.69461	1	0.20335	1
58	GO:0007507	heart development	FBgn0000014,FBgn0000015,FBgn0000044,FBgn0000095,FBgn0015903,FBgn0000117,FBgn0004862,FBgn0033661,FBgn0036004,FBgn0000462,FBgn0028789,FBgn0000490,FBgn0000499,FBgn0000606,FBgn0001085,FBgn0001122,FBgn0016660,FBgn0032209,FBgn0004644,FBgn0010389,FBgn0002526,FBgn0011278,FBgn0008651,FBgn0036672,FBgn0011648,FBgn0011655,FBgn0011656,FBgn0005511,FBgn0002973,FBgn0019664,FBgn0003117,FBgn0003118,FBgn0028573,FBg…	0.85686	1	0.70358	1	0.53132	1
32	GO:0004182	carboxypeptidase A activity	FBgn0033774,FBgn0035718,FBgn0029805,FBgn0032144,FBgn0035780,FBgn0031929,FBgn0033241,FBgn0029804,FBgn0051019,FBgn0029807,FBgn0051860,FBgn0052379,FBgn0052627,FBgn0053121,FBgn0032143,FBgn0039073,FBgn0030778,FBgn0031930,FBgn0030962,FBgn0035791,FBgn0035781,FBgn0035779,FBgn0035777,FBgn0035776,FBgn0030815,FBgn0010110,FBgn0011592,FBgn0027655,FBgn0002565,FBgn0028581,FBgn0041194,FBgn0004648,	0.86049	1	0.70387	1	0.2711	1
93	GO:0006520	amino acid metabolism	FBgn0020764,FBgn0000075,FBgn0000153,FBgn0036208,FBgn0032704,FBgn0037440,FBgn0031860,FBgn0036346,FBgn0035300,FBgn0037305,FBgn0033543,FBgn0039543,FBgn0031064,FBgn0036984,FBgn0035890,FBgn0031937,FBgn0031939,FBgn0038531,FBgn0031174,FBgn0030361,FBgn0034381,FBgn0034390,FBgn0028886,FBgn0039844,FBgn0030218,FBgn0030816,FBgn0033443,FBgn0036955,FBgn0039915,FBgn0032997,FBgn0025837,FBgn0035383,FBgn0050088,FBg…	0.99951	1	0.70565	1	0.92377	1
104	GO:0008202	steroid metabolism	FBgn0039087,FBgn0039085,FBgn0032684,FBgn0034491,FBgn0031887,FBgn0032614,FBgn0029975,FBgn0034415,FBgn0034605,FBgn0039086,FBgn0027070,FBgn0032713,FBgn0027074,FBgn0042175,FBgn0042179,FBgn0050438,FBgn0051002,FBgn0051683,FBgn0051809,FBgn0051810,FBgn0030731,FBgn0036842,FBgn0058123,FBgn0036575,FBgn0038082,FBgn0038083,FBgn0032615,FBgn0038886,FBgn0032652,FBgn0028940,FBgn0030339,FBgn0031689,FBgn0031688,FBg…	0.46772	1	0.70608	1	0.44436	1
28	GO:0008407	bristle morphogenesis	FBgn0000022,FBgn0000154,FBgn0011758,FBgn0004854,FBgn0041606,FBgn0028388,FBgn0011760,FBgn0053553,FBgn0000575,FBgn0000630,FBgn0016081,FBgn0001168,FBgn0011771,FBgn0034083,FBgn0003110,FBgn0003117,FBgn0003174,FBgn0004170,FBgn0003326,FBgn0003371,FBgn0003447,FBgn0001961,FBgn0038206,FBgn0045034,FBgn0004395,FBgn0041088,FBgn0016076,FBgn0024273,	0.92025	1	0.71039	1	0.24837	1
31	GO:0007163	establishment and/or maintenance of cell polarity	FBgn0015589,FBgn0026598,FBgn0022131,FBgn0000117,FBgn0000163,FBgn0013759,FBgn0010215,FBgn0035085,FBgn0039014,FBgn0000340,FBgn0010434,FBgn0000368,FBgn0000499,FBgn0001084,FBgn0001085,FBgn0016797,FBgn0027343,FBgn0027342,FBgn0001259,FBgn0033984,FBgn0038167,FBgn0013997,FBgn0067864,FBgn0003090,FBgn0003177,FBgn0003349,FBgn0003391,FBgn0030412,FBgn0015838,FBgn0039269,FBgn0026313,	0.99702	1	0.712	1	0.62142	1
36	GO:0005184	neuropeptide hormone activity	FBgn0041707,FBgn0004552,FBgn0000076,FBgn0015591,FBgn0032336,FBgn0038901,FBgn0039722,FBgn0039007,FBgn0033744,FBgn0033932,FBgn0013767,FBgn0012344,FBgn0032048,FBgn0011581,FBgn0000500,FBgn0068114,FBgn0000564,FBgn0028738,FBgn0000715,FBgn0028374,FBgn0053527,FBgn0035023,FBgn0028418,FBgn0036713,FBgn0027109,FBgn0035092,FBgn0040813,FBgn0042201,FBgn0040717,FBgn0023178,FBgn0045038,FBgn0013323,FBgn0032840,FBg…	0.55636	1	0.71328	1	0.9772	1
29	GO:0004601	peroxidase activity	FBgn0000261,FBgn0032685,FBgn0029656,FBgn0033521,FBgn0035168,FBgn0031464,FBgn0053123,FBgn0038469,FBgn0038511,FBgn0039222,FBgn0039005,FBgn0038465,FBgn0032061,FBgn0000413,FBgn0029088,FBgn0040309,FBgn0040308,FBgn0015400,FBgn0031016,FBgn0039862,FBgn0035438,FBgn0033520,FBgn0033518,FBgn0038519,FBgn0031479,FBgn0004577,FBgn0026186,FBgn0011828,FBgn0038538,	0.26492	1	0.71596	1	NA	NA
24	GO:0030162	regulation of proteolysis	FBgn0020509,FBgn0041171,FBgn0051758,FBgn0015024,FBgn0000352,FBgn0023444,FBgn0001079,FBgn0001086,FBgn0001980,FBgn0015946,FBgn0011598,FBgn0002431,FBgn0041147,FBgn0063924,FBgn0063923,FBgn0002930,FBgn0032725,FBgn0010441,FBgn0011706,FBgn0026360,FBgn0003371,FBgn0023423,FBgn0005410,FBgn0003997,	0.98549	1	0.71907	1	0.62448	1
75	GO:0016787	hydrolase activity	FBgn0000053,FBgn0030528,FBgn0030511,FBgn0037070,FBgn0037305,FBgn0030510,FBgn0034346,FBgn0031987,FBgn0037938,FBgn0038458,FBgn0035312,FBgn0035309,FBgn0039854,FBgn0039856,FBgn0030827,FBgn0033836,FBgn0043825,FBgn0032265,FBgn0032266,FBgn0037683,FBgn0042138,FBgn0033226,FBgn0030066,FBgn0042175,FBgn0029942,FBgn0050022,FBgn0050059,FBgn0050103,FBgn0050148,FBgn0050293,FBgn0050359,FBgn0050360,FBgn0051216,FBg…	0.38447	1	0.72426	1	0.72829	1
125	GO:0005198	structural molecule activity	FBgn0015567,FBgn0026729,FBgn0000163,FBgn0026562,FBgn0015609,FBgn0032655,FBgn0023095,FBgn0033949,FBgn0035294,FBgn0032683,FBgn0034655,FBgn0031217,FBgn0037941,FBgn0035929,FBgn0039472,FBgn0033710,FBgn0028939,FBgn0037447,FBgn0000299,FBgn0027599,FBgn0050046,FBgn0050203,FBgn0051551,FBgn0051678,FBgn0028543,FBgn0051999,FBgn0028542,FBgn0027929,FBgn0035008,FBgn0023458,FBgn0030828,FBgn0036977,FBgn0036206,FBg…	0.99985	1	0.72521	1	0.21709	1
26	GO:0008586	wing vein morphogenesis	FBgn0004614,FBgn0015905,FBgn0041163,FBgn0004988,FBgn0000435,FBgn0000463,FBgn0000490,FBgn0003731,FBgn0000575,FBgn0000672,FBgn0024234,FBgn0015231,FBgn0011224,FBgn0019805,FBgn0002119,FBgn0011648,FBgn0002931,FBgn0003110,FBgn0003175,FBgn0004635,FBgn0004579,FBgn0000287,FBgn0003396,FBgn0003463,FBgn0003557,FBgn0003984,	0.70997	1	0.72936	1	0.95484	1
146	GO:0000074	regulation of progression through cell cycle	FBgn0004907,FBgn0020510,FBgn0000017,FBgn0015589,FBgn0026598,FBgn0052707,FBgn0029879,FBgn0029094,FBgn0010300,FBgn0025781,FBgn0004106,FBgn0032863,FBgn0004107,FBgn0013435,FBgn0011573,FBgn0026143,FBgn0016131,FBgn0013762,FBgn0027491,FBgn0015618,FBgn0019949,FBgn0036332,FBgn0034897,FBgn0034231,FBgn0030299,FBgn0038304,FBgn0031696,FBgn0037930,FBgn0030191,FBgn0040394,FBgn0034403,FBgn0034606,FBgn0030376,FBg…	0.82131	1	0.73189	1	0.72373	1
290	GO:0005886	plasma membrane	FBgn0004364,FBgn0013743,FBgn0004573,FBgn0020515,FBgn0000024,FBgn0015567,FBgn0010379,FBgn0040505,FBgn0000071,FBgn0027356,FBgn0000077,FBgn0011747,FBgn0017645,FBgn0031458,FBgn0000108,FBgn0000119,FBgn0002921,FBgn0011300,FBgn0000206,FBgn0003502,FBgn0005592,FBgn0015607,FBgn0015608,FBgn0015609,FBgn0013995,FBgn0000261,FBgn0028475,FBgn0036368,FBgn0031837,FBgn0038690,FBgn0033477,FBgn0032035,FBgn0033452,FBg…	1	1	0.73289	1	0.0041302	1
48	GO:0006099	tricarboxylic acid cycle	FBgn0010100,FBgn0020236,FBgn0039112,FBgn0037057,FBgn0036327,FBgn0036328,FBgn0039635,FBgn0037643,FBgn0037988,FBgn0039827,FBgn0038775,FBgn0039993,FBgn0042131,FBgn0052026,FBgn0035240,FBgn0035005,FBgn0029890,FBgn0037862,FBgn0039358,FBgn0037891,FBgn0031912,FBgn0032237,FBgn0030612,FBgn0036162,FBgn0038708,FBgn0038922,FBgn0037860,FBgn0037873,FBgn0029722,FBgn0030975,FBgn0036762,FBgn0034127,FBgn0038587,FBg…	0.76148	1	0.73313	1	NA	NA
24	GO:0007369	gastrulation	FBgn0000384,FBgn0064598,FBgn0000462,FBgn0020065,FBgn0003731,FBgn0028380,FBgn0000719,FBgn0001204,FBgn0010389,FBgn0020261,FBgn0035089,FBgn0003079,FBgn0003205,FBgn0014020,FBgn0023172,FBgn0003256,FBgn0003448,FBgn0003525,FBgn0020299,FBgn0003720,FBgn0003733,FBgn0028978,FBgn0003900,FBgn0004052,	0.99748	1	0.73522	1	0.9397	1
149	GO:0004702	receptor signaling protein serine/threonine kinase activity	FBgn0010379,FBgn0022131,FBgn0010715,FBgn0000147,FBgn0037218,FBgn0005666,FBgn0025458,FBgn0013759,FBgn0016126,FBgn0004624,FBgn0004106,FBgn0004107,FBgn0013435,FBgn0004876,FBgn0016131,FBgn0013762,FBgn0015617,FBgn0015618,FBgn0019949,FBgn0025702,FBgn0039908,FBgn0037804,FBgn0039796,FBgn0037325,FBgn0037491,FBgn0031696,FBgn0038630,FBgn0035410,FBgn0034376,FBgn0035142,FBgn0032999,FBgn0033441,FBgn0030384,FBg…	0.93041	1	0.75338	1	0.74354	1
439	GO:0005737	cytoplasm	FBgn0026615,FBgn0020238,FBgn0004364,FBgn0027093,FBgn0027092,FBgn0002069,FBgn0005674,FBgn0027087,FBgn0027084,FBgn0000017,FBgn0012034,FBgn0000024,FBgn0028484,FBgn0000053,FBgn0022709,FBgn0012036,FBgn0013746,FBgn0004372,FBgn0027356,FBgn0011273,FBgn0026598,FBgn0022131,FBgn0040281,FBgn0000109,FBgn0017418,FBgn0025186,FBgn0000117,FBgn0041164,FBgn0036255,FBgn0029943,FBgn0020236,FBgn0041188,FBgn0000146,FBg…	0.98932	1	0.75665	1	0.4529	1
21	GO:0002009	morphogenesis of an epithelium	FBgn0000017,FBgn0014127,FBgn0000163,FBgn0027660,FBgn0000368,FBgn0001624,FBgn0043903,FBgn0003731,FBgn0005640,FBgn0000633,FBgn0002121,FBgn0011661,FBgn0039532,FBgn0067864,FBgn0028573,FBgn0014011,FBgn0003209,FBgn0003349,FBgn0003391,FBgn0003701,FBgn0010516,	0.95804	1	0.75902	1	0.74119	1
39	GO:0006096	glycolysis	FBgn0000064,FBgn0029846,FBgn0037115,FBgn0029958,FBgn0036723,FBgn0033856,FBgn0034662,FBgn0031044,FBgn0031462,FBgn0031912,FBgn0039425,FBgn0036402,FBgn0039004,FBgn0038957,FBgn0038952,FBgn0038258,FBgn0036762,FBgn0034173,FBgn0037758,FBgn0031451,FBgn0027049,FBgn0000579,FBgn0001091,FBgn0001092,FBgn0001186,FBgn0001187,FBgn0042711,FBgn0042710,FBgn0001258,FBgn0036844,FBgn0023216,FBgn0003071,FBgn0027621,FBg…	0.23825	1	0.75981	1	0.29849	1
42	GO:0005856	cytoskeleton	FBgn0031781,FBgn0038369,FBgn0051536,FBgn0026141,FBgn0032409,FBgn0034451,FBgn0039841,FBgn0025623,FBgn0040010,FBgn0063261,FBgn0051304,FBgn0051802,FBgn0029876,FBgn0032225,FBgn0010434,FBgn0025865,FBgn0011760,FBgn0001624,FBgn0034738,FBgn0024242,FBgn0004583,FBgn0020440,FBgn0035498,FBgn0036688,FBgn0004864,FBgn0002121,FBgn0013951,FBgn0011661,FBgn0020272,FBgn0002938,FBgn0031437,FBgn0014001,FBgn0031799,FBg…	0.92686	1	0.76902	1	0.44319	1
36	GO:0006790	sulfur metabolism	FBgn0000153,FBgn0035445,FBgn0036442,FBgn0038660,FBgn0033836,FBgn0050059,FBgn0052191,FBgn0024986,FBgn0034275,FBgn0038354,FBgn0034914,FBgn0036975,FBgn0038337,FBgn0032509,FBgn0036240,FBgn0030966,FBgn0036768,FBgn0036765,FBgn0039736,FBgn0034472,FBgn0033763,FBgn0035334,FBgn0039787,FBgn0039789,FBgn0011761,FBgn0013953,FBgn0034658,FBgn0020389,FBgn0036770,FBgn0020251,FBgn0040271,FBgn0040070,FBgn0020653,FBg…	0.98211	1	0.77016	1	0.90201	1
86	GO:0004497	monooxygenase activity	FBgn0036663,FBgn0038681,FBgn0038680,FBgn0034387,FBgn0036806,FBgn0053503,FBgn0050489,FBgn0037817,FBgn0010383,FBgn0028940,FBgn0030339,FBgn0031689,FBgn0031688,FBgn0033753,FBgn0001992,FBgn0038095,FBgn0036910,FBgn0030949,FBgn0031432,FBgn0041337,FBgn0032693,FBgn0030367,FBgn0036778,FBgn0038236,FBgn0038006,FBgn0038007,FBgn0038076,FBgn0038005,FBgn0037601,FBgn0035790,FBgn0033982,FBgn0030369,FBgn0033524,FBg…	0.6781	1	0.77033	1	0.95105	1
45	GO:0005747	respiratory chain complex I (sensu Eukaryota)	FBgn0034645,FBgn0034251,FBgn0031228,FBgn0039331,FBgn0035404,FBgn0031021,FBgn0031505,FBgn0033961,FBgn0040705,FBgn0029971,FBgn0039909,FBgn0039669,FBgn0029888,FBgn0031436,FBgn0052230,FBgn0029868,FBgn0025839,FBgn0035046,FBgn0030605,FBgn0030853,FBgn0037001,FBgn0047038,FBgn0036706,FBgn0037172,FBgn0039689,FBgn0033570,FBgn0034007,FBgn0031684,FBgn0031771,FBgn0030718,FBgn0032511,FBgn0001989,FBgn0011455,FBg…	0.027856	1	0.77312	1	0.86221	1
23	GO:0016459	myosin	FBgn0029776,FBgn0040034,FBgn0031410,FBgn0051638,FBgn0000317,FBgn0013765,FBgn0000340,FBgn0000410,FBgn0015933,FBgn0011225,FBgn0002741,FBgn0026059,FBgn0004687,FBgn0002772,FBgn0002773,FBgn0030252,FBgn0040299,FBgn0011673,FBgn0010246,FBgn0039157,FBgn0002938,FBgn0003149,FBgn0005634,	0.045488	1	0.77986	1	0.88732	1
22	GO:0005044	scavenger receptor activity	FBgn0027562,FBgn0025697,FBgn0035290,FBgn0035090,FBgn0051217,FBgn0051741,FBgn0035091,FBgn0031571,FBgn0038867,FBgn0031970,FBgn0031969,FBgn0033192,FBgn0015924,FBgn0010435,FBgn0039848,FBgn0034660,FBgn0002939,FBgn0014033,FBgn0020377,FBgn0020376,FBgn0031547,FBgn0023479,	0.98372	1	0.78031	1	NA	NA
44	GO:0008188	neuropeptide receptor activity	FBgn0036789,FBgn0028961,FBgn0039595,FBgn0037100,FBgn0039396,FBgn0030950,FBgn0030954,FBgn0038880,FBgn0033744,FBgn0033579,FBgn0034996,FBgn0040378,FBgn0031770,FBgn0033058,FBgn0050106,FBgn0050340,FBgn0051645,FBgn0052547,FBgn0052843,FBgn0053639,FBgn0053696,FBgn0030458,FBgn0030437,FBgn0029723,FBgn0033932,FBgn0038140,FBgn0038139,FBgn0038201,FBgn0035331,FBgn0035329,FBgn0038874,FBgn0035385,FBgn0016650,FBg…	0.99635	1	0.78535	1	0.91022	1
91	GO:0006470	protein amino acid dephosphorylation	FBgn0020505,FBgn0030758,FBgn0010015,FBgn0010014,FBgn0015614,FBgn0036369,FBgn0032702,FBgn0033021,FBgn0032749,FBgn0039661,FBgn0036212,FBgn0029958,FBgn0035143,FBgn0062449,FBgn0031044,FBgn0038655,FBgn0037929,FBgn0039742,FBgn0031194,FBgn0035425,FBgn0039672,FBgn0051469,FBgn0052568,FBgn0025642,FBgn0028497,FBgn0030735,FBgn0039421,FBgn0035105,FBgn0027515,FBgn0031952,FBgn0032673,FBgn0030976,FBgn0036448,FBg…	0.41532	1	0.78603	1	0.15769	1
28	GO:0006403	RNA localization	FBgn0025457,FBgn0026141,FBgn0036195,FBgn0011760,FBgn0015933,FBgn0024432,FBgn0030276,FBgn0004838,FBgn0004237,FBgn0001215,FBgn0011674,FBgn0001986,FBgn0039157,FBgn0033247,FBgn0035938,FBgn0034646,FBgn0020255,FBgn0036497,FBgn0004903,FBgn0010258,FBgn0025801,FBgn0052823,FBgn0024509,FBgn0003483,FBgn0082162,FBgn0003520,FBgn0003654,FBgn0039117,	0.10574	1	0.78776	1	0.61857	1
42	GO:0007629	flight behavior	FBgn0000667,FBgn0000173,FBgn0000372,FBgn0000535,FBgn0000540,FBgn0000666,FBgn0000668,FBgn0000669,FBgn0000670,FBgn0000671,FBgn0001116,FBgn0000672,FBgn0025518,FBgn0000709,FBgn0004105,FBgn0000677,FBgn0000678,FBgn0000679,FBgn0000680,FBgn0000681,FBgn0000682,FBgn0000683,FBgn0000684,FBgn0000685,FBgn0000687,FBgn0000688,FBgn0001203,FBgn0001242,FBgn0001243,FBgn0001246,FBgn0020390,FBgn0003216,FBgn0011260,FBg…	0.064372	1	0.79804	1	0.96264	1
36	GO:0008137	NADH dehydrogenase (ubiquinone) activity	FBgn0034251,FBgn0039331,FBgn0035404,FBgn0031021,FBgn0031505,FBgn0039909,FBgn0039669,FBgn0029888,FBgn0031436,FBgn0025839,FBgn0035046,FBgn0030605,FBgn0030853,FBgn0037001,FBgn0047038,FBgn0036706,FBgn0037172,FBgn0033570,FBgn0034007,FBgn0031684,FBgn0031771,FBgn0030718,FBgn0032511,FBgn0011455,FBgn0013679,FBgn0013680,FBgn0013681,FBgn0013682,FBgn0013683,FBgn0013684,FBgn0013685,FBgn0011361,FBgn0017567,FBg…	0.07038	1	0.79846	1	0.72967	1
34	GO:0006626	protein targeting to mitochondrion	FBgn0039252,FBgn0038683,FBgn0032525,FBgn0031164,FBgn0051229,FBgn0058042,FBgn0067318,FBgn0030620,FBgn0031728,FBgn0033038,FBgn0036920,FBgn0037710,FBgn0011596,FBgn0001220,FBgn0015245,FBgn0011244,FBgn0002567,FBgn0029870,FBgn0014877,FBgn0027360,FBgn0036204,FBgn0038018,FBgn0037307,FBgn0037310,FBgn0020371,FBgn0027359,FBgn0030480,FBgn0027358,FBgn0036928,FBgn0016041,FBgn0033357,FBgn0032397,FBgn0037828,FBg…	0.59528	1	0.80403	1	NA	NA
60	GO:0008236	serine-type peptidase activity	FBgn0034535,FBgn0033538,FBgn0031785,FBgn0031406,FBgn0038701,FBgn0033187,FBgn0030251,FBgn0030447,FBgn0026567,FBgn0032969,FBgn0050088,FBgn0050090,FBgn0050091,FBgn0050286,FBgn0050287,FBgn0050374,FBgn0050375,FBgn0051220,FBgn0051681,FBgn0051780,FBgn0051827,FBgn0052260,FBgn0052483,FBgn0052523,FBgn0052755,FBgn0052808,FBgn0052834,FBgn0053127,FBgn0038700,FBgn0038702,FBgn0039240,FBgn0058160,FBgn0036943,FBg…	1	1	0.8046	1	0.32299	1
29	GO:0006816	calcium ion transport	FBgn0001991,FBgn0029846,FBgn0015608,FBgn0004551,FBgn0005563,FBgn0013995,FBgn0040333,FBgn0036712,FBgn0025704,FBgn0040030,FBgn0051284,FBgn0029904,FBgn0036904,FBgn0038181,FBgn0036874,FBgn0029174,FBgn0010051,FBgn0002920,FBgn0036414,FBgn0028704,FBgn0016920,FBgn0060296,FBgn0035113,FBgn0011286,FBgn0052451,FBgn0003861,FBgn0032593,FBgn0035934,FBgn0005614,	0.0016001	0.72485	0.80552	1	0.019929	1
56	GO:0007517	muscle development	FBgn0000099,FBgn0005592,FBgn0000244,FBgn0032084,FBgn0032086,FBgn0050174,FBgn0050179,FBgn0051048,FBgn0032553,FBgn0032085,FBgn0030477,FBgn0038851,FBgn0039683,FBgn0000492,FBgn0024242,FBgn0000606,FBgn0005427,FBgn0005558,FBgn0023084,FBgn0026247,FBgn0004652,FBgn0001148,FBgn0001147,FBgn0010389,FBgn0028724,FBgn0028640,FBgn0028639,FBgn0028638,FBgn0028637,FBgn0028636,FBgn0028635,FBgn0028634,FBgn0001325,FBg…	0.99886	1	0.80849	1	0.5377	1
84	GO:0007411	axon guidance	FBgn0023418,FBgn0023129,FBgn0000017,FBgn0020609,FBgn0000099,FBgn0004569,FBgn0015609,FBgn0023095,FBgn0010341,FBgn0053960,FBgn0021760,FBgn0013764,FBgn0010105,FBgn0017407,FBgn0024245,FBgn0010583,FBgn0015380,FBgn0033159,FBgn0000578,FBgn0040324,FBgn0000634,FBgn0000636,FBgn0024239,FBgn0082592,FBgn0028734,FBgn0011592,FBgn0035574,FBgn0001219,FBgn0001250,FBgn0013984,FBgn0001325,FBgn0026229,FBgn0002526,FBg…	1	1	0.80922	1	0.2668	1
244	GO:0016491	oxidoreductase activity	FBgn0040509,FBgn0000056,FBgn0032679,FBgn0039396,FBgn0010531,FBgn0033949,FBgn0033983,FBgn0039304,FBgn0037057,FBgn0002036,FBgn0035609,FBgn0032729,FBgn0046302,FBgn0032846,FBgn0034455,FBgn0034442,FBgn0030058,FBgn0036099,FBgn0031021,FBgn0037974,FBgn0039131,FBgn0032465,FBgn0035321,FBgn0032055,FBgn0035529,FBgn0031207,FBgn0039126,FBgn0035890,FBgn0039040,FBgn0030554,FBgn0033464,FBgn0039620,FBgn0039651,FBg…	0.99993	1	0.81114	1	0.68674	1
131	GO:0005887	integral to plasma membrane	FBgn0004168,FBgn0004572,FBgn0004573,FBgn0031458,FBgn0000180,FBgn0000182,FBgn0027660,FBgn0000241,FBgn0036715,FBgn0037963,FBgn0038247,FBgn0038439,FBgn0022800,FBgn0039294,FBgn0039709,FBgn0015609,FBgn0032655,FBgn0039928,FBgn0037100,FBgn0002022,FBgn0039396,FBgn0010350,FBgn0038453,FBgn0027562,FBgn0029663,FBgn0025697,FBgn0031937,FBgn0031939,FBgn0034381,FBgn0028886,FBgn0033443,FBgn0039915,FBgn0035290,FBg…	1	1	0.81161	1	0.95204	1
26	GO:0046843	dorsal appendage formation	FBgn0000146,FBgn0000229,FBgn0010460,FBgn0004884,FBgn0000250,FBgn0010341,FBgn0000339,FBgn0000490,FBgn0067432,FBgn0010301,FBgn0004803,FBgn0001070,FBgn0001126,FBgn0001137,FBgn0026238,FBgn0010303,FBgn0001237,FBgn0001291,FBgn0002989,FBgn0004210,FBgn0010333,FBgn0015295,FBgn0002652,FBgn0003870,FBgn0003970,FBgn0004056,	0.98482	1	0.81687	1	NA	NA
186	GO:0005215	transporter activity	FBgn0020762,FBgn0024251,FBgn0053555,FBgn0023096,FBgn0038574,FBgn0032797,FBgn0032685,FBgn0035695,FBgn0034972,FBgn0032704,FBgn0034612,FBgn0035622,FBgn0030476,FBgn0036376,FBgn0034356,FBgn0039244,FBgn0027537,FBgn0031734,FBgn0036329,FBgn0039864,FBgn0039879,FBgn0030545,FBgn0039637,FBgn0031636,FBgn0033323,FBgn0034782,FBgn0031064,FBgn0031069,FBgn0038448,FBgn0035523,FBgn0033599,FBgn0033196,FBgn0031937,FBg…	0.99959	1	0.82538	1	0.98392	1
22	GO:0009401	phosphoenolpyruvate-dependent sugar phosphotransferase system	FBgn0045759,FBgn0010215,FBgn0037025,FBgn0031044,FBgn0030286,FBgn0040030,FBgn0051556,FBgn0051791,FBgn0032925,FBgn0037248,FBgn0031441,FBgn0010225,FBgn0028633,FBgn0013548,FBgn0002528,FBgn0037322,FBgn0035101,FBgn0011660,FBgn0013955,FBgn0035226,FBgn0003396,FBgn0041180,	0.87846	1	0.82816	1	0.8605	1
24	GO:0005764	lysosome	FBgn0000257,FBgn0033836,FBgn0050059,FBgn0051148,FBgn0051414,FBgn0032358,FBgn0032253,FBgn0027611,FBgn0032066,FBgn0032067,FBgn0032068,FBgn0032069,FBgn0013770,FBgn0022622,FBgn0022621,FBgn0022620,FBgn0000454,FBgn0000482,FBgn0037977,FBgn0010435,FBgn0001089,FBgn0051072,FBgn0030057,FBgn0000416,	0.94495	1	0.82917	1	0.92662	1
185	GO:0006629	lipid metabolism	FBgn0031491,FBgn0039378,FBgn0000057,FBgn0000083,FBgn0000084,FBgn0030749,FBgn0028646,FBgn0020762,FBgn0039774,FBgn0033949,FBgn0035697,FBgn0037436,FBgn0035453,FBgn0032729,FBgn0035588,FBgn0038804,FBgn0034990,FBgn0037167,FBgn0037166,FBgn0037165,FBgn0037164,FBgn0037163,FBgn0038067,FBgn0038068,FBgn0038069,FBgn0036128,FBgn0035464,FBgn0035435,FBgn0037354,FBgn0037970,FBgn0031069,FBgn0035392,FBgn0037341,FBg…	1	1	0.82927	1	0.26827	1
44	GO:0008415	acyltransferase activity	FBgn0029980,FBgn0038804,FBgn0036128,FBgn0030361,FBgn0037763,FBgn0037762,FBgn0038424,FBgn0025837,FBgn0034383,FBgn0034382,FBgn0042175,FBgn0037534,FBgn0031633,FBgn0050008,FBgn0051005,FBgn0051141,FBgn0051522,FBgn0051523,FBgn0051683,FBgn0052072,FBgn0052699,FBgn0053110,FBgn0053337,FBgn0030796,FBgn0032222,FBgn0038986,FBgn0038983,FBgn0030932,FBgn0039030,FBgn0038985,FBgn0031975,FBgn0037761,FBgn0037765,FBg…	0.28728	1	0.83088	1	0.23148	1
51	GO:0008237	metallopeptidase activity	FBgn0031461,FBgn0032536,FBgn0030749,FBgn0026150,FBgn0034075,FBgn0010300,FBgn0035690,FBgn0032822,FBgn0032721,FBgn0038617,FBgn0031060,FBgn0038341,FBgn0034417,FBgn0039051,FBgn0039050,FBgn0033860,FBgn0035780,FBgn0031929,FBgn0024992,FBgn0029928,FBgn0051840,FBgn0052351,FBgn0052379,FBgn0034792,FBgn0032585,FBgn0030778,FBgn0032644,FBgn0038072,FBgn0030640,FBgn0037818,FBgn0037877,FBgn0039049,FBgn0039052,FBg…	0.99303	1	0.83198	1	0.82785	1
66	GO:0005488	binding	FBgn0025111,FBgn0034366,FBgn0067783,FBgn0000180,FBgn0036199,FBgn0029963,FBgn0033248,FBgn0037970,FBgn0030218,FBgn0037668,FBgn0032715,FBgn0034884,FBgn0034883,FBgn0031359,FBgn0033905,FBgn0033904,FBgn0037969,FBgn0036808,FBgn0035568,FBgn0039674,FBgn0037512,FBgn0035078,FBgn0052056,FBgn0052103,FBgn0052250,FBgn0031881,FBgn0031282,FBgn0034744,FBgn0038797,FBgn0039357,FBgn0039561,FBgn0032219,FBgn0040383,FBg…	0.98185	1	0.83504	1	0.85452	1
127	GO:0000166	nucleotide binding	FBgn0020762,FBgn0010217,FBgn0040237,FBgn0023096,FBgn0000241,FBgn0035695,FBgn0034612,FBgn0032832,FBgn0039244,FBgn0039644,FBgn0039645,FBgn0033564,FBgn0037375,FBgn0035443,FBgn0031069,FBgn0033661,FBgn0025701,FBgn0031169,FBgn0036574,FBgn0030321,FBgn0035581,FBgn0031170,FBgn0031362,FBgn0032597,FBgn0031171,FBgn0031162,FBgn0030403,FBgn0039788,FBgn0039890,FBgn0024992,FBgn0051213,FBgn0051453,FBgn0023536,FBg…	0.89823	1	0.83542	1	0.98883	1
34	GO:0007218	neuropeptide signaling pathway	FBgn0041707,FBgn0004552,FBgn0000076,FBgn0015591,FBgn0032336,FBgn0039722,FBgn0039007,FBgn0039818,FBgn0038201,FBgn0033313,FBgn0013767,FBgn0012344,FBgn0032048,FBgn0011581,FBgn0000500,FBgn0068114,FBgn0000564,FBgn0028738,FBgn0000715,FBgn0028374,FBgn0053527,FBgn0035023,FBgn0028418,FBgn0036713,FBgn0027109,FBgn0036934,FBgn0035092,FBgn0040813,FBgn0042201,FBgn0040717,FBgn0023178,FBgn0032840,FBgn0024836,FBg…	0.75718	1	0.8396	1	0.97655	1
34	GO:0004091	carboxylesterase activity	FBgn0039084,FBgn0034972,FBgn0033943,FBgn0032131,FBgn0032132,FBgn0027584,FBgn0034736,FBgn0029690,FBgn0037090,FBgn0034076,FBgn0032057,FBgn0032058,FBgn0000326,FBgn0022405,FBgn0020441,FBgn0010035,FBgn0000592,FBgn0005037,FBgn0005038,FBgn0020932,FBgn0000593,FBgn0020931,FBgn0015727,FBgn0000594,FBgn0015568,FBgn0015569,FBgn0015570,FBgn0015571,FBgn0015572,FBgn0015573,FBgn0015574,FBgn0015575,FBgn0015576,FBg…	0.79992	1	0.8407	1	NA	NA
29	GO:0016757	transferase activity, transferring glycosyl groups	FBgn0031491,FBgn0039378,FBgn0037106,FBgn0035558,FBgn0035464,FBgn0035435,FBgn0027074,FBgn0031469,FBgn0042179,FBgn0031472,FBgn0040373,FBgn0050438,FBgn0038763,FBgn0032234,FBgn0032477,FBgn0030645,FBgn0034270,FBgn0032015,FBgn0031988,FBgn0031986,FBgn0033271,FBgn0033315,FBgn0032078,FBgn0011591,FBgn0042713,FBgn0022029,FBgn0040295,FBgn0003292,FBgn0032397,	0.65457	1	0.84327	1	NA	NA
83	GO:0006281	DNA repair	FBgn0024912,FBgn0019639,FBgn0019638,FBgn0015610,FBgn0032813,FBgn0037911,FBgn0027903,FBgn0035162,FBgn0038035,FBgn0042173,FBgn0030170,FBgn0034976,FBgn0034230,FBgn0039164,FBgn0034922,FBgn0033859,FBgn0036486,FBgn0030081,FBgn0030871,FBgn0032907,FBgn0032906,FBgn0037578,FBgn0015024,FBgn0025680,FBgn0039858,FBgn0012066,FBgn0020756,FBgn0020306,FBgn0025832,FBgn0011770,FBgn0026431,FBgn0022787,FBgn0026417,FBg…	0.6532	1	0.84362	1	0.39672	1
21	GO:0006727	ommochrome biosynthesis	FBgn0000241,FBgn0000247,FBgn0000257,FBgn0000272,FBgn0000330,FBgn0000337,FBgn0000482,FBgn0001087,FBgn0001296,FBgn0002566,FBgn0002567,FBgn0002641,FBgn0003008,FBgn0003029,FBgn0003119,FBgn0003162,FBgn0003210,FBgn0003515,FBgn0003965,FBgn0003996,FBgn0004050,	0.52715	1	0.84517	1	NA	NA
38	GO:0006796	phosphate metabolism	FBgn0000032,FBgn0034644,FBgn0030528,FBgn0034782,FBgn0034392,FBgn0034394,FBgn0025684,FBgn0030245,FBgn0042126,FBgn0039886,FBgn0050265,FBgn0050272,FBgn0031645,FBgn0034785,FBgn0058263,FBgn0038799,FBgn0030452,FBgn0031307,FBgn0038912,FBgn0029727,FBgn0038099,FBgn0036137,FBgn0033048,FBgn0033234,FBgn0034497,FBgn0028513,FBgn0036875,FBgn0036876,FBgn0036877,FBgn0034783,FBgn0034784,FBgn0034490,FBgn0010497,FBg…	0.97212	1	0.84586	1	0.97029	1
114	GO:0016567	protein ubiquitination	FBgn0017418,FBgn0025186,FBgn0000173,FBgn0023097,FBgn0020224,FBgn0035637,FBgn0037384,FBgn0028467,FBgn0031857,FBgn0035483,FBgn0039920,FBgn0035024,FBgn0046296,FBgn0037653,FBgn0036082,FBgn0036669,FBgn0033884,FBgn0039150,FBgn0035518,FBgn0034412,FBgn0031606,FBgn0036621,FBgn0033783,FBgn0036546,FBgn0033828,FBgn0031498,FBgn0028896,FBgn0039863,FBgn0039911,FBgn0032877,FBgn0024997,FBgn0024977,FBgn0037344,FBg…	0.99452	1	0.8508	1	0.65462	1
24	GO:0007362	terminal region determination	FBgn0000382,FBgn0063985,FBgn0016496,FBgn0000719,FBgn0005390,FBgn0004650,FBgn0069239,FBgn0001150,FBgn0001180,FBgn0001204,FBgn0001321,FBgn0002552,FBgn0003053,FBgn0035089,FBgn0003118,FBgn0003463,FBgn0003719,FBgn0003720,FBgn0003733,FBgn0003751,FBgn0003865,FBgn0003867,FBgn0003896,FBgn0003963,	0.99847	1	0.85398	1	0.75028	1
21	GO:0008138	protein tyrosine/serine/threonine phosphatase activity	FBgn0036369,FBgn0062449,FBgn0031044,FBgn0039742,FBgn0028497,FBgn0030735,FBgn0035945,FBgn0035105,FBgn0031952,FBgn0030976,FBgn0036844,FBgn0030556,FBgn0025742,FBgn0039111,FBgn0024734,FBgn0026379,FBgn0004210,FBgn0025802,FBgn0029157,FBgn0003525,FBgn0002673,	0.75771	1	0.85799	1	0.85553	1
23	GO:0007400	neuroblast fate determination	FBgn0000022,FBgn0000117,FBgn0000137,FBgn0000492,FBgn0000577,FBgn0001180,FBgn0001204,FBgn0025776,FBgn0011674,FBgn0001269,FBgn0015396,FBgn0001325,FBgn0002561,FBgn0021776,FBgn0002970,FBgn0002973,FBgn0004595,FBgn0040080,FBgn0003300,FBgn0004170,FBgn0016977,FBgn0003520,FBgn0003986,	0.96018	1	0.86073	1	0.70157	1
23	GO:0016791	phosphoric monoester hydrolase activity	FBgn0036369,FBgn0032702,FBgn0040524,FBgn0030528,FBgn0037305,FBgn0030582,FBgn0038458,FBgn0031397,FBgn0033426,FBgn0033893,FBgn0035204,FBgn0050103,FBgn0050104,FBgn0032394,FBgn0038890,FBgn0033375,FBgn0030668,FBgn0031663,FBgn0032524,FBgn0036844,FBgn0036801,FBgn0046698,FBgn0028663,	0.97123	1	0.86184	1	0.5732	1
35	GO:0003954	NADH dehydrogenase activity	FBgn0034645,FBgn0031228,FBgn0039331,FBgn0035404,FBgn0031021,FBgn0031505,FBgn0033961,FBgn0040705,FBgn0029971,FBgn0039909,FBgn0039669,FBgn0029888,FBgn0031436,FBgn0052230,FBgn0029868,FBgn0025839,FBgn0035046,FBgn0030605,FBgn0030853,FBgn0037001,FBgn0047038,FBgn0036706,FBgn0033570,FBgn0034007,FBgn0031684,FBgn0031771,FBgn0030718,FBgn0032511,FBgn0001989,FBgn0011455,FBgn0011361,FBgn0017567,FBgn0019957,FBg…	0.052706	1	0.86401	1	0.90077	1
41	GO:0006120	mitochondrial electron transport, NADH to ubiquinone	FBgn0034645,FBgn0034251,FBgn0031228,FBgn0039331,FBgn0035404,FBgn0031021,FBgn0031505,FBgn0033961,FBgn0040705,FBgn0029971,FBgn0039909,FBgn0039669,FBgn0029888,FBgn0031436,FBgn0052230,FBgn0029868,FBgn0025839,FBgn0035046,FBgn0030605,FBgn0030853,FBgn0037001,FBgn0047038,FBgn0036706,FBgn0033570,FBgn0034007,FBgn0031684,FBgn0031771,FBgn0030718,FBgn0032511,FBgn0001989,FBgn0011455,FBgn0013680,FBgn0013681,FBg…	0.052706	1	0.86401	1	0.90077	1
147	GO:0005622	intracellular	FBgn0026086,FBgn0036751,FBgn0029095,FBgn0061469,FBgn0042085,FBgn0037808,FBgn0025866,FBgn0030741,FBgn0032785,FBgn0036372,FBgn0032783,FBgn0039107,FBgn0032707,FBgn0035608,FBgn0036289,FBgn0039864,FBgn0035026,FBgn0038489,FBgn0035571,FBgn0039544,FBgn0033437,FBgn0033667,FBgn0033868,FBgn0031939,FBgn0033485,FBgn0035146,FBgn0038628,FBgn0030554,FBgn0038097,FBgn0024988,FBgn0040651,FBgn0038035,FBgn0037277,FBg…	0.95649	1	0.86474	1	0.99784	1
23	GO:0004879	ligand-dependent nuclear receptor activity	FBgn0037436,FBgn0034012,FBgn0029775,FBgn0015381,FBgn0000546,FBgn0000560,FBgn0000568,FBgn0004865,FBgn0035849,FBgn0001078,FBgn0004914,FBgn0014859,FBgn0010229,FBgn0023546,FBgn0000448,FBgn0015239,FBgn0015240,FBgn0001320,FBgn0001323,FBgn0003651,FBgn0003720,FBgn0003963,FBgn0003964,	0.92401	1	0.8656	1	0.55372	1
183	GO:0007498	mesoderm development	FBgn0000064,FBgn0000077,FBgn0000097,FBgn0016123,FBgn0011300,FBgn0004862,FBgn0047357,FBgn0000179,FBgn0000180,FBgn0004133,FBgn0026562,FBgn0005666,FBgn0005592,FBgn0000242,FBgn0000244,FBgn0011723,FBgn0038418,FBgn0035619,FBgn0032731,FBgn0038845,FBgn0039800,FBgn0035292,FBgn0033521,FBgn0032084,FBgn0033661,FBgn0025381,FBgn0036029,FBgn0032779,FBgn0032869,FBgn0033756,FBgn0032086,FBgn0033423,FBgn0033860,FBg…	0.99587	1	0.87437	1	0.28043	1
38	GO:0007224	smoothened signaling pathway	FBgn0010433,FBgn0027535,FBgn0004859,FBgn0015024,FBgn0000352,FBgn0029088,FBgn0041604,FBgn0082675,FBgn0083256,FBgn0083255,FBgn0083254,FBgn0083253,FBgn0083252,FBgn0083251,FBgn0083250,FBgn0083249,FBgn0026250,FBgn0036974,FBgn0029175,FBgn0001079,FBgn0004644,FBgn0083086,FBgn0002174,FBgn0083187,FBgn0014343,FBgn0015624,FBgn0011692,FBgn0003892,FBgn0053207,FBgn0024194,FBgn0016724,FBgn0025638,FBgn0010851,FBg…	0.95401	1	0.87518	1	0.39509	1
56	GO:0005740	mitochondrial membrane	FBgn0025111,FBgn0028646,FBgn0067783,FBgn0043460,FBgn0036199,FBgn0033248,FBgn0037970,FBgn0030218,FBgn0037668,FBgn0031359,FBgn0033905,FBgn0033904,FBgn0037969,FBgn0036808,FBgn0035568,FBgn0039674,FBgn0037512,FBgn0031263,FBgn0035078,FBgn0050093,FBgn0052103,FBgn0052250,FBgn0031881,FBgn0038797,FBgn0039357,FBgn0039561,FBgn0032219,FBgn0032222,FBgn0040383,FBgn0039525,FBgn0039223,FBgn0027615,FBgn0037852,FBg…	0.93615	1	0.87625	1	0.86385	1
90	GO:0006342	chromatin silencing	FBgn0000142,FBgn0000146,FBgn0015610,FBgn0013917,FBgn0000629,FBgn0000588,FBgn0062629,FBgn0062628,FBgn0062627,FBgn0062626,FBgn0062625,FBgn0062624,FBgn0062623,FBgn0062622,FBgn0062621,FBgn0062620,FBgn0062619,FBgn0062618,FBgn0062617,FBgn0062616,FBgn0062615,FBgn0062614,FBgn0062613,FBgn0062612,FBgn0062611,FBgn0062610,FBgn0062609,FBgn0062608,FBgn0062607,FBgn0062606,FBgn0062605,FBgn0062604,FBgn0062603,FBg…	0.37354	1	0.87707	1	0.69837	1
30	GO:0005871	kinesin complex	FBgn0040233,FBgn0039246,FBgn0040232,FBgn0000352,FBgn0028421,FBgn0001308,FBgn0019968,FBgn0038205,FBgn0039925,FBgn0010235,FBgn0030268,FBgn0032243,FBgn0011606,FBgn0004377,FBgn0034824,FBgn0034827,FBgn0004378,FBgn0004380,FBgn0004379,FBgn0004381,FBgn0004387,FBgn0002924,FBgn0004374,FBgn0002948,FBgn0035317,FBgn0031829,FBgn0029878,FBgn0011692,FBgn0003545,FBgn0034155,	0.89051	1	0.87725	1	0.57791	1
60	GO:0008021	synaptic vesicle	FBgn0015567,FBgn0030089,FBgn0039132,FBgn0043012,FBgn0024833,FBgn0024832,FBgn0010380,FBgn0053555,FBgn0010015,FBgn0010014,FBgn0015614,FBgn0053653,FBgn0030476,FBgn0037829,FBgn0030816,FBgn0036464,FBgn0053528,FBgn0037233,FBgn0000319,FBgn0033313,FBgn0024814,FBgn0000330,FBgn0004179,FBgn0083228,FBgn0004868,FBgn0044870,FBgn0031450,FBgn0002121,FBgn0026210,FBgn0013342,FBgn0003008,FBgn0044828,FBgn0005586,FBg…	0.28841	1	0.88298	1	0.9077	1
25	GO:0008203	cholesterol metabolism	FBgn0000119,FBgn0032811,FBgn0030509,FBgn0030130,FBgn0033463,FBgn0042175,FBgn0030485,FBgn0051683,FBgn0053087,FBgn0034951,FBgn0058123,FBgn0038786,FBgn0036211,FBgn0036698,FBgn0037612,FBgn0030683,FBgn0030706,FBgn0025373,FBgn0001205,FBgn0010611,FBgn0066101,FBgn0051092,FBgn0004797,FBgn0020626,FBgn0003486,	0.63216	1	0.88555	1	0.086197	1
47	GO:0006887	exocytosis	FBgn0025724,FBgn0027356,FBgn0000084,FBgn0030377,FBgn0037373,FBgn0037358,FBgn0051158,FBgn0052673,FBgn0023458,FBgn0035602,FBgn0037789,FBgn0037074,FBgn0025617,FBgn0028538,FBgn0037711,FBgn0030221,FBgn0030755,FBgn0015622,FBgn0028969,FBgn0008635,FBgn0025725,FBgn0005585,FBgn0004179,FBgn0029088,FBgn0035892,FBgn0033714,FBgn0032960,FBgn0031450,FBgn0022268,FBgn0019968,FBgn0026634,FBgn0013342,FBgn0033247,FBg…	0.55237	1	0.88612	1	0.68537	1
44	GO:0006865	amino acid transport	FBgn0032704,FBgn0032689,FBgn0035300,FBgn0031064,FBgn0024365,FBgn0033572,FBgn0036984,FBgn0032036,FBgn0031937,FBgn0031939,FBgn0034381,FBgn0028886,FBgn0039844,FBgn0030816,FBgn0033443,FBgn0039915,FBgn0050394,FBgn0051090,FBgn0051547,FBgn0052079,FBgn0052081,FBgn0029762,FBgn0035969,FBgn0030817,FBgn0036764,FBgn0034911,FBgn0025698,FBgn0039487,FBgn0036115,FBgn0031934,FBgn0036493,FBgn0036116,FBgn0033911,FBg…	0.99998	1	0.88942	1	0.98278	1
31	GO:0005763	mitochondrial small ribosomal subunit	FBgn0026261,FBgn0011787,FBgn0030686,FBgn0033480,FBgn0038307,FBgn0038474,FBgn0044030,FBgn0033907,FBgn0034986,FBgn0051450,FBgn0032849,FBgn0039765,FBgn0031639,FBgn0044511,FBgn0039555,FBgn0039159,FBgn0030572,FBgn0036774,FBgn0034361,FBgn0034727,FBgn0030692,FBgn0036557,FBgn0038426,FBgn0036613,FBgn0035374,FBgn0044510,FBgn0035534,FBgn0032236,FBgn0037529,FBgn0013688,FBgn0003714,	NA	NA	0.89149	1	NA	NA
73	GO:0007476	wing morphogenesis	FBgn0000099,FBgn0000101,FBgn0015904,FBgn0004569,FBgn0000139,FBgn0004981,FBgn0000198,FBgn0004101,FBgn0038901,FBgn0004884,FBgn0000242,FBgn0000244,FBgn0041342,FBgn0000289,FBgn0013764,FBgn0021818,FBgn0000354,FBgn0020309,FBgn0011760,FBgn0000403,FBgn0029365,FBgn0065990,FBgn0000490,FBgn0000492,FBgn0000499,FBgn0020307,FBgn0004511,FBgn0000546,FBgn0003731,FBgn0043588,FBgn0000575,FBgn0000711,FBgn0011591,FBg…	0.92321	1	0.89263	1	0.87539	1
33	GO:0007420	brain development	FBgn0010433,FBgn0000529,FBgn0045065,FBgn0045064,FBgn0000308,FBgn0026084,FBgn0000411,FBgn0000439,FBgn0000459,FBgn0017407,FBgn0000492,FBgn0000536,FBgn0003731,FBgn0000576,FBgn0000611,FBgn0005558,FBgn0045063,FBgn0001235,FBgn0025776,FBgn0002522,FBgn0002777,FBgn0004102,FBgn0004635,FBgn0020617,FBgn0045037,FBgn0003391,FBgn0004666,FBgn0037810,FBgn0013734,FBgn0003656,FBgn0003984,FBgn0003986,FBgn0001983,	0.99588	1	0.89571	1	0.72422	1
21	GO:0001709	cell fate determination	FBgn0000097,FBgn0000158,FBgn0010460,FBgn0011723,FBgn0000490,FBgn0015382,FBgn0003731,FBgn0000606,FBgn0001108,FBgn0001137,FBgn0002522,FBgn0002576,FBgn0011666,FBgn0002962,FBgn0002973,FBgn0004872,FBgn0003165,FBgn0003507,FBgn0004837,FBgn0003733,FBgn0003870,	0.99697	1	0.89704	1	0.038498	1
41	GO:0005085	guanyl-nucleotide exchange factor activity	FBgn0032821,FBgn0025381,FBgn0031509,FBgn0031919,FBgn0050115,FBgn0050440,FBgn0051048,FBgn0035802,FBgn0031286,FBgn0034158,FBgn0035898,FBgn0031344,FBgn0032020,FBgn0031762,FBgn0031769,FBgn0035202,FBgn0035207,FBgn0025864,FBgn0032198,FBgn0028737,FBgn0034858,FBgn0023512,FBgn0034029,FBgn0033714,FBgn0021873,FBgn0035574,FBgn0031107,FBgn0015513,FBgn0003041,FBgn0069356,FBgn0040080,FBgn0039883,FBgn0025836,FBg…	0.99986	1	0.89739	1	0.80281	1
249	GO:0006812	cation transport	FBgn0025111,FBgn0002921,FBgn0030343,FBgn0036199,FBgn0029846,FBgn0005563,FBgn0013995,FBgn0039722,FBgn0032689,FBgn0034494,FBgn0035647,FBgn0037402,FBgn0038621,FBgn0037238,FBgn0039927,FBgn0025693,FBgn0033248,FBgn0036329,FBgn0030545,FBgn0030638,FBgn0033028,FBgn0037239,FBgn0033371,FBgn0040031,FBgn0033870,FBgn0033323,FBgn0028859,FBgn0034782,FBgn0032373,FBgn0035521,FBgn0024365,FBgn0033955,FBgn0033599,FBg…	0.99927	1	0.89854	1	0.9828	1
33	GO:0007475	apposition of dorsal and ventral wing surfaces	FBgn0021755,FBgn0021754,FBgn0021753,FBgn0021751,FBgn0020867,FBgn0021756,FBgn0000198,FBgn0004101,FBgn0021757,FBgn0000244,FBgn0020865,FBgn0000463,FBgn0053196,FBgn0017397,FBgn0001250,FBgn0028427,FBgn0020295,FBgn0002643,FBgn0004456,FBgn0020271,FBgn0004657,FBgn0020915,FBgn0015527,FBgn0020521,FBgn0025738,FBgn0025736,FBgn0020790,FBgn0020254,FBgn0013733,FBgn0020249,FBgn0003528,FBgn0020777,FBgn0020770,	0.90898	1	0.89953	1	0.70691	1
33	GO:0004725	protein tyrosine phosphatase activity	FBgn0020505,FBgn0039661,FBgn0038655,FBgn0037929,FBgn0051469,FBgn0028497,FBgn0031952,FBgn0032673,FBgn0036448,FBgn0000382,FBgn0043903,FBgn0027506,FBgn0000320,FBgn0031294,FBgn0028341,FBgn0000464,FBgn0046703,FBgn0031799,FBgn0040077,FBgn0040076,FBgn0026379,FBgn0016641,FBgn0004370,FBgn0015284,FBgn0004368,FBgn0034085,FBgn0003138,FBgn0014007,FBgn0004369,FBgn0035133,FBgn0004210,FBgn0003525,FBgn0002673,	0.52658	1	0.90248	1	0.51511	1
162	GO:0004674	protein serine/threonine kinase activity	FBgn0010379,FBgn0000063,FBgn0026307,FBgn0022131,FBgn0010715,FBgn0000147,FBgn0037218,FBgn0011300,FBgn0027889,FBgn0024143,FBgn0000229,FBgn0005666,FBgn0025458,FBgn0013759,FBgn0016126,FBgn0004624,FBgn0004106,FBgn0004107,FBgn0013435,FBgn0004876,FBgn0016131,FBgn0013762,FBgn0015617,FBgn0015618,FBgn0019949,FBgn0039083,FBgn0031855,FBgn0025702,FBgn0037804,FBgn0039796,FBgn0037491,FBgn0031696,FBgn0038630,FBg…	0.97601	1	0.90569	1	0.67188	1
23	GO:0005279	amino acid-polyamine transporter activity	FBgn0032689,FBgn0035300,FBgn0024365,FBgn0033572,FBgn0032036,FBgn0039844,FBgn0030816,FBgn0050394,FBgn0051547,FBgn0052079,FBgn0052081,FBgn0030817,FBgn0025698,FBgn0039487,FBgn0036115,FBgn0036116,FBgn0033911,FBgn0033760,FBgn0030574,FBgn0028425,FBgn0002778,FBgn0036279,FBgn0036007,	0.99997	1	0.90657	1	0.99248	1
82	GO:0004930	G-protein coupled receptor activity	FBgn0036789,FBgn0028961,FBgn0039595,FBgn0000206,FBgn0037100,FBgn0030950,FBgn0030954,FBgn0032827,FBgn0035649,FBgn0038880,FBgn0039818,FBgn0039332,FBgn0029909,FBgn0040378,FBgn0031770,FBgn0033058,FBgn0039821,FBgn0029768,FBgn0038653,FBgn0027498,FBgn0029679,FBgn0050340,FBgn0051645,FBgn0032180,FBgn0051720,FBgn0053696,FBgn0028888,FBgn0025631,FBgn0030801,FBgn0036040,FBgn0029723,FBgn0030890,FBgn0038140,FBg…	1	1	0.91087	1	0.94089	1
33	GO:0008258	head involution	FBgn0014127,FBgn0000178,FBgn0003502,FBgn0000367,FBgn0010107,FBgn0000449,FBgn0069452,FBgn0069450,FBgn0069448,FBgn0069444,FBgn0000543,FBgn0000546,FBgn0000633,FBgn0001297,FBgn0002967,FBgn0003053,FBgn0003165,FBgn0003169,FBgn0003254,FBgn0026623,FBgn0003312,FBgn0003388,FBgn0003391,FBgn0003486,FBgn0003507,FBgn0003524,FBgn0003701,FBgn0003896,FBgn0003963,FBgn0003997,FBgn0010516,FBgn0004049,FBgn0005634,	1	1	0.91189	1	0.15411	1
27	GO:0005795	Golgi stack	FBgn0031491,FBgn0039378,FBgn0045866,FBgn0039596,FBgn0051776,FBgn0035995,FBgn0036527,FBgn0036528,FBgn0011591,FBgn0004509,FBgn0001087,FBgn0034025,FBgn0030930,FBgn0030141,FBgn0034697,FBgn0011740,FBgn0039738,FBgn0040087,FBgn0031530,FBgn0027558,FBgn0001970,FBgn0031681,FBgn0035375,FBgn0036529,FBgn0037357,FBgn0033339,FBgn0040271,	0.99877	1	0.91926	1	0.578	1
86	GO:0003682	chromatin binding	FBgn0027620,FBgn0029094,FBgn0000142,FBgn0025463,FBgn0000183,FBgn0024491,FBgn0002638,FBgn0015610,FBgn0033526,FBgn0030054,FBgn0015615,FBgn0026143,FBgn0031613,FBgn0032475,FBgn0040372,FBgn0051156,FBgn0030788,FBgn0039490,FBgn0031947,FBgn0015020,FBgn0015021,FBgn0015022,FBgn0016132,FBgn0023395,FBgn0044324,FBgn0030093,FBgn0024807,FBgn0011764,FBgn0015213,FBgn0000619,FBgn0004656,FBgn0015391,FBgn0034697,FBg…	0.46014	1	0.92104	1	0.93245	1
176	GO:0005975	carbohydrate metabolism	FBgn0031491,FBgn0039378,FBgn0000057,FBgn0000078,FBgn0000079,FBgn0020506,FBgn0005666,FBgn0039056,FBgn0034611,FBgn0032799,FBgn0033983,FBgn0037057,FBgn0036316,FBgn0030518,FBgn0034488,FBgn0036337,FBgn0037279,FBgn0035400,FBgn0035484,FBgn0033288,FBgn0033296,FBgn0037386,FBgn0037387,FBgn0037370,FBgn0034782,FBgn0037215,FBgn0035392,FBgn0033609,FBgn0039641,FBgn0037485,FBgn0031183,FBgn0032381,FBgn0032382,FBg…	0.99999	1	0.92653	1	0.59915	1
33	GO:0016564	transcriptional repressor activity	FBgn0000097,FBgn0000142,FBgn0024250,FBgn0051716,FBgn0053525,FBgn0032207,FBgn0036239,FBgn0004859,FBgn0025456,FBgn0000462,FBgn0010109,FBgn0000591,FBgn0024371,FBgn0000577,FBgn0010323,FBgn0001168,FBgn0030899,FBgn0002733,FBgn0002734,FBgn0002735,FBgn0001325,FBgn0013591,FBgn0053545,FBgn0028926,FBgn0003042,FBgn0004795,FBgn0032741,FBgn0010762,FBgn0022764,FBgn0004837,FBgn0003575,FBgn0003607,FBgn0003870,	0.99996	1	0.93302	1	0.011047	1
65	GO:0015986	ATP synthesis coupled proton transport	FBgn0010347,FBgn0027619,FBgn0010217,FBgn0020235,FBgn0019644,FBgn0016119,FBgn0016120,FBgn0027660,FBgn0011211,FBgn0037402,FBgn0035585,FBgn0035521,FBgn0035392,FBgn0033706,FBgn0038458,FBgn0031604,FBgn0039830,FBgn0051477,FBgn0052686,FBgn0052778,FBgn0023531,FBgn0038224,FBgn0039058,FBgn0032464,FBgn0036568,FBgn0038506,FBgn0038299,FBgn0032294,FBgn0038276,FBgn0031941,FBgn0034133,FBgn0030877,FBgn0033393,FBg…	0.48298	1	0.9334	1	0.95242	1
22	GO:0006836	neurotransmitter transport	FBgn0027660,FBgn0029663,FBgn0031937,FBgn0031939,FBgn0034381,FBgn0028886,FBgn0033443,FBgn0039915,FBgn0029762,FBgn0053528,FBgn0035969,FBgn0034355,FBgn0034911,FBgn0031934,FBgn0034049,FBgn0033708,FBgn0024814,FBgn0041605,FBgn0034136,FBgn0011603,FBgn0010414,FBgn0015323,	0.23237	1	0.93521	1	0.9981	1
50	GO:0008652	amino acid biosynthesis	FBgn0010100,FBgn0032726,FBgn0032727,FBgn0037186,FBgn0037305,FBgn0037370,FBgn0030478,FBgn0039102,FBgn0032997,FBgn0031148,FBgn0050088,FBgn0050090,FBgn0050286,FBgn0050287,FBgn0050374,FBgn0050375,FBgn0050414,FBgn0051673,FBgn0051780,FBgn0051827,FBgn0052026,FBgn0052260,FBgn0052412,FBgn0035005,FBgn0058160,FBgn0037862,FBgn0039358,FBgn0038516,FBgn0036999,FBgn0036154,FBgn0038074,FBgn0032350,FBgn0038922,FBg…	0.98678	1	0.93821	1	0.97265	1
71	GO:0005730	nucleolus	FBgn0037200,FBgn0035489,FBgn0035524,FBgn0033507,FBgn0039828,FBgn0029714,FBgn0028744,FBgn0038046,FBgn0039182,FBgn0032408,FBgn0033741,FBgn0030720,FBgn0020305,FBgn0025593,FBgn0015396,FBgn0001341,FBgn0038678,FBgn0029148,FBgn0016685,FBgn0026400,FBgn0038964,FBgn0023184,FBgn0037137,FBgn0010247,FBgn0025140,FBgn0065080,FBgn0065079,FBgn0065078,FBgn0065077,FBgn0065076,FBgn0065075,FBgn0065074,FBgn0065073,FBg…	0.82445	1	0.93834	1	0.99986	1
64	GO:0046933	hydrogen-transporting ATP synthase activity, rotational mechanism	FBgn0010347,FBgn0027619,FBgn0010217,FBgn0020235,FBgn0019644,FBgn0016119,FBgn0016120,FBgn0027660,FBgn0011211,FBgn0037402,FBgn0035585,FBgn0035521,FBgn0035392,FBgn0033706,FBgn0038458,FBgn0031604,FBgn0039830,FBgn0051477,FBgn0052686,FBgn0052778,FBgn0023531,FBgn0038224,FBgn0039058,FBgn0032464,FBgn0036568,FBgn0038506,FBgn0038299,FBgn0032294,FBgn0038276,FBgn0031941,FBgn0034133,FBgn0030877,FBgn0033393,FBg…	0.50332	1	0.94024	1	0.96262	1
64	GO:0046961	hydrogen-transporting ATPase activity, rotational mechanism	FBgn0010347,FBgn0027619,FBgn0010217,FBgn0020235,FBgn0019644,FBgn0016119,FBgn0016120,FBgn0027660,FBgn0011211,FBgn0037402,FBgn0035585,FBgn0035521,FBgn0035392,FBgn0033706,FBgn0038458,FBgn0031604,FBgn0039830,FBgn0051477,FBgn0052686,FBgn0052778,FBgn0023531,FBgn0038224,FBgn0039058,FBgn0032464,FBgn0036568,FBgn0038506,FBgn0038299,FBgn0032294,FBgn0038276,FBgn0031941,FBgn0034133,FBgn0030877,FBgn0033393,FBg…	0.50332	1	0.94024	1	0.96262	1
53	GO:0008643	carbohydrate transport	FBgn0034611,FBgn0036316,FBgn0035400,FBgn0037386,FBgn0037387,FBgn0034782,FBgn0031676,FBgn0039641,FBgn0037485,FBgn0031183,FBgn0034392,FBgn0034394,FBgn0030331,FBgn0031517,FBgn0031523,FBgn0037004,FBgn0037003,FBgn0050035,FBgn0050265,FBgn0050272,FBgn0031645,FBgn0051106,FBgn0029896,FBgn0052054,FBgn0031522,FBgn0034785,FBgn0029849,FBgn0058263,FBgn0038799,FBgn0034956,FBgn0030452,FBgn0035968,FBgn0029932,FBg…	0.99965	1	0.94176	1	0.83594	1
21	GO:0001708	cell fate specification	FBgn0000158,FBgn0040487,FBgn0000216,FBgn0000463,FBgn0000490,FBgn0011591,FBgn0001077,FBgn0001137,FBgn0001204,FBgn0002732,FBgn0002629,FBgn0004647,FBgn0016046,FBgn0004595,FBgn0003205,FBgn0005590,FBgn0005638,FBgn0004110,FBgn0003720,FBgn0026320,FBgn0004009,	0.99832	1	0.94274	1	0.75247	1
35	GO:0019204	nucleotide phosphatase activity	FBgn0016123,FBgn0035619,FBgn0038845,FBgn0030265,FBgn0033538,FBgn0035521,FBgn0038458,FBgn0030465,FBgn0033191,FBgn0032779,FBgn0033423,FBgn0033426,FBgn0030264,FBgn0035204,FBgn0031459,FBgn0050103,FBgn0050104,FBgn0034712,FBgn0034711,FBgn0034710,FBgn0035620,FBgn0037900,FBgn0037786,FBgn0037083,FBgn0033375,FBgn0030661,FBgn0030668,FBgn0043791,FBgn0031663,FBgn0011596,FBgn0029870,FBgn0024945,FBgn0024947,FBg…	0.97799	1	0.94404	1	NA	NA
47	GO:0006820	anion transport	FBgn0036329,FBgn0039840,FBgn0033558,FBgn0035332,FBgn0033191,FBgn0031362,FBgn0051693,FBgn0052091,FBgn0033809,FBgn0031220,FBgn0034275,FBgn0036566,FBgn0038354,FBgn0032167,FBgn0038337,FBgn0029733,FBgn0036240,FBgn0036727,FBgn0039736,FBgn0036043,FBgn0033755,FBgn0034479,FBgn0030707,FBgn0032879,FBgn0039787,FBgn0039789,FBgn0020445,FBgn0024963,FBgn0001134,FBgn0037950,FBgn0041150,FBgn0031649,FBgn0010240,FBg…	0.7726	1	0.94654	1	0.30261	1
91	GO:0001700	embryonic development (sensu Insecta)	FBgn0070055,FBgn0070053,FBgn0070052,FBgn0070050,FBgn0070039,FBgn0070038,FBgn0070037,FBgn0023130,FBgn0005386,FBgn0002921,FBgn0038387,FBgn0000207,FBgn0000234,FBgn0004856,FBgn0011723,FBgn0000262,FBgn0004876,FBgn0043046,FBgn0000300,FBgn0000302,FBgn0015371,FBgn0028386,FBgn0000316,FBgn0020496,FBgn0000385,FBgn0000405,FBgn0000415,FBgn0015075,FBgn0028789,FBgn0000495,FBgn0004638,FBgn0000501,FBgn0015207,FBg…	0.99996	1	0.94998	1	0.45054	1
44	GO:0030097	hemopoiesis	FBgn0000097,FBgn0000242,FBgn0000250,FBgn0035292,FBgn0033756,FBgn0050054,FBgn0040022,FBgn0038852,FBgn0029939,FBgn0000338,FBgn0020306,FBgn0000541,FBgn0039225,FBgn0000611,FBgn0004435,FBgn0014179,FBgn0050011,FBgn0001138,FBgn0004864,FBgn0002576,FBgn0034534,FBgn0005639,FBgn0015624,FBgn0004227,FBgn0015520,FBgn0003079,FBgn0010441,FBgn0003118,FBgn0033413,FBgn0032006,FBgn0020616,FBgn0043865,FBgn0030869,FBg…	0.99933	1	0.95146	1	0.020211	1
35	GO:0007154	cell communication	FBgn0005666,FBgn0021742,FBgn0013995,FBgn0032683,FBgn0034655,FBgn0037025,FBgn0037736,FBgn0031725,FBgn0031349,FBgn0039617,FBgn0038341,FBgn0033233,FBgn0036440,FBgn0037660,FBgn0028939,FBgn0050293,FBgn0051646,FBgn0051665,FBgn0051708,FBgn0051814,FBgn0052791,FBgn0053182,FBgn0029848,FBgn0039484,FBgn0031981,FBgn0035798,FBgn0033674,FBgn0030703,FBgn0002413,FBgn0031872,FBgn0038975,FBgn0003390,FBgn0030869,FBg…	0.99821	1	0.9528	1	0.92915	1
44	GO:0006817	phosphate transport	FBgn0034644,FBgn0034782,FBgn0033603,FBgn0038442,FBgn0038443,FBgn0038444,FBgn0034392,FBgn0034394,FBgn0025684,FBgn0042126,FBgn0039886,FBgn0000299,FBgn0050265,FBgn0050272,FBgn0031645,FBgn0051268,FBgn0051437,FBgn0053171,FBgn0034785,FBgn0058263,FBgn0038799,FBgn0030452,FBgn0031307,FBgn0030887,FBgn0029727,FBgn0038099,FBgn0036137,FBgn0033048,FBgn0033234,FBgn0034497,FBgn0028513,FBgn0034783,FBgn0034784,FBg…	0.79241	1	0.95356	1	0.95715	1
77	GO:0007417	central nervous system development	FBgn0000017,FBgn0000022,FBgn0015903,FBgn0000137,FBgn0002638,FBgn0005592,FBgn0026258,FBgn0004878,FBgn0013765,FBgn0005585,FBgn0000377,FBgn0004198,FBgn0000411,FBgn0000449,FBgn0000463,FBgn0001624,FBgn0053553,FBgn0000492,FBgn0000504,FBgn0000560,FBgn0000577,FBgn0000606,FBgn0005427,FBgn0041156,FBgn0004652,FBgn0001077,FBgn0031506,FBgn0001180,FBgn0011771,FBgn0001204,FBgn0010389,FBgn0025776,FBgn0011605,FBg…	0.99999	1	0.95508	1	0.12821	1
265	GO:0006810	transport	FBgn0028646,FBgn0067783,FBgn0024251,FBgn0000165,FBgn0040238,FBgn0035696,FBgn0036492,FBgn0036491,FBgn0000180,FBgn0027660,FBgn0010300,FBgn0000241,FBgn0036461,FBgn0031568,FBgn0032785,FBgn0034644,FBgn0032797,FBgn0032685,FBgn0032783,FBgn0043005,FBgn0039107,FBgn0034972,FBgn0032704,FBgn0036289,FBgn0036376,FBgn0029963,FBgn0034356,FBgn0039244,FBgn0031734,FBgn0036329,FBgn0039864,FBgn0039879,FBgn0030545,FBg…	0.99924	1	0.95539	1	0.97761	1
28	GO:0005507	copper ion binding	FBgn0000057,FBgn0030343,FBgn0010531,FBgn0032797,FBgn0028647,FBgn0033466,FBgn0032373,FBgn0050437,FBgn0051523,FBgn0051648,FBgn0052557,FBgn0052838,FBgn0032116,FBgn0036565,FBgn0039387,FBgn0036947,FBgn0038140,FBgn0038139,FBgn0030610,FBgn0039848,FBgn0034660,FBgn0013675,FBgn0002869,FBgn0037153,FBgn0020623,FBgn0019948,FBgn0010329,FBgn0028670,	0.86966	1	0.9582	1	0.70312	1
58	GO:0007270	nerve-nerve synaptic transmission	FBgn0004573,FBgn0000108,FBgn0039927,FBgn0039840,FBgn0033558,FBgn0031634,FBgn0052704,FBgn0038837,FBgn0038840,FBgn0029733,FBgn0036727,FBgn0030707,FBgn0039747,FBgn0039916,FBgn0026255,FBgn0028924,FBgn0027575,FBgn0031275,FBgn0004619,FBgn0028431,FBgn0024963,FBgn0004620,FBgn0020429,FBgn0046113,FBgn0051201,FBgn0001134,FBgn0037950,FBgn0028422,FBgn0026210,FBgn0033984,FBgn0010240,FBgn0031014,FBgn0032151,FBg…	0.39487	1	0.95995	1	0.77557	1
48	GO:0000122	negative regulation of transcription from RNA polymerase II promoter	FBgn0000018,FBgn0005694,FBgn0024491,FBgn0024250,FBgn0015610,FBgn0015371,FBgn0004859,FBgn0023076,FBgn0020496,FBgn0023094,FBgn0000462,FBgn0010109,FBgn0000504,FBgn0000591,FBgn0024371,FBgn0000575,FBgn0000659,FBgn0001139,FBgn0001150,FBgn0001168,FBgn0030899,FBgn0002733,FBgn0002734,FBgn0002735,FBgn0002609,FBgn0024229,FBgn0034453,FBgn0001320,FBgn0001325,FBgn0002441,FBgn0029800,FBgn0002576,FBgn0033846,FBg…	0.99946	1	0.96409	1	0.077192	1
71	GO:0006486	protein amino acid glycosylation	FBgn0027538,FBgn0039625,FBgn0039258,FBgn0000221,FBgn0039596,FBgn0032799,FBgn0037108,FBgn0035558,FBgn0039293,FBgn0037215,FBgn0035401,FBgn0033500,FBgn0032035,FBgn0014417,FBgn0031149,FBgn0030289,FBgn0036447,FBgn0038552,FBgn0031469,FBgn0031468,FBgn0031472,FBgn0050036,FBgn0050037,FBgn0040373,FBgn0050463,FBgn0051776,FBgn0053145,FBgn0053303,FBgn0054056,FBgn0023545,FBgn0038324,FBgn0036564,FBgn0032477,FBg…	0.99834	1	0.96611	1	0.68291	1
39	GO:0005351	sugar porter activity	FBgn0045759,FBgn0010215,FBgn0036316,FBgn0037025,FBgn0037386,FBgn0037387,FBgn0031676,FBgn0031044,FBgn0030286,FBgn0040030,FBgn0050035,FBgn0051556,FBgn0051791,FBgn0029932,FBgn0034247,FBgn0033047,FBgn0033644,FBgn0034045,FBgn0032925,FBgn0037248,FBgn0031441,FBgn0024994,FBgn0010225,FBgn0025593,FBgn0015230,FBgn0028633,FBgn0013548,FBgn0002528,FBgn0037322,FBgn0035101,FBgn0011660,FBgn0013955,FBgn0035226,FBg…	0.99978	1	0.96636	1	0.98132	1
23	GO:0007431	salivary gland development	FBgn0000015,FBgn0000368,FBgn0004396,FBgn0003731,FBgn0000633,FBgn0036930,FBgn0000659,FBgn0001150,FBgn0001168,FBgn0001180,FBgn0001204,FBgn0010389,FBgn0001250,FBgn0001316,FBgn0004456,FBgn0004795,FBgn0004635,FBgn0003254,FBgn0003328,FBgn0011260,FBgn0004197,FBgn0003749,FBgn0003866,	1	1	0.9671	1	0.3706	1
29	GO:0007605	sensory perception of sound	FBgn0010433,FBgn0023096,FBgn0029835,FBgn0000317,FBgn0000410,FBgn0023444,FBgn0001246,FBgn0011225,FBgn0030252,FBgn0040299,FBgn0011673,FBgn0010246,FBgn0039157,FBgn0036414,FBgn0016047,FBgn0016919,FBgn0016920,FBgn0043872,FBgn0043871,FBgn0043870,FBgn0043869,FBgn0016923,FBgn0043857,FBgn0060293,FBgn0014395,FBgn0003714,FBgn0003950,FBgn0003951,FBgn0039003,	0.9305	1	0.96787	1	0.9513	1
22	GO:0006119	oxidative phosphorylation	FBgn0016119,FBgn0034251,FBgn0033465,FBgn0031021,FBgn0031068,FBgn0031066,FBgn0039651,FBgn0050093,FBgn0034938,FBgn0035032,FBgn0035600,FBgn0032195,FBgn0036222,FBgn0031941,FBgn0039689,FBgn0039697,FBgn0031656,FBgn0000408,FBgn0000409,FBgn0010612,FBgn0017539,FBgn0010516,	0.94929	1	0.96901	1	0.6933	1
55	GO:0005759	mitochondrial matrix	FBgn0027085,FBgn0042094,FBgn0020764,FBgn0012036,FBgn0031877,FBgn0036327,FBgn0036328,FBgn0036334,FBgn0035298,FBgn0029958,FBgn0035811,FBgn0035529,FBgn0037988,FBgn0027580,FBgn0032525,FBgn0039877,FBgn0051075,FBgn0042083,FBgn0053092,FBgn0035005,FBgn0038271,FBgn0039071,FBgn0039358,FBgn0034259,FBgn0033879,FBgn0035911,FBgn0036403,FBgn0037138,FBgn0031728,FBgn0036927,FBgn0034105,FBgn0038587,FBgn0033235,FBg…	0.99963	1	0.97288	1	0.88632	1
24	GO:0007126	meiosis	FBgn0004372,FBgn0000152,FBgn0028525,FBgn0011569,FBgn0011205,FBgn0001071,FBgn0024230,FBgn0001612,FBgn0019686,FBgn0004367,FBgn0002707,FBgn0026206,FBgn0014342,FBgn0020270,FBgn0004374,FBgn0003009,FBgn0011207,FBgn0003089,FBgn0020616,FBgn0002842,FBgn0043865,FBgn0004391,FBgn0003480,FBgn0003732,	0.84597	1	0.97359	1	0.7263	1
403	GO:0007165	signal transduction	FBgn0004364,FBgn0041707,FBgn0011294,FBgn0020510,FBgn0013746,FBgn0000071,FBgn0011747,FBgn0034366,FBgn0011300,FBgn0038928,FBgn0015907,FBgn0026562,FBgn0000206,FBgn0005666,FBgn0021742,FBgn0031114,FBgn0036715,FBgn0037963,FBgn0038247,FBgn0038439,FBgn0039294,FBgn0039709,FBgn0015609,FBgn0032655,FBgn0023095,FBgn0004876,FBgn0029092,FBgn0039590,FBgn0039083,FBgn0032683,FBgn0037436,FBgn0037432,FBgn0034655,FBg…	1	1	0.97497	1	0.7413	1
27	GO:0019992	diacylglycerol binding	FBgn0022131,FBgn0030358,FBgn0034420,FBgn0046296,FBgn0034019,FBgn0051140,FBgn0051187,FBgn0034694,FBgn0020930,FBgn0023081,FBgn0004784,FBgn0015402,FBgn0035089,FBgn0030387,FBgn0003091,FBgn0003093,FBgn0038603,FBgn0033881,FBgn0045843,FBgn0003217,FBgn0029778,FBgn0023172,FBgn0026181,FBgn0025802,FBgn0002466,FBgn0025726,FBgn0040068,	0.99997	1	0.9772	1	0.79154	1
25	GO:0004221	ubiquitin thiolesterase activity	FBgn0031187,FBgn0030366,FBgn0028476,FBgn0029819,FBgn0050421,FBgn0052479,FBgn0029763,FBgn0032216,FBgn0039214,FBgn0038862,FBgn0039025,FBgn0030969,FBgn0033352,FBgn0033916,FBgn0033738,FBgn0032210,FBgn0053196,FBgn0000542,FBgn0005632,FBgn0028372,FBgn0035633,FBgn0013717,FBgn0016756,FBgn0010288,FBgn0011327,	0.98588	1	0.98223	1	0.16304	1
35	GO:0005813	centrosome	FBgn0000147,FBgn0026256,FBgn0039731,FBgn0051802,FBgn0035800,FBgn0021760,FBgn0013765,FBgn0010313,FBgn0000283,FBgn0036472,FBgn0020208,FBgn0018795,FBgn0018686,FBgn0021235,FBgn0012701,FBgn0012840,FBgn0013086,FBgn0001086,FBgn0026433,FBgn0026432,FBgn0001233,FBgn0017581,FBgn0010342,FBgn0033522,FBgn0083172,FBgn0027948,FBgn0029970,FBgn0013718,FBgn0015587,FBgn0011692,FBgn0003124,FBgn0023177,FBgn0003200,FBg…	0.012931	1	0.9823	1	0.96669	1
29	GO:0008083	growth factor activity	FBgn0024913,FBgn0036752,FBgn0036751,FBgn0038173,FBgn0038172,FBgn0033952,FBgn0031461,FBgn0026562,FBgn0014135,FBgn0052183,FBgn0034582,FBgn0030171,FBgn0050293,FBgn0013763,FBgn0022701,FBgn0022700,FBgn0000490,FBgn0024234,FBgn0064237,FBgn0052179,FBgn0039914,FBgn0043025,FBgn0026199,FBgn0030964,FBgn0031888,FBgn0031889,FBgn0005590,FBgn0003463,FBgn0010194,	0.71126	1	0.98247	1	0.9562	1
21	GO:0016579	protein deubiquitination	FBgn0035402,FBgn0031187,FBgn0030366,FBgn0028476,FBgn0029819,FBgn0050421,FBgn0052479,FBgn0029763,FBgn0032216,FBgn0038862,FBgn0039025,FBgn0030969,FBgn0033916,FBgn0033738,FBgn0005632,FBgn0035633,FBgn0013717,FBgn0016756,FBgn0010288,FBgn0011327,FBgn0027603,	0.93438	1	0.98249	1	NA	NA
48	GO:0016469	proton-transporting two-sector ATPase complex	FBgn0010347,FBgn0027619,FBgn0027660,FBgn0037402,FBgn0035521,FBgn0035392,FBgn0033706,FBgn0038458,FBgn0031604,FBgn0052686,FBgn0052778,FBgn0023531,FBgn0039058,FBgn0032464,FBgn0038506,FBgn0038299,FBgn0032294,FBgn0038276,FBgn0030877,FBgn0033393,FBgn0040377,FBgn0031999,FBgn0034169,FBgn0043903,FBgn0000606,FBgn0038295,FBgn0015396,FBgn0001313,FBgn0022764,FBgn0024288,FBgn0023479,FBgn0033636,FBgn0026317,FBg…	0.73874	1	0.98539	1	0.97879	1
29	GO:0015144	carbohydrate transporter activity	FBgn0035647,FBgn0035400,FBgn0038260,FBgn0038261,FBgn0038262,FBgn0030331,FBgn0038719,FBgn0037004,FBgn0038717,FBgn0038718,FBgn0051106,FBgn0029896,FBgn0052054,FBgn0031522,FBgn0034956,FBgn0029932,FBgn0033809,FBgn0037005,FBgn0035645,FBgn0036203,FBgn0038407,FBgn0038720,FBgn0039178,FBgn0035672,FBgn0038938,FBgn0038715,FBgn0038716,FBgn0037140,FBgn0037144,	0.8716	1	0.98642	1	0.99094	1
42	GO:0005083	small GTPase regulator activity	FBgn0020510,FBgn0039590,FBgn0030299,FBgn0033418,FBgn0031116,FBgn0037884,FBgn0050336,FBgn0051048,FBgn0052506,FBgn0031286,FBgn0039371,FBgn0028743,FBgn0038401,FBgn0035898,FBgn0030962,FBgn0034421,FBgn0031344,FBgn0036519,FBgn0034009,FBgn0033906,FBgn0028838,FBgn0027057,FBgn0030719,FBgn0023081,FBgn0005198,FBgn0020278,FBgn0015513,FBgn0026252,FBgn0010909,FBgn0039302,FBgn0004879,FBgn0045843,FBgn0030808,FBg…	0.97255	1	0.98868	1	0.98983	1
30	GO:0007443	Malpighian tubule morphogenesis	FBgn0014127,FBgn0000200,FBgn0011723,FBgn0000251,FBgn0000377,FBgn0004198,FBgn0064598,FBgn0064414,FBgn0000501,FBgn0015382,FBgn0064307,FBgn0020065,FBgn0003731,FBgn0000633,FBgn0000659,FBgn0001175,FBgn0001311,FBgn0001325,FBgn0003041,FBgn0003087,FBgn0003169,FBgn0003209,FBgn0003254,FBgn0003448,FBgn0003701,FBgn0003733,FBgn0003749,FBgn0003900,FBgn0010516,FBgn0005634,	0.99971	1	0.99086	1	0.31101	1
29	GO:0007160	cell-matrix adhesion	FBgn0005666,FBgn0028939,FBgn0051004,FBgn0051473,FBgn0028543,FBgn0029762,FBgn0053171,FBgn0039484,FBgn0053196,FBgn0035498,FBgn0001250,FBgn0028427,FBgn0010395,FBgn0002526,FBgn0002527,FBgn0002528,FBgn0004456,FBgn0004657,FBgn0026403,FBgn0015773,FBgn0015774,FBgn0037737,FBgn0034005,FBgn0034880,FBgn0003328,FBgn0034070,FBgn0004446,FBgn0001402,FBgn0004002,	0.97667	1	0.99145	1	0.13011	1
90	GO:0005976	polysaccharide metabolism	FBgn0027538,FBgn0039625,FBgn0039258,FBgn0039596,FBgn0039087,FBgn0039085,FBgn0032684,FBgn0034582,FBgn0031887,FBgn0037108,FBgn0039330,FBgn0033301,FBgn0035401,FBgn0034511,FBgn0027588,FBgn0034605,FBgn0039086,FBgn0031099,FBgn0027070,FBgn0032713,FBgn0027074,FBgn0033836,FBgn0035398,FBgn0042179,FBgn0030171,FBgn0050059,FBgn0050148,FBgn0050293,FBgn0050438,FBgn0029913,FBgn0050463,FBgn0051002,FBgn0051776,FBg…	0.99585	1	0.99311	1	0.99907	1
57	GO:0008324	cation transporter activity	FBgn0013995,FBgn0032689,FBgn0034494,FBgn0036329,FBgn0030545,FBgn0030638,FBgn0033323,FBgn0024365,FBgn0033599,FBgn0035332,FBgn0038458,FBgn0034381,FBgn0033443,FBgn0017448,FBgn0039873,FBgn0039872,FBgn0051090,FBgn0051262,FBgn0051547,FBgn0051668,FBgn0051693,FBgn0052000,FBgn0052446,FBgn0029762,FBgn0052669,FBgn0053124,FBgn0053181,FBgn0033778,FBgn0035969,FBgn0033809,FBgn0025698,FBgn0035293,FBgn0036203,FBg…	0.99967	1	0.9933	1	0.89144	1
563	GO:0016020	membrane	FBgn0000024,FBgn0016122,FBgn0012037,FBgn0032535,FBgn0032536,FBgn0033366,FBgn0035076,FBgn0000117,FBgn0030343,FBgn0000221,FBgn0053555,FBgn0031150,FBgn0021742,FBgn0029846,FBgn0013759,FBgn0025866,FBgn0023095,FBgn0028388,FBgn0000257,FBgn0051536,FBgn0036461,FBgn0032797,FBgn0032685,FBgn0032689,FBgn0034636,FBgn0034494,FBgn0033017,FBgn0035647,FBgn0030476,FBgn0035604,FBgn0032752,FBgn0036376,FBgn0029663,FBg…	1	1	0.99644	1	0.99987	1
22	GO:0016339	calcium-dependent cell-cell adhesion	FBgn0023454,FBgn0036715,FBgn0037963,FBgn0038247,FBgn0038439,FBgn0022800,FBgn0039294,FBgn0039709,FBgn0015609,FBgn0032655,FBgn0039928,FBgn0000261,FBgn0037840,FBgn0037839,FBgn0000497,FBgn0000636,FBgn0036930,FBgn0001075,FBgn0004657,FBgn0003328,FBgn0003391,FBgn0024836,	0.99954	1	0.99779	1	0.74184	1
120	GO:0004872	receptor activity	FBgn0000108,FBgn0015609,FBgn0032655,FBgn0034655,FBgn0032827,FBgn0035649,FBgn0036368,FBgn0038865,FBgn0046296,FBgn0031055,FBgn0039640,FBgn0037929,FBgn0038380,FBgn0035518,FBgn0031100,FBgn0029820,FBgn0029768,FBgn0034656,FBgn0038653,FBgn0037553,FBgn0029679,FBgn0051177,FBgn0051198,FBgn0051665,FBgn0052055,FBgn0052092,FBgn0052094,FBgn0034568,FBgn0052602,FBgn0052635,FBgn0052687,FBgn0052702,FBgn0053958,FBg…	1	1	0.99825	1	0.89018	1
124	GO:0006858	extracellular transport	FBgn0034611,FBgn0035695,FBgn0034494,FBgn0035647,FBgn0034612,FBgn0029663,FBgn0039644,FBgn0039645,FBgn0034782,FBgn0031937,FBgn0031939,FBgn0025701,FBgn0038260,FBgn0038261,FBgn0038262,FBgn0034381,FBgn0034392,FBgn0034394,FBgn0028886,FBgn0025684,FBgn0038719,FBgn0033443,FBgn0039915,FBgn0038717,FBgn0038718,FBgn0030403,FBgn0042126,FBgn0039886,FBgn0017448,FBgn0039873,FBgn0039872,FBgn0050265,FBgn0050272,FBg…	0.99985	1	0.99954	1	1	1
705	GO:0016021	integral to membrane	FBgn0004364,FBgn0039258,FBgn0004168,FBgn0004572,FBgn0013743,FBgn0004573,FBgn0023416,FBgn0024150,FBgn0036789,FBgn0029105,FBgn0028961,FBgn0040281,FBgn0000108,FBgn0039595,FBgn0028646,FBgn0030343,FBgn0000152,FBgn0036650,FBgn0000180,FBgn0027660,FBgn0000206,FBgn0027535,FBgn0045064,FBgn0029846,FBgn0004551,FBgn0023454,FBgn0037963,FBgn0038439,FBgn0039709,FBgn0015609,FBgn0013995,FBgn0037100,FBgn0039396,FBg…	1	1	0.99985	1	0.9995	1
71	GO:0007456	eye development (sensu Endopterygota)	FBgn0000008,FBgn0000206,FBgn0013755,FBgn0000237,FBgn0010460,FBgn0028388,FBgn0000258,FBgn0005685,FBgn0005680,FBgn0000463,FBgn0029365,FBgn0053553,FBgn0029246,FBgn0013132,FBgn0000591,FBgn0003731,FBgn0005558,FBgn0000320,FBgn0005632,FBgn0011591,FBgn0015390,FBgn0069215,FBgn0013272,FBgn0002733,FBgn0002734,FBgn0002735,FBgn0002609,FBgn0002631,FBgn0002633,FBgn0004864,FBgn0001235,FBgn0002431,FBgn0005681,FBg…	0.9991	1	0.99999	1	0.93656	1
29	GO:0000786	nucleosome	FBgn0031607,FBgn0037967,FBgn0038252,FBgn0040477,FBgn0028807,FBgn0068828,FBgn0068782,FBgn0068781,FBgn0068723,FBgn0068722,FBgn0068564,FBgn0068563,FBgn0028751,FBgn0034975,FBgn0001195,FBgn0051617,FBgn0001196,FBgn0051618,FBgn0001197,FBgn0001198,FBgn0001199,FBgn0014857,FBgn0004828,FBgn0051613,FBgn0001200,FBgn0051611,FBgn0013981,FBgn0040077,FBgn0001965,	NA	NA	NA	NA	NA	NA
61	GO:0004984	olfactory receptor activity	FBgn0027796,FBgn0035870,FBgn0030298,FBgn0030715,FBgn0041626,FBgn0062565,FBgn0029521,FBgn0026398,FBgn0026397,FBgn0026396,FBgn0026395,FBgn0026394,FBgn0023523,FBgn0032096,FBgn0026392,FBgn0026391,FBgn0026390,FBgn0028946,FBgn0033041,FBgn0033043,FBgn0026389,FBgn0026393,FBgn0033404,FBgn0033422,FBgn0026388,FBgn0026386,FBgn0026385,FBgn0033727,FBgn0028963,FBgn0034473,FBgn0026384,FBgn0034865,FBgn0034866,FBg…	NA	NA	NA	NA	NA	NA
27	GO:0005272	sodium channel activity	FBgn0035458,FBgn0039424,FBgn0039839,FBgn0039677,FBgn0051065,FBgn0051105,FBgn0052792,FBgn0024473,FBgn0042730,FBgn0041233,FBgn0024319,FBgn0002919,FBgn0020258,FBgn0065110,FBgn0065109,FBgn0034730,FBgn0053508,FBgn0031803,FBgn0065108,FBgn0039679,FBgn0039676,FBgn0039675,FBgn0030844,FBgn0030795,FBgn0034489,FBgn0031802,FBgn0022981,	NA	NA	NA	NA	NA	NA
24	GO:0006374	nuclear mRNA splicing via U2-type spliceosome	FBgn0003916,FBgn0004183,FBgn0004185,FBgn0004186,FBgn0004187,FBgn0003920,FBgn0004191,FBgn0004192,FBgn0041720,FBgn0003922,FBgn0003923,FBgn0041719,FBgn0003931,FBgn0003930,FBgn0003933,FBgn0003934,FBgn0003935,FBgn0003936,FBgn0043022,FBgn0043021,FBgn0003938,FBgn0004188,FBgn0004189,FBgn0004190,	NA	NA	NA	NA	NA	NA
59	GO:0008527	taste receptor activity	FBgn0064621,FBgn0045502,FBgn0030297,FBgn0041251,FBgn0041250,FBgn0045501,FBgn0045497,FBgn0041249,FBgn0041248,FBgn0041247,FBgn0045495,FBgn0027796,FBgn0041246,FBgn0032416,FBgn0045487,FBgn0045486,FBgn0045485,FBgn0041244,FBgn0041245,FBgn0041243,FBgn0041242,FBgn0041241,FBgn0041240,FBgn0041239,FBgn0041238,FBgn0041237,FBgn0041235,FBgn0041236,FBgn0041233,FBgn0041234,FBgn0035167,FBgn0035468,FBgn0045479,FBg…	NA	NA	NA	NA	NA	NA
220	GO:0030533	triplet codon-amino acid adaptor activity	FBgn0050218,FBgn0050225,FBgn0050238,FBgn0050239,FBgn0050240,FBgn0050257,FBgn0050260,FBgn0050298,FBgn0050299,FBgn0050326,FBgn0050406,FBgn0050407,FBgn0050452,FBgn0050505,FBgn0050506,FBgn0051162,FBgn0051165,FBgn0051166,FBgn0051167,FBgn0051242,FBgn0051333,FBgn0051334,FBgn0051356,FBgn0051432,FBgn0051480,FBgn0051491,FBgn0051494,FBgn0051518,FBgn0051569,FBgn0051570,FBgn0051573,FBgn0051602,FBgn0051603,FBg…	NA	NA	NA	NA	NA	NA
39	GO:0030702	chromatin silencing at centromere	FBgn0062627,FBgn0062626,FBgn0062625,FBgn0062624,FBgn0062623,FBgn0062622,FBgn0062621,FBgn0062620,FBgn0062619,FBgn0062618,FBgn0062617,FBgn0062616,FBgn0062615,FBgn0062614,FBgn0062608,FBgn0062607,FBgn0062606,FBgn0062605,FBgn0062603,FBgn0062602,FBgn0062601,FBgn0062600,FBgn0062599,FBgn0062598,FBgn0062595,FBgn0062593,FBgn0062590,FBgn0062589,FBgn0062586,FBgn0062585,FBgn0062584,FBgn0062583,FBgn0062582,FBg…	NA	NA	NA	NA	NA	NA
21	GO:0004003	ATP-dependent DNA helicase activity	FBgn0026876,FBgn0030170,FBgn0051826,FBgn0029798,FBgn0032157,FBgn0023395,FBgn0001179,FBgn0022787,FBgn0022397,FBgn0011774,FBgn0041627,FBgn0013591,FBgn0002901,FBgn0002906,FBgn0002989,FBgn0003227,FBgn0040290,FBgn0027375,FBgn0015287,FBgn0010421,FBgn0015844,	0.030375	1	NA	NA	NA	NA
28	GO:0005839	proteasome core complex (sensu Eukaryota)	FBgn0037314,FBgn0037296,FBgn0031442,FBgn0031443,FBgn0032596,FBgn0050382,FBgn0051742,FBgn0010590,FBgn0039819,FBgn0026781,FBgn0032492,FBgn0023175,FBgn0023174,FBgn0026380,FBgn0029134,FBgn0034842,FBgn0041193,FBgn0041192,FBgn0010405,FBgn0002284,FBgn0004066,FBgn0017557,FBgn0017556,FBgn0011827,FBgn0003150,FBgn0003151,FBgn0016697,FBgn0040063,	0.25352	1	NA	NA	NA	NA
108	GO:0005549	odorant binding	FBgn0011293,FBgn0023130,FBgn0027796,FBgn0035870,FBgn0020277,FBgn0030985,FBgn0031109,FBgn0031110,FBgn0031111,FBgn0043539,FBgn0033268,FBgn0033508,FBgn0033573,FBgn0033614,FBgn0050052,FBgn0050067,FBgn0050073,FBgn0050072,FBgn0050074,FBgn0033931,FBgn0043530,FBgn0034468,FBgn0046880,FBgn0046879,FBgn0034470,FBgn0034471,FBgn0043533,FBgn0034474,FBgn0034475,FBgn0043532,FBgn0043535,FBgn0043534,FBgn0034509,FBg…	0.52146	1	NA	NA	NA	NA
21	GO:0005777	peroxisome	FBgn0034629,FBgn0034628,FBgn0000261,FBgn0033983,FBgn0037440,FBgn0033564,FBgn0039543,FBgn0032775,FBgn0029924,FBgn0027572,FBgn0038486,FBgn0035922,FBgn0038570,FBgn0031813,FBgn0040212,FBgn0013563,FBgn0003308,FBgn0015808,FBgn0014031,FBgn0052451,FBgn0003961,	0.61739	1	NA	NA	NA	NA
38	GO:0004364	glutathione transferase activity	FBgn0025783,FBgn0033381,FBgn0030484,FBgn0027590,FBgn0031117,FBgn0038029,FBgn0053177,FBgn0033817,FBgn0034354,FBgn0035907,FBgn0035906,FBgn0035904,FBgn0035905,FBgn0037696,FBgn0037697,FBgn0053546,FBgn0001149,FBgn0042206,FBgn0010038,FBgn0010039,FBgn0010040,FBgn0010041,FBgn0010042,FBgn0010043,FBgn0010044,FBgn0038020,FBgn0034335,FBgn0063499,FBgn0063498,FBgn0063497,FBgn0063496,FBgn0063495,FBgn0063494,FBg…	0.67298	1	NA	NA	NA	NA
[truncated: 8 more rows]
